# Supplementary material for: Molecular vasculogenic mimicry–Related signatures predict clinical outcomes and therapeutic responses in bladder cancer: Results from real-world cohorts
Source: Front Pharmacol. 2023 Apr 24;14:1163115. doi: 10.3389/fphar.2023.1163115 (PMC10184144; doi:10.3389/fphar.2023.1163115)
Supplement: Supplementary file 4 [file Table2.XLSX]

## Sheet: Table S2 The differentially exp
The differentially expressed VM-related genes between BLCA and normal tissues
Genes	logFC	AveExpr	t	P.Value	adj.P.Val	B	change
ADAMTS1	-71.2727	12.1876	-18.4884	1.23026e-56	2.21447e-54	114.156	DOWN
NR3C2	-4.00093	0.819784	-14.1827	9.45124e-38	8.50611e-36	73.0732	DOWN
CYR61	-390.848	85.8155	-14.043	3.66496e-37	2.19897e-35	71.7874	DOWN
AQP1	-86.3258	27.6055	-13.7261	7.7928e-36	3.50676e-34	68.8863	DOWN
ACTA2	-758.731	138.609	-13.1025	2.94835e-33	1.06141e-31	63.2494	DOWN
SVIL	-52.7763	13.0842	-12.7843	5.83129e-32	1.74939e-30	60.4135	DOWN
ZEB1	-10.5889	2.6498	-11.6921	1.26466e-27	3.25198e-26	50.9201	DOWN
LEPR	-1.90967	0.763118	-10.9645	7.6233e-25	1.71524e-23	44.8297	DOWN
ROCK2	-6.05343	6.30527	-7.32066	1.21673e-12	2.43345e-11	18.1211	DOWN
S1PR1	-9.9997	4.92255	-7.29452	1.44665e-12	2.60396e-11	17.9572	DOWN
ROCK1	-4.76587	5.03525	-7.17971	3.07653e-12	5.03433e-11	17.2426	DOWN
MEF2C	-2.93211	1.50748	-7.12662	4.34798e-12	6.52197e-11	16.9152	DOWN
PTGS2	-47.8822	16.8048	-6.97127	1.18301e-11	1.63801e-10	15.968	DOWN
ZEB2	-2.29083	1.13166	-6.23657	1.06715e-09	1.37206e-08	11.7165	DOWN
MYC	-59.363	38.3622	-6.10732	2.26205e-09	2.71446e-08	11.0088	DOWN
BCL2	-2.05187	1.38756	-5.94146	5.8241e-09	6.55211e-08	10.1189	DOWN
AURKA	10.2203	11.9072	5.78456	1.39783e-08	1.48005e-07	9.29602	UP
CDK5	4.22776	7.30467	5.69131	2.33092e-08	2.33092e-07	8.8159	UP
UBE2C	59.4599	67.2995	5.66091	2.74991e-08	2.60518e-07	8.66077	UP
EPHA2	-51.2817	42.9538	-5.48209	7.16458e-08	6.44813e-07	7.76296	DOWN
CEBPD	-37.783	42.6058	-4.82752	1.92212e-06	1.57264e-05	4.6922	DOWN
FOXM1	10.7767	12.964	4.56527	6.51479e-06	5.09853e-05	3.55958	UP
CD276	10.206	21.3245	4.29152	2.19255e-05	0.000164442	2.43849	UP
EZH2	5.58138	7.26377	4.19406	3.32696e-05	0.000239541	2.05463	UP
LAMTOR5	9.40619	30.6202	4.14257	4.13343e-05	0.00028616	1.85513	UP
CHEK2	2.4767	4.74484	3.87086	0.000125226	0.00083484	0.840041	UP
METTL3	2.64951	6.86448	3.79345	0.000169766	0.00106212	0.562575	UP
TWIST2	-3.60922	1.69892	-3.79141	0.00017112	0.00106212	0.555341	DOWN
CASP3	6.3386	17.2376	3.68035	0.000262396	0.00157438	0.166577	UP
CYLD	-1.59763	3.41639	-3.59118	0.000367036	0.00208288	-0.137723	DOWN
SOX7	-3.95459	3.32495	-3.58881	0.00037029	0.00208288	-0.145717	DOWN
CAV1	-57.6174	46.0844	-3.55792	0.000415244	0.00226497	-0.249406	DOWN
FZD2	4.53606	5.68792	3.36052	0.000847143	0.00448487	-0.892192	UP
BSG	59.9564	195.742	3.22274	0.00136594	0.00702485	-1.32022	UP
AR	-1.60787	1.52788	-3.19467	0.00150255	0.00751277	-1.40533	DOWN
CDH5	-3.09226	4.58663	-3.12644	0.00188899	0.00894784	-1.60928	DOWN
CLDN4	-116.187	167.48	-3.10938	0.00199895	0.00922593	-1.65961	DOWN
DKK1	-37.3112	18.9725	-3.09629	0.00208727	0.00939272	-1.69803	DOWN
SRC	16.1777	34.078	3.08346	0.00217738	0.00955923	-1.73558	UP
CDH1	42.2801	86.0517	3.05159	0.00241685	0.0103579	-1.82816	UP
ZNF331	-3.0549	3.99016	-3.03119	0.00258253	0.0105912	-1.88693	DOWN
USF1	17.995	37.3743	3.02676	0.00261991	0.0105912	-1.89966	UP
MMP14	73.8315	129.063	3.02348	0.00264781	0.0105912	-1.90904	UP
NTN1	-2.63008	1.71759	-2.9717	0.00312708	0.0121848	-2.05617	DOWN
MMP2	-75.9571	92.1516	-2.96629	0.00318157	0.0121848	-2.07142	DOWN
PRKCA	-1.91288	2.71792	-2.95618	0.00328557	0.0123209	-2.09981	DOWN
LRIG1	-3.23093	3.48935	-2.89929	0.00393093	0.0144402	-2.25784	DOWN
PDGFC	-1.88303	2.86993	-2.8605	0.00443508	0.0159663	-2.36391	DOWN
NEU1	8.27859	20.7653	2.7867	0.00555958	0.0192447	-2.5619	UP
AGGF1	1.44389	6.27978	2.75006	0.00620888	0.0210867	-2.65836	UP
IL33	-9.32112	6.59463	-2.70809	0.00703607	0.0234536	-2.76732	DOWN
IGF2BP2	5.39539	6.32134	2.70128	0.00717936	0.0234961	-2.78486	UP
NOTCH3	14.031	29.8166	2.67035	0.00786348	0.0252755	-2.86394	UP
HDAC3	2.48003	12.7834	2.64701	0.00841768	0.0265821	-2.923	UP
HSP90AB1	148.048	535.098	2.63358	0.00875241	0.0271627	-2.95678	UP
ITGB1	-19.9374	48.1516	-2.61597	0.00920948	0.0280967	-3.00083	DOWN
ZRANB2	3.08198	14.0184	2.57627	0.0103187	0.0309561	-3.09904	UP
ALDH1A3	-5.471	6.14932	-2.54533	0.0112643	0.0330564	-3.17456	DOWN
PTK2	3.1864	10.9757	2.54152	0.0113861	0.0330564	-3.18382	UP
KDM4B	1.00745	3.78988	2.51557	0.012246	0.0349887	-3.24639	UP
PLAUR	-7.8291	13.1325	-2.45101	0.0146415	0.0411791	-3.39938	DOWN
MAP2K7	1.84852	9.63977	2.42898	0.0155489	0.0430584	-3.4507	UP
TYMP	36.6044	50.866	2.42171	0.0158589	0.0432515	-3.46753	UP
MAGEA3	9.67415	10.9717	2.40693	0.0165061	0.0441681	-3.5016	UP
STAT3	-5.50556	22.948	-2.40292	0.0166857	0.0441681	-3.51081	DOWN
SERPINB5	-26.1015	35.9862	-2.38714	0.0174095	0.045416	-3.54691	DOWN
