# Supplementary material for: Molecular vasculogenic mimicry–Related signatures predict clinical outcomes and therapeutic responses in bladder cancer: Results from real-world cohorts
Source: Front Pharmacol. 2023 Apr 24;14:1163115. doi: 10.3389/fphar.2023.1163115 (PMC10184144; doi:10.3389/fphar.2023.1163115)
Supplement: Supplementary file 8 [file Table3.XLSX]

## Sheet: Table S3
The coefficients of 4 optimal candidate genes included into the risk score algorithm
Gene	Coef
MAP2K7	-0.038357
USF1	-0.0100461
MYC	0.00168363
LRIG1	0.0312118
