# Supplementary material for: Molecular vasculogenic mimicry–Related signatures predict clinical outcomes and therapeutic responses in bladder cancer: Results from real-world cohorts
Source: Front Pharmacol. 2023 Apr 24;14:1163115. doi: 10.3389/fphar.2023.1163115 (PMC10184144; doi:10.3389/fphar.2023.1163115)
Supplement: Supplementary file 15 [file Table1.XLSX]

## Sheet: VM related genes
VM related genes
ACTA2
ADAMTS1
AGGF1
ALDH1A3
ANTXR1
AQP1
AR
AURKA
BCAR3
BCL2
BECN1
BMI1
BMP4
BNIP3
BPIFB1
BSG
CASP3
CAV1
CD133
CD177
CD276
CD36
CD44
CD82
CDH1
CDH2
CDH5
CDK5
CEACAM1
CEACAM6
CEBPD
CHEK2
CHI3L1
CLDN15
CLDN4
CYLD
CYR61
DDAH1
DEPTOR
DKK1
DLL1
DLL3
DLL4
DSG2
EDN1
EGF
ENG
EPAS1
EPHA2
EPO
EPOR
ERBB2
ESR2
EZH2
F2
F2R
FGFR2
FLT1
FN1
FOXK1
FOXM1
FOXQ1
FZD2
HCG15
HDAC3
HGF
HIF1A
HMGA2
HNRNPD
HSP90AB1
IDO1
IGF2BP2
IGFBP2
IL17F
IL1B
IL33
IRX1
ITGB1
JAG1
JAG2
KDM4B
KDR
KIAA1524
L2HGDH
LAMC2
LAMTOR5
LEPR
LGALS1
LGALS3
LGR5
LOXL2
LRIG1
MACC1
MAGEA3
MAP1LC3A
MAP2K7
MAPK1
MEF2C
METTL3
MMP13
MMP14
MMP2
MMP9
MTDH
MYC
MYH9
MYOF
NDRG1
NEAT1
NEU1
NGFR
NODAL
NOTCH1
NOTCH3
NOTCH4
NOX4
NR2C2
NR3C2
NRP1
NTN1
NUPR1
PABPC5
PARP1
PDGFC
PDGFRB
PIGF
PIK3CA
PLAUR
POU5F1
PPARG
PRDX2
PRKCA
PRR4
PTEN
PTGS2
PTK2
RHOC
ROCK1
ROCK2
RUNX2
S1PR1
SDC1
SEMA4D
SERPINB5
SLC9A3R1
SNAI1
SNAI2
SOX2
SOX7
SPHK1
SPP1
SRC
STAT3
SVIL
TFPI
TFPI2
TGFB1
TIAM1
TLR3
TM4SF5
TNC
TP53INP1
TWIST1
TWIST2
TXNDC5
TYMP
UBE2C
UBE2I
USF1
USP44
VEGFA
VIM
WNT3A
WNT5A
WNT7A
WT1
XAF1
YAP1
ZEB1
ZEB2
ZNF331
ZRANB2

## Sheet: Xiangya Clinical data
The clinicopathological data of Xiangya cohort.
Patient.number	Age	Sex	Overall survival time	Overall survival status	Grade	Pathological Stage	Muscular_infiltration
tpm_CA1277013	58	Female	survival day: 377	overall survival: death	High	T4N0M0	MIBC
tpm_CA1308866	50	male	survival day:1518	overall survival: survival	High	T2N1M0	MIBC
tpm_CA1315330	63	male	survival day:946	overall survival: survival	High	T1NOMO	NMIBC
tpm_CA1366278	53	male	survival day:1258	overall survival: survival	High	T1NOMO	NMIBC
tpm_CA1375590	46	male	survival day:1213	overall survival: survival	High	T3bN1M0	MIBC
tpm_CA1382793	72	Female	survival day:1192	overall survival: survival	Low	T1N0M0	NMIBC
tpm_CA1409255	69	Female	survival day:1047	overall survival: survival	High	T3NOMO	MIBC
tpm_CA1427893	60	male	survival day:970	overall survival: survival	High	T1NOMO	NMIBC
tpm_CA1430225	57	male	survival day: 443	overall survival: death	High	T3NOMO	MIBC
tpm_CA1435228	70	male	survival day:975	overall survival: survival	Low	T1NOMO	NMIBC
tpm_CA1436303	54	male	survival day: 877	overall survival: death	High	T1NOMO	NMIBC
tpm_CA1442434	61	male	survival day:911	overall survival: survival	High	T1N0M0	NMIBC
tpm_CA1443189	67	male	survival day:914	overall survival: survival	High	T2NOMO	MIBC
tpm_CA1443723	62	male	survival day: 662	overall survival: death	High	T3NOMO	MIBC
tpm_CA1445125	55	male	survival day:905	overall survival: survival	High	T1N0M0	NMIBC
tpm_CA1455582	66	male	survival day: 423	overall survival: death	High	T2aN0M0	MIBC
tpm_CA1456349	66	male	survival day:851	overall survival: survival	High	T1N0M0	NMIBC
tpm_CA1456774	45	male	survival day:876	overall survival: survival	High	T4N0M0	MIBC
tpm_CA1460006	71	male	survival day:857	overall survival: survival	High	T2N0M0	MIBC
tpm_CA1461830	74	male	survival day:807	overall survival: survival	High	T3bN1M0	MIBC
tpm_CA1463949	63	male	survival day: 797	overall survival: death	High	T4N0M0	MIBC
tpm_CA1466950	62	Female	survival day: 766	overall survival: death	High	T2N0M0	MIBC
tpm_CA1473520	55	male	survival day:781	overall survival: survival	Low	T1NOMO	NMIBC
tpm_CA1474704	59	male	survival day:881	overall survival: survival	High	T4NOM0	MIBC
tpm_CA1474792	70	male	survival day:797	overall survival: survival	High	T4N1M0	MIBC
tpm_CA1481528	54	male	survival day:736	overall survival: survival	High	T1NOM0	NMIBC
tpm_CA1481665	69	male	survival day:736	overall survival: survival	High	T2N0M0	MIBC
tpm_CA1485034	73	male	survival day:859	overall survival: survival	High	T2bN0M0	MIBC
tpm_CA1501158	75	male	survival day:659	overall survival: survival	P	T0N0M0	NMIBC
tpm_CA1502091	77	male	survival day: 671	overall survival: death	High	T3N1M0	MIBC
tpm_CA1502698	50	Female	survival day:689	overall survival: survival	High	T3N0M0	MIBC
tpm_CA1503628	66	male	survival day:645	overall survival: survival	Low	T1N0M0	NMIBC
tpm_CA1505257	77	Female	survival day:653	overall survival: survival	High	T3N0M0	MIBC
tpm_CA1505875	60	male	survival day:646	overall survival: survival	High	T1N0M0	NMIBC
tpm_CA1506424	70	male	survival day:622	overall survival: survival	High	T2N0M0	MIBC
tpm_CA1510351	60	male	survival day: 147	overall survival: death	High	T3N0M0	MIBC
tpm_CA1511992	80	male	survival day:972	overall survival: survival	High	T3N0M0	MIBC
tpm_CA1513247	66	male	survival day:606	overall survival: survival	High	T2bN0M0	MIBC
tpm_CA1517987	77	male	survival day:592	overall survival: survival	Low	T1N0M0	NMIBC
tpm_CA1521373	83	male	survival day:565	overall survival: survival	Low	T1N0M0	NMIBC
tpm_CA1522117	73	male	survival day:592	overall survival: survival	Low	T1N0M0	NMIBC
tpm_CA1526051	70	male	survival day:549	overall survival: survival	High	T2N0M0	MIBC
tpm_CA1528542	33	male	survival day:556	overall survival: survival	Low	T1N0M0	NMIBC
tpm_CA1532452	45	male	survival day:526	overall survival: survival	High	T4N0M0	MIBC
tpm_CA1533024	56	male	survival day:523	overall survival: survival	High	T4N0M1	MIBC
tpm_CA1534929	64	male	survival day:534	overall survival: survival	High	T2N0M1	MIBC
tpm_CA1554315	65	Female	survival day: 239	overall survival: death	High	T3aN1M1	MIBC
tpm_CA1559012	78	male	survival day: 299	overall survival: death	High	T2bN0M0	MIBC
tpm_CA1568599	67	Female	survival day:725	overall survival: survival	Low	T1N0M0	NMIBC
tpm_CA1580755	71	male	survival day: 159	overall survival: death	High	T4N0M1	MIBC
tpm_CA1586396	62	male	survival day:235	overall survival: survival	Low	T1N0M0	NMIBC
tpm_CA1586932	65	male	survival day:240	overall survival: survival	P	T0N0M0	NMIBC
tpm_CA1587363	51	male	survival day:230	overall survival: survival	High	T1N0M0	NMIBC
tpm_CA1589480	71	male	survival day:204	overall survival: survival	Low	T0N0M0	NMIBC
tpm_CA1589810	66	Female	survival day:242	overall survival: survival	High	T4N0M1	MIBC
tpm_CA1590649	64	Female	survival day:226	overall survival: survival	Low	T2N0M0	MIBC
tpm_CA1520663	lost to follow-up

## Sheet: Xiangya Gene expression matrix
The expression matrix of Xiangya cohort
ID	tpm_CA1277013	tpm_CA1308866	tpm_CA1315330	tpm_CA1366278	tpm_CA1375590	tpm_CA1382793	tpm_CA1409255	tpm_CA1427893	tpm_CA1430225	tpm_CA1435228	tpm_CA1436303	tpm_CA1442434	tpm_CA1443189	tpm_CA1443723	tpm_CA1445125	tpm_CA1455582	tpm_CA1456349	tpm_CA1456774	tpm_CA1460006	tpm_CA1461830	tpm_CA1463949	tpm_CA1466950	tpm_CA1473520	tpm_CA1474704	tpm_CA1474792	tpm_CA1481528	tpm_CA1481665	tpm_CA1485034	tpm_CA1501158	tpm_CA1502091	tpm_CA1502698	tpm_CA1503628	tpm_CA1505257	tpm_CA1505875	tpm_CA1506424	tpm_CA1510351	tpm_CA1511992	tpm_CA1513247	tpm_CA1517987	tpm_CA1520663	tpm_CA1521373	tpm_CA1522117	tpm_CA1526051	tpm_CA1528542	tpm_CA1532452	tpm_CA1533024	tpm_CA1534929	tpm_CA1554315	tpm_CA1559012
FLT3LG	2.23	17.9	6.16	27.5	13.15	16.06	16.59	15.62	13.44	4.76	28.28	23.48	26.55	16.81	14.33	14.11	9.13	18.14	29.98	9.41	22.01	12.38	29.16	23.26	14.53	1.99	6.79	10.19	38.44	27.77	9.52	11.94	29.12	10.23	23.16	28.38	27.21	31.3	17.71	11.16	13.48	15.37	55.71	9.65	17.66	22.83	19.65	53.8	26.87
ERI1	5.45	5.56	17.38	4.57	3.98	5.52	4.12	1.85	2.19	4.48	4.47	4.08	11.47	8.16	1.83	9.16	3.51	13.53	7.16	5.3	6.01	4.53	8.96	8.27	14.85	11.27	8.86	7.68	5.95	5.19	2.76	7.23	7.86	8.61	5.46	4.44	7.33	6.98	5.72	4.33	6.42	5.61	4.45	6.04	20.69	7.03	4.84	8.16	4.14
SAP130	11.33	21.74	18.86	11.14	19.92	11.35	11.41	6.77	11.45	16.26	13	12.97	16.8	18.69	10.73	13.65	9.51	21.21	12.72	17.93	13.34	13.24	14.84	8.14	20.16	10.94	11.83	15.16	11.27	11.55	17.65	18.35	15.06	19.88	9.92	13.87	21.82	10.04	11.94	14.89	16.54	15.49	12.25	13.3	13.99	12.13	17.41	13.48	13.36
LOC100129098	1.89	0.03	0	0.03	0.03	0.03	0.11	0.02	0	0.08	0	0.04	0.1	0.16	0.03	0.04	0	0	0	0	0.04	0.1	0.22	0.09	0.04	0	0.04	0.03	0.14	0.15	0.03	0.08	0.04	0.26	0	0.25	0.11	0.03	0.15	0	0	0.04	0	0.16	0.11	0.04	0	0.03	0.17
SPIN1	21.47	35.88	16.97	8.75	46.76	24.48	15.99	8.24	18.07	28.49	34.5	25.62	32.34	49.28	15.47	32.91	22.78	17.74	32.81	46.56	38.47	32.62	40.09	23.88	34.95	29.8	41.69	21.33	20.95	30.16	29.46	25.51	13.85	37.14	13.05	45.28	52.85	20.14	59.56	39.45	44.56	39.66	22.12	45.6	50.68	36.63	38.35	35.76	37.15
WNT6	0.1	2.19	0.13	1.66	1.23	2.2	2.14	3.3	0.35	0.24	0.79	1.51	1.65	0.18	3.26	3.73	1.48	0.41	2.92	4.81	1.89	0.28	2.5	3.3	0.17	2.83	0.17	0.9	1.28	0.95	7	0.45	2.34	2.33	1.65	19.67	11.45	0.46	1.42	2.62	1.39	0.11	0.82	0.58	4.42	0.56	1.04	1.34	1.87
SGPL1	50.93	35.14	66.25	39.2	43.2	53.38	31.59	21.06	39.53	111.78	9.34	8.21	20.9	17.51	69.93	36.26	52.31	27.64	24.83	12.23	21.12	59.15	39.71	34.25	80	181.89	64.71	46.3	46.89	11.19	32.96	46.11	19.81	60.76	48.56	30.67	37.7	11.66	99.85	81.17	56.22	89.03	19.3	122.07	40.69	20.44	13.62	15.05	42.73
PRRX2	288.53	7.08	2.78	1.49	6.01	1.64	1.72	9.93	2.01	5.79	23.14	13.6	9.32	37.91	0.71	7.08	6.19	2.13	19.09	7.18	13.13	47.63	43.12	16.3	1.91	2.21	0.9	9.3	16.29	30.06	23.09	0.9	4.08	7.66	11.6	3.75	15.33	22.61	1.97	7.41	1.32	2.14	33.54	2.53	12.8	27.64	17.4	30.43	16.6
PINLYP	1.44	2.18	2.11	90.66	7.47	39.13	3.04	2.51	1.4	5.11	28.11	25.45	4.93	7.67	2.04	4.23	3.05	3.67	8.45	5.63	24.21	12.08	15.86	16.92	1.98	1.77	1.61	1.42	13.71	33.48	15.13	0.58	2.92	5.36	39.66	13.71	16.87	24.79	13.69	2.28	58.65	1.12	8.24	6.14	6.26	6.11	26.87	29.94	17.06
CLTA	289.28	280.98	182.79	235.86	340.4	246.07	268.41	191.45	167.13	269.92	157.17	152.52	275.17	364.19	285.28	263.99	231.96	177.84	291.79	275.52	202.53	296.77	302.09	305.84	320.85	315.63	439.85	194.12	255.49	167.69	309.78	118.01	253.64	219.04	89.63	345.61	304.15	218.55	172.33	240.83	273.71	225.86	284.31	283.24	203.92	475.57	175.6	335.06	251.64
TRAPPC4	57.59	67.13	44.45	42.61	68.82	44.51	39.71	26.29	51.77	77.1	37.15	42.63	72.63	47.31	38.67	30.04	40	31.41	48.73	41.86	39.7	29.51	47.21	45.19	53.1	58.82	26.58	34	43.92	45.28	53.87	45.45	38.21	46.99	34.41	44.7	47.44	45.65	32.12	43.92	50.26	56.37	29.9	42.81	36.52	47.21	53.74	43.65	45.28
LOC102723623	0	0	0.02	0.03	0.21	0	0.07	0.05	0	0.07	0	0	0.11	0.08	0	0.09	0.06	0	0	0	0	0	0	0	0	0	0	0	0.06	0	0.05	0.08	0.06	0	0.12	0	0	0	0.07	0.07	0	0.04	1.39	0	0.32	0.16	0	0.06	0
LRRC47	24.98	42.16	45.77	28.3	37.63	33	32.63	18.3	29.56	43.56	38.59	46.03	19.96	34.72	41.22	52.8	28	38.27	31.74	34.28	34.92	62.49	30.77	29.75	45.81	29.31	38.54	60.41	35.11	35.19	26.56	34.96	34.32	29.6	30.93	17	43.05	36.53	28.85	38.5	32.48	30.6	53.29	35.17	49.69	65.9	43.71	29.77	41.12
CXorf40A	6.3	23.1	16.36	14.42	12.26	12.77	22.78	10.3	6.11	27.61	10.77	12.35	25.56	16.11	16.82	27.97	30.94	16.93	15.72	11.88	13.92	13.99	16.29	22.68	22.37	13.7	25.58	46.84	14.21	13.22	11.16	33.12	20.84	17.26	32.53	49.99	18.19	11	30.73	33.2	18.54	40.64	20.76	23.91	32.32	18.1	14.02	18.22	15.59
GDF5	0.48	0.1	0	0	0	0	0	0	0	0	0.23	0.15	0.26	0.1	0	0	0.07	0	0.56	0.07	0.04	0	0	0.14	0	0	0.04	0.04	0	0.26	0	0	0	0.08	0	0	0.15	0.1	0	0	0	0	0.14	0	0	0	0.2	0.21	0
SORBS2	0.09	1.47	0.21	0.51	17.62	2.59	2.23	1.98	1.3	0.72	242.04	131.17	2.98	1.27	2	8.56	0.7	11.28	4.68	4.56	151.59	0.77	9.73	4.99	6.02	2.17	3.65	0.55	27.28	191.87	0.15	3.31	4.08	12.73	3.91	38.05	48.18	111.41	3.53	2.56	5.7	5.91	3.21	4.8	3.37	8.71	228.41	10.06	86.29
CSPP1	21.85	5.73	12.44	7.2	16.89	9.86	11.4	4.61	13.44	15.08	6.99	7.49	24.93	5.7	6.8	18.36	12	9.74	11.37	12.89	10.33	15.1	10.64	20.01	11.27	15.59	6.97	6.09	8.49	9.22	8.55	13.84	9.01	12.52	18.85	12.88	16.45	8.26	15.42	15.2	10.51	9.11	17.59	9.36	34.55	12.38	9.88	16.47	13.1
PPP3CC	5.77	9.44	9.46	6.33	9.11	6.87	10.96	6.51	3.65	9.17	17.33	17.67	14.69	17.43	7.55	7.48	6.2	17.27	15.89	8.82	24.57	12.89	26.44	10.68	9.84	21.04	14.84	8.82	17.15	20.14	7.98	17.97	15.73	13.03	18.81	21.66	19.21	20.14	11.88	10.47	7.02	9.38	9.58	11.07	9.1	9.88	24.28	26.55	27.88
UBE2R2	28.73	48.61	28.56	38.5	55	36.28	47.06	41.06	28.02	47.1	49.38	42.82	33.27	59.83	38.38	46.41	36.79	28.75	42.86	38.65	43	55.51	46.65	35.69	37.54	39.53	102.14	36.28	39.68	49.62	47.84	23.04	56.88	51.33	20.36	43.76	60.17	51.88	32.96	42.72	42.01	44.24	47.48	40.96	68.7	73.06	60.98	44.5	50.35
TREH	0.47	0.25	0	0.48	0.27	0.04	0.05	1.33	0.08	12.19	0	0	0.18	0.04	1.02	0.05	0.09	0	0.06	0	0.14	0	0.15	0	0	0	0	0.05	0.45	0	0	0.05	0.05	0	1.08	0	0	0	0.48	0.28	0.16	0	0.05	0.11	0	0	0	0	1.16
SNX9	57.37	50.75	14.05	22.11	40.1	26.87	39.19	39.35	57.39	16.33	84.57	77.96	31.31	57.06	25.61	23.76	28.81	32.45	32.21	38.08	81.43	65.47	55.5	25.72	26.11	25.45	27.9	21.59	44.21	87.97	21.27	41.16	30.45	34.63	29.94	35.15	70.02	111.51	28.15	33.93	31.73	27.21	26.61	36.98	44.83	33.92	116.84	59.43	58.61
LILRB2	7.62	1.87	1.71	2.11	6.65	0.57	3.89	4.62	7.52	1.33	4.78	3.88	6.92	18.95	1.88	3.74	1.01	3.19	14.37	6.07	8.94	11.89	7.64	9.36	2.37	0.1	2.28	1.01	17.25	8.14	4.71	0.74	1.91	3.67	2.53	6.28	9.27	20.32	1.05	0.35	1.85	2.48	13.57	0.89	2.14	7.77	2.89	50.54	2.78
TNFSF8	0.71	1.13	0.2	1.46	1.32	0.14	0.89	0.91	0.56	0.45	1.13	0.35	1.85	3.67	0.94	1.83	0.2	0.27	2.53	1.73	1.83	1.93	2.21	2.37	0.77	0.09	0.58	1.52	2.95	1.14	0.43	0.67	1.35	1.47	0.65	1.37	4.62	3.64	0.32	0.15	0.43	1.73	1.43	0.23	0.34	2.65	1.05	9.67	1.03
TRAIP	2.05	12.39	14.62	5.28	12.55	2.68	2.09	1.21	10.28	8.46	2.36	3.26	7.97	9.82	1.95	22.96	8.46	16.95	8.76	10.19	1.63	5.13	3	13.88	11.04	3.79	13.04	20.42	3.14	2	6.23	2.69	2.73	13.59	10.9	1.89	9.13	2.5	3.52	1.58	2.05	2.57	9.69	2.19	23.88	32.05	3.72	4.65	1.73
DR1	7.08	21.93	15.04	12.88	15.44	8.83	12.11	8.86	18.41	16.35	11.17	10.85	19.38	18.81	8.9	18.92	7.86	24.48	25.67	34.96	15.51	15.72	18.54	10.37	18.21	8.45	27.59	21.9	11.54	9.07	15.92	20.22	12.96	22.41	5.47	11.67	20.41	6.88	4.81	11.41	15.87	13.06	19.38	11.99	11.6	9.76	14.21	17.14	14.25
IGFN1	0.01	0.01	0	0.02	0.73	0	0	0.25	0.03	0.02	0.31	0.3	1.12	0.01	0	0.01	0	0	0	0.06	0.89	0.49	0.01	0.05	0	0	0	0.01	0.33	1.06	0.11	0	0.02	0.35	0	0.32	0.3	0.12	0	0	0	0.01	0.35	0	0.01	0.01	0.31	6.78	0.26
AES	40.14	541.27	503.71	948.7	810.08	1145.65	1199.43	399.7	472.53	885.9	760.6	925.63	451.52	652.3	1140.63	750.3	855.72	551.35	353.06	122.76	744.77	286.5	542.79	619.63	624.55	914.74	619.38	519.99	952.93	858.19	252.3	941.25	898.14	502.8	962.5	940.09	618.15	940.61	975.93	947.15	875.21	930.98	318.61	992.11	1008.03	799.7	805.79	636.34	806.59
FAM169A	0.15	4.42	2.43	1.69	0.49	1.43	1.25	0.61	0.18	3.7	0.58	0.64	2.16	0.4	3.19	3.56	1.2	1.91	3.39	5.45	2.28	1.54	3.4	0.9	5.45	4.16	1.24	2.55	1.76	0.66	0.75	2.94	0.98	2.81	2.21	4.5	1.12	0.35	2.78	7.22	5.27	1.2	0.65	5.58	3.11	2.38	0.66	0.86	3.45
WIF1	0	0	0.03	0	0	0.2	0.3	0	0	3.53	0.08	0	0.22	0	4.29	0	0	0	0.09	0	1.86	0.07	0.04	0.05	0	0.08	0.04	0	0	0.04	0.1	1.72	0	0.08	0.27	0	0	0	0	10.47	0.66	0.04	0	0.73	0	0	0	0.92	4.89
DLL3	0.04	0.76	0.17	0	102.1	0.11	0.28	0	0.29	0.24	0	0	0.34	0.08	0	0.59	2.67	0.04	0.47	0.04	0.08	1.6	0.04	0.91	0.32	0	1.89	2.11	0.12	0	0.94	0	0.05	0.3	0	0.23	0.55	0	0.28	0.1	0.17	0	2.33	0	5.01	4.44	0	0.24	0.04
RNF149	127.24	78.42	76.83	75.35	29.86	72.52	80.41	77.86	90.26	70.88	22.27	19.3	87.77	82.26	80.34	65.32	85.89	70.08	74.7	59.27	50.13	93.42	67.94	142.79	82.41	66.42	71.74	86.87	60.63	26.02	58.09	100.74	54.79	51.89	156.41	40.13	56.01	32.19	95.48	96.46	88.56	94.27	64.83	95.79	77.21	95.74	28.49	59.47	73.5
AQP11	0.64	0.72	1.29	0.71	5.17	0.57	0.73	0.06	0.84	1.66	0.82	1.34	0.94	1.68	0.41	0.68	0.89	1.71	1.77	0.96	0.95	1.58	0.73	1.36	1.62	0.47	1.48	3.09	0.73	1.31	1.76	1.18	0.61	1.54	0.34	1.75	1.62	0.86	0.66	0.95	1.17	1.09	2.71	1.39	1.34	2.15	1.4	0.92	1.3
COX14	39.59	86.79	112.96	64.81	111.63	69.7	62.51	43.6	57.22	262.91	94.64	107.9	68.86	75.88	71.42	145.03	97.07	97.03	57.83	125.97	85.06	46.9	102.36	42.88	52.38	78.78	121.02	68.76	106.61	109.54	69.84	66.37	99.07	71.93	56.08	95.66	186.74	101.7	61.93	59.57	66.12	81.83	42.24	68.78	50.67	80.52	96.15	76.85	69.67
ANP32C	0	0	0	0	0	0	0	0	0	0.16	0	0	0	0	0	0	0	0	0	0	0	0	0	0	0	0	0	0	0	0	0.24	0.15	0	0	0	0	0	0	0	0	0.15	0	0	0	0	0	0	0	0
CAGE1	0.03	0	0.02	0	0	0	0	0	0.03	0	0.03	0.03	0.1	0	0	0	0	0.03	0.07	0	0	0.1	0.03	0.07	0.06	0	0.03	0	0	0	0.18	0.03	0	0	0	0	0.06	0	0	0	0	0	0.09	0.1	0	0	0	0	0
SMCO4	6.78	7.64	1.37	2.34	32.1	2.46	6.01	11.48	9.89	9.85	4.04	4.87	6.81	8.32	1.71	15.32	8.2	7.34	8.38	8.4	6.44	41.74	8.98	11.32	16.56	2.67	4.36	11.68	12.77	4.68	5.96	2.75	6.78	7.47	2	38.73	13.56	4.57	1.95	2.01	4.19	4.67	12.36	2.33	15.62	14.22	3.55	27.84	4.54
CLVS1	0.05	0.07	1.06	0.29	2.11	0.21	0.08	0.13	0.19	0.9	0.04	0.07	0.1	0.1	0.13	0.16	0.85	0.41	0	0	0.04	0.14	0.17	1.18	0.05	0.24	0.14	0.34	0.16	0.15	0.12	0.83	0.06	0.16	0.15	6.14	0.04	0.05	0.22	0.06	0.16	0.09	0.19	0.13	0.7	1.16	0.21	0.1	0.05
THPO	8.4	0.14	0	0.12	7.37	0	0	0.07	0.12	0.12	0.68	0.59	0.22	0.23	0	0.21	0.05	0.05	0.13	0.23	0.41	0.38	2.24	0.45	0.06	0	0.06	0.1	0.49	0.75	0	0.06	0.05	0.53	0.09	0.3	0.56	1.3	0.07	0	0	0.05	0.27	0.18	0.51	0.41	0.49	2.06	0.6
COMP	12.49	6.1	3.95	0.2	9.8	0.77	0.34	3.01	1.1	0.12	1.6	0.04	2.85	18.62	0	0.15	0.23	0.38	3.7	15.39	1.28	33.99	4.97	1.05	0.04	0.23	0.12	0.2	15.24	2.38	5.21	0.27	6.72	1.21	1.74	30.04	33.58	4.73	7.39	5.86	0.08	0.4	3.94	0.7	3.27	9.89	1.19	5.07	1.96
SPDYE18	0.89	1.34	0.79	1.3	0.57	1.54	1.82	0.45	1.06	1.87	1.12	1.37	2.86	0.56	2.02	0.44	2.38	2.4	1.43	0.8	0.85	0.78	1.49	1.7	2.07	1.25	1.94	1.37	1.5	0.99	1.59	3.08	2.56	2.02	1.32	1.72	3.02	0.61	3.72	1.27	1.85	2.46	2.27	1.58	1.84	0.96	2.08	1.17	1.49
CDKN2B	1.79	36.3	6.18	0.09	6.96	3.24	0.3	52.13	8.99	32.97	3.68	1.25	35.93	10.99	2.68	22.56	3.12	0.37	15.86	32.84	10.14	1.73	19.6	1.2	36.87	2.86	0.43	6.02	6.42	2.41	39.11	0.09	23.56	6.78	0.73	3.25	4.33	2.13	8.76	1.13	1.67	7.3	1.23	7.9	3.74	85.03	2.21	1.92	5.26
CGGBP1	18.04	25.92	24.67	26.11	28.31	23.7	23.74	10.32	37.38	27.47	29.54	29.16	21.99	35.64	20.59	71.72	18.16	35.36	28.16	30.25	34.14	22.68	36.77	20.82	47.82	21.05	39.36	39.19	26.63	29.23	18.28	44.28	16.91	37.65	18.37	40.42	40.99	25.15	40.55	32.07	39.29	42.21	18.93	27.06	39.82	79.75	38.56	41.04	39.18
CCT4	119.25	201.82	111.14	75.25	90.58	73.14	65.99	57.44	130.56	85.48	97.47	113.36	99.15	154.35	88.3	223.14	76.95	84.54	110.14	284.05	122.34	165.4	135.95	67.23	101.47	91.23	77.08	135.38	84.32	121.79	163.44	100.11	85.99	174.61	39.41	135.09	141.1	105.42	51.31	73.38	116.48	91.57	121.81	78.08	85.83	728.33	124.41	110	104.43
CXCR6	0.7	6.69	0.96	3.37	3.57	0.71	1.53	1.17	1.28	1.28	0.41	0.13	2.09	20.54	1.15	1.47	0.49	0.75	6.96	2.79	1.66	4.41	3.1	8.54	3.41	0.14	2.25	1.37	8.66	1.22	2.52	0.44	1.95	3.48	1.67	0.2	11.06	0.12	0.86	0.3	0.62	4.18	3.85	1.45	0.49	6.37	0.14	23.66	2.6
TUBGCP6	13.3	15.41	21.49	33.04	25.74	35.68	45.17	12.92	17.33	66.08	19.12	21.46	22.97	22.23	27.95	18.67	25.43	30.18	27	8	21.26	16.43	23.32	31.8	12.18	27.44	19.78	25.35	31.45	19.94	8.58	34.37	35.45	14.53	66.33	27.7	27.27	21.18	55.07	44.49	34	24.5	15.98	36.76	47.53	33.56	21.76	22.95	30.92
AREG	2.69	11.34	6.21	16.85	1.35	1.88	7.25	177.18	193.08	26.58	10.39	2.57	153.4	31.28	5.69	14.12	15.15	9.67	165.14	3.13	270.19	273.5	330.6	34.69	91.54	24.34	10.71	7.22	22.55	4.04	44.17	9.09	0.38	23.79	18.27	12.87	1.57	3.4	1.07	8.45	4.57	1.4	188.06	18.38	9.07	23.31	1.35	2.24	9.32
ADA2	15.37	7.97	3.57	15.8	53.7	56.84	44.22	6.62	1.44	32.3	8.62	3.83	9.39	21.99	53.73	13.19	4	8.18	17.12	20.91	12.92	8.52	17.09	14.31	4.78	1.41	5.14	5.8	26.94	10.68	7.31	8.96	30.07	19.58	18.24	50	29.38	19.08	3.95	2.6	9.32	41.58	11.66	30.46	2.45	28.19	5.25	63.26	14.5
PPP1R9B	66.87	68.16	52.9	59.6	50.96	58.11	94.19	34.95	77.08	64.26	39.95	36.97	81.36	52.92	53.46	24.04	67.69	66.25	62.99	28.82	40.28	30.38	58.45	76.77	55.26	41.13	64.28	92.52	73.14	38.86	44.56	41.96	88.97	59.26	90.6	50.89	64.16	41.82	58.07	69.68	47.71	54.01	54.97	43.6	100.21	69.47	40.61	66.66	48.94
HS3ST4	0	0	0.06	0	0	0.02	0.05	0.61	0	6.54	0.11	0.13	0.2	0	0.05	0	0	0	0.13	0	0.23	0	0.24	0.3	0	0	0.12	0.15	0.13	0	0.02	0	0	0.03	2.95	0.21	0	0.02	0.04	0.89	0.03	0	0.03	0.21	0.97	0	0.11	0	2.19
ZMYM1	3.01	3.71	3.16	2.18	1.51	2.41	2.61	0.54	3.4	2.87	3.65	3.23	2.85	4.7	2.97	3.31	1.5	6.72	4.69	2.56	3.74	2.87	4.73	2.7	6.39	2.06	6.37	3.19	2.9	3.95	4.8	6.06	2.82	5.07	2.82	1.82	3.71	1.96	5.52	3.46	8.44	5.25	3.91	4.36	6.01	6.92	5.54	3.07	4.16
TADA2A	20.32	153.05	8.9	5.66	7.45	4.94	8.08	1.34	21.27	8.03	8.15	7.5	9.07	9.93	9.61	12.03	5.16	11.35	7.3	11.27	10.34	5.53	9.31	5.93	12.93	7.4	11.23	8.72	7.18	7.43	11.12	11.76	6.2	9.86	5.37	7.52	11.7	7.52	7.36	6.17	7.4	7.73	10.3	8.83	17.22	28.4	10.38	8.32	10.43
PARP1	26.22	111.81	75.05	34.96	95.22	30.03	60.75	11.27	59.47	33.9	82.57	74.35	36.99	90.73	39.92	59.52	40.94	50.58	37.35	83.05	75.41	32.24	38.24	29.71	69.52	29.08	78.19	57.92	44.51	72.22	44.9	45.8	49.59	88.93	21.9	40.45	61.47	40.2	16.43	33.52	47.01	38.33	37.57	30.79	75	62.82	92.07	57.43	45.13
GBA	248.63	55.38	48.71	61.96	268.35	53	78.86	31.85	105.8	74.52	36.53	27.4	55.36	134.45	73.35	38.2	34.38	60.02	56.77	65.87	35.77	36.67	74.21	67.9	102.5	36.2	62.28	108.63	62.56	31.06	69.39	85.75	67.81	77.45	51.83	70.36	62.08	46.74	38.87	58.21	43.42	47.14	99.75	44.79	56.4	160.71	33.17	53.51	33.42
KLHDC1	1.65	3.69	0.93	1.34	1.36	2.33	3.8	0.25	1.18	1.47	10.66	9.95	1.4	1.55	2.08	2.26	0.5	1.79	1.73	1.38	9.99	1.24	5.65	1.67	3.81	1.82	2.26	1.2	4.32	11.51	0.52	5.29	1.88	2.09	2.52	18.6	6.26	6.26	5.19	3.62	4.43	3.53	1.44	3.92	1.8	1.94	13.28	8.59	12.78
RYR2	0.03	0.1	0.03	0.04	0.24	0.13	0.17	0.04	0.25	0.13	3.41	3.05	0.21	0.3	0.05	0.12	0.01	0.06	0.28	0.14	1.37	0.41	0.48	0.28	0.03	0.06	0.05	0.01	0.71	3.02	1	0.04	0.12	0.39	0.08	3.02	1.91	6.09	0.06	0.03	0.09	0.09	1.95	0.09	0.18	0.31	3.05	1.27	0.53
CYSTM1	208.32	52.27	129.28	99.06	228.35	106.67	69.6	59.64	302	588.28	73.96	63.65	175.54	72.72	181.47	130.31	268.64	47.05	113.96	116.61	189	110.64	345.99	123.26	148.98	751.27	207.15	131.12	257.37	73.67	79.72	165	311.97	163.29	162.24	298.45	56.48	91.41	361.25	102.46	164.59	59.31	56.15	397.58	73.76	93.93	75.12	104.99	225.74
LOC102724995	0.66	0.07	0.17	1.41	5.05	1.1	0	0.47	0	1.26	0	0.76	0.46	0.34	0.77	0.72	0.92	0.37	0	0.42	0.26	0.29	0.29	2.34	0.48	0.13	0.27	0.38	0.1	0.24	0	0.29	1.3	0.12	3.32	0.27	0.46	0.43	1.97	0.63	0.11	1.01	0.27	0.63	5.47	0.37	0.24	0.73	0.64
CD302	1.68	2.56	2.35	4.67	15.72	4.45	4.53	1.73	6.13	5.15	24.78	16.53	5.71	10.66	4.59	3.56	2.53	5.61	7.17	5.27	24.75	4.57	28.17	6.39	10.27	5.52	7.95	6.38	13.14	18.32	5.7	7.31	5.79	10.35	4.09	20.72	18.35	15.31	3.88	3.63	10.7	3.9	5.65	4.78	5.19	8.67	28.14	29.58	21.09
KDSR	22.03	21.43	10.94	11.13	20.28	12.13	17.4	8.2	21.04	13.98	20.84	18.62	26.28	24.01	11.27	9.51	13.33	21.31	32.39	35.1	25.59	16.07	17.35	12.47	25.12	11.13	28.06	14.45	13.77	18.06	9.68	14.97	12.15	12.57	7.59	30.38	23.39	17.45	12.17	15.49	15.76	15.91	18.39	13.57	12.42	11.03	27.4	18.37	23.6
RNASE4	1.74	12.25	7.23	5.69	52.23	6.98	7.94	4.3	1.05	12.3	90.68	109.29	5.25	13.8	4.73	14.17	9.97	2.45	15.01	14.07	105.08	16.5	42.63	19.13	18.07	2.01	41.66	18.44	34.55	103.56	4.52	25	9.7	20.6	3.3	20.47	87.96	106.1	12.08	10.14	7.68	2.3	10.56	18.57	17.42	13.03	119.46	96.06	99.41
EGR2	1.08	0.91	0.29	1.17	1.5	0.22	1.84	1.16	2.72	3.31	33.63	14.45	2.9	4.46	0.74	1.66	1.41	0.63	3.04	4.21	61.14	65.54	18.88	6.44	18.47	0.14	0.69	0.25	6.49	8.41	2.01	0.45	1.37	10.92	0.39	129.66	2.49	1.3	0.69	6.03	1.01	1.09	2	9.64	11.5	4.63	7.09	14.33	4.28
DPP6	0	0.01	0	0	0.1	0	0.04	0	0.02	0	0.22	0.58	0	0	0	0	0	0.02	0.13	0.04	0.15	0.1	0	0.49	0	0	0.04	0.02	0	0.02	0.27	0	0	0.06	0	138.04	0.09	0.19	0	0.05	0.14	0.02	0.04	0	1.91	0.09	0.64	13.21	0.23
DZIP3	6.85	4.76	2.12	2.54	6.31	2.64	2.21	0.42	1.68	4.35	8.89	8.82	3.8	2.58	3.73	3.78	2.11	3.79	1.77	5.6	8.45	3.21	4.58	5.08	2.47	2.96	3.36	3.09	5.41	9.23	1.49	4.72	5.04	5.37	4.02	39.74	5.86	6.2	5.2	3.68	5.93	4.19	1.66	3.15	4.02	2.35	12.08	7.56	7.09
NAPG	11.98	21	11.48	15.39	16.95	17.45	24.12	10.04	15.32	16.29	23.57	25.43	24.18	27.51	15.33	25.52	16.29	22.23	26.55	37.26	24.41	23.63	24.3	16.62	38.31	16.82	26.56	10.21	16.17	24.99	18.48	40.32	15.6	22.48	10.54	19.91	21.98	17.38	23.73	26.99	25.18	27.38	15.02	21.48	27.21	30.23	38.71	13.02	27
ENTPD6	56.3	94.14	57.38	54.15	133.27	51.41	44.64	22.45	107.71	193.08	30.59	31.9	88.35	59.46	55.48	69.65	61.06	74.58	48.92	54.43	32.65	65.21	35.3	44.67	72.88	44.14	97.72	57.33	53.16	36.82	48.42	46.46	33.38	52.97	159.42	46.43	48.25	44.65	90.22	59.03	52.67	52.31	52.17	63.16	68.89	132.18	35.76	43.98	47.71
FASTKD1	11.29	11.78	15.53	15.51	15.88	14.88	16.8	7.66	10.29	22.77	9.95	10.98	23.78	14.11	22.09	12.91	20.21	19.9	10.65	8.34	10.84	10.01	21.12	12.46	31.96	22.95	10.24	14.29	13.31	10.19	19.61	22.31	18.58	18.3	17.55	21.76	30.92	7.41	28.51	25.22	33.13	20.35	15.32	13.97	17.39	14.62	11.66	11.42	16.92
MCU	40.49	19.86	18.67	18.18	28.46	25.96	21.05	13.91	16.41	19.47	24.06	20.27	28.81	26.09	19.08	28.22	36.39	20.57	19.74	20.74	32.27	29.91	34.55	14.51	28.82	32.48	26.81	16.7	26.12	26.59	14.93	17.85	13.59	27.95	17.4	14.34	25.68	16.55	26.84	24.55	37.17	21.03	23.56	37.97	21.84	14	30.26	18.41	29.65
TBCE	25.8	34.56	16.14	16.72	14.05	13.71	23.86	9.56	27.21	12.44	17.39	15.2	13.04	50.16	20.89	16.85	15.63	31.48	16.5	24.97	16.62	20.23	19.79	17.61	24.04	14.99	18.32	28.93	12.85	21.06	37.72	27.46	17.1	23.95	17.76	22.56	20.4	17.92	17.93	16.86	18	17.69	18.24	16.26	21.4	25.43	20.3	20.77	18.58
TRIM42	0	0	0	0	0	0	0	0	0	0	0	0	0	0	0	0	0	0.04	0	0	0	0	0	0.08	0	0	0	0	0	0	0	0	0	0	0	0.04	0	0	0	0	0	0	0	0	0	0	0	0	0
LOC107984751	0.39	0.08	0.32	0.01	0.01	0.01	0.01	0.13	0.46	0.31	0.1	0.05	0.01	0.02	0.15	0.33	0.75	1.07	0.21	0.8	0.08	0.22	0.13	1.67	0.58	0.75	0.01	0.98	0.11	0.05	0.09	0.08	0.05	0.1	0.56	0.82	0.28	0.04	0.28	0.02	0.06	0.03	0.21	0.55	0.7	1.84	0.01	0.06	0.06
CCNA2	4.13	56.97	24.12	7.32	19.81	3.37	7.43	3.49	17.76	5.44	2.9	3.39	21.67	55.64	2.54	27.68	16.49	29.42	19.96	47.01	2.61	29.55	20.48	14.76	9.92	5.96	36.19	19.28	3.92	3.72	25.39	3.41	7.07	22.97	5.55	4.53	14.4	3.09	4.23	3.01	3.41	6.67	17.56	2.95	22.46	25.62	3.14	16.81	2.5
TUBA8	5.83	1.26	0.78	0.66	2.76	2.31	2.52	1.46	2.56	1.28	1.64	1.46	1.51	1.46	2.46	2.98	1.49	1.43	1.78	1.16	1.63	2.79	1.13	2.9	1.22	2.27	1.95	0.87	2.25	1.85	3.04	1.48	2.05	0.69	0.95	5.14	2.38	1.47	2.21	2.7	2.01	2.11	2.94	1.99	6.29	2.57	2.1	2.74	3.18
IWS1	30.49	22.14	24.82	18.72	33.92	23.31	23.73	16.28	18.71	29.92	21.81	21.05	29.54	42.89	25.88	20.91	24.45	34.69	24.05	18.33	27.69	29.6	33.09	23.75	36.42	18.74	25.2	27.42	23.63	19.85	21.33	32.12	23.64	32.38	20.7	32.97	39.35	18.98	20.15	25.5	28.01	26.97	26.01	24.57	22.56	20.45	25.97	26.29	26.9
FUT3	5.1	76.21	5.02	17.56	2.8	64.78	148.25	267.43	57.34	36.32	1.08	0.44	40.14	0.6	4.66	9.52	29.65	148.71	9.34	0.3	1.79	12.68	23.96	33.86	20.97	1.43	10.21	68.75	11.21	0.17	3.52	56.63	48.46	45.32	97.73	0.15	2.28	0.08	49.85	6.81	38.16	82.97	30.66	24.64	5.37	2.44	0.67	0.04	1.38
ARFGEF2	4.63	8.05	7.3	8.52	7.5	6.47	8.01	3.6	5.02	14.43	5	4.77	8.58	13.31	6.81	7.49	5.33	10.3	10.16	6.82	6.74	10.22	9.69	10.16	11.85	8.04	19.27	15.62	6.48	4.22	7.34	16.04	8.64	11.22	10.99	9.48	7.66	3.78	10.91	9.54	11.97	14.76	8.08	12	12.83	8.23	7.44	6.26	10.55
LOC101927262	0.32	0	0.08	0.1	0	0	0.09	0.06	0.38	0.07	0	0	0.06	0	0.03	0.1	0.03	0.06	0	0.08	0.33	0.06	0.45	0.04	0.03	0.07	0.7	0.09	0.06	0	0.05	0.1	0.14	0.07	0.06	0.21	0.07	0	0.04	0.47	0.03	0.07	0	0.04	0.3	0.42	0.07	0.15	0.85
RNF115	15.34	16.68	18.31	11.68	36.22	13.33	16.79	6.1	30.96	10.86	43.64	31.93	19.06	36.81	14.56	29.58	12.25	21.87	20.53	28.24	39.63	23.38	17.98	21.54	36.29	12.4	24.17	14.55	19.78	39.48	30.33	24.54	15.7	25.41	10.83	32.16	28.03	36.68	12.52	14.24	15.35	17.56	24.89	14.94	25.41	23.96	46.89	32.95	29.4
TAAR1	0.08	0	0.07	0	1.16	0	0	0	1.24	0	0	0	0	0	0	0.09	0	0	0	0	0	0	0	0	0	0	0	0	0.08	0	0	0	0	0.09	0	0	0	0	0	0	0	0	0	0	0	0	0	0	0
THSD1	1.25	2.94	2.54	1.88	2.69	3.18	2.91	1.17	1.67	4.92	5.05	4.27	25	4.88	4.92	4.56	3.19	1.71	15.35	2	3.87	12.76	15.41	6.05	2.49	3.48	2.24	1.87	6.58	6.28	24.96	3.4	3.47	4.61	17.37	9.83	6.52	3.42	8.29	7.31	2.57	4.73	5.33	8.86	7.75	4.6	6.32	6.87	5.77
HAS1	0.33	0	0.47	0.07	0.73	0.1	0.2	4.48	0.28	0.09	6.39	2.73	3.15	8.54	0.07	0.13	0.3	0	1.65	0.36	4.86	1.8	0.91	0.51	0.09	0	0	0	0.12	3.13	0.03	0	0.09	0.39	0.36	0.61	0.09	0.64	0.06	0.09	0.04	0	0.81	0.37	0.39	0	1.93	1.14	0.29
ZNF598	44.45	30.13	20.65	31.53	50.34	30.21	40.16	31.22	45.79	36.48	20.95	21.86	35.12	49.18	21.47	49.08	29.96	44.79	28.38	30.94	26.75	28.07	24	34.74	31.42	16.64	19.26	26.97	28.33	20.77	23.54	27.04	27.24	22.22	64.84	16.98	21.51	22.22	27.53	40.41	22.67	20.57	47.37	24.03	35.12	41.94	19.56	21.65	26.54
C10orf67	0	5.8	0.45	0.02	1.06	0	0.1	0.05	4.01	0.07	0.16	0.26	0.6	0.25	0	0.3	0.07	0.34	2.17	16.51	0	10.18	1.27	0.06	0.22	0	0.11	0	0.07	0.29	0.55	0	0.27	0.03	0.2	0.81	0.46	0.16	0.04	0	0	0	1.4	0.19	0.74	0.15	0.25	0.65	0.15
CHST2	8.06	0.84	11.66	1.76	4.17	2.89	12.85	3.69	0.57	5.32	3.95	3.84	25.41	8.04	13.4	7.3	9.36	3.82	36.51	1.84	6.98	4.78	55.8	11.74	5.58	7.52	2.51	17.34	22.65	3.49	15.75	3.15	2.82	4.6	4.57	5.95	3.79	1.79	10.46	6.72	5.08	29.8	5.13	11.74	4.48	2.83	3.69	5.82	19.59
HIST1H3F	2.87	2.18	0.2	1.35	2.98	0	0.95	0.17	1.23	0	0	0	2.02	3.22	0	1.27	6.03	0.71	1.18	0	0	3.92	0.24	1.18	0	0.26	1.05	0.23	0	0	1.01	0	0.26	0	0	0	0	0	0	0	0.51	0	0	0	0	5.99	0	0.93	0
EPM2AIP1	6.31	14.1	7.53	8.87	16.34	9.17	9.47	2.57	11.06	20.8	14.98	14.44	7.49	7.52	7.84	12.16	9.31	14.75	6.84	6.29	12.07	9.03	10.17	19.52	16.22	11.78	12.63	11.05	10.37	14.4	7.33	17.2	6.93	14.94	11.9	45.25	13.64	11.46	15.48	13.2	14.71	15.54	9.23	11.17	18.98	19.49	16.58	14.5	13.91
RPIA	20.3	26.78	22.76	11.53	14.35	15.75	13.4	9.21	28.4	22.62	8.63	9.18	23.8	27.49	17.45	44.01	16.14	23.11	11.31	47.9	12.29	18.66	17.79	26.86	31.03	16.75	19.18	19.43	16.62	9.36	9.99	30.68	18.69	39.47	11.47	15.02	20.15	6.87	26.13	13.24	16.44	20.57	10.13	29.06	47.63	52.55	8.89	17.52	13.11
SNX4	17.74	24.99	18.28	8.78	15.32	11.35	19.18	4.01	17.42	20.59	11.55	15.27	15.93	22.98	13.32	24.77	8.74	20.84	11.74	38.96	14.5	23.02	22.1	17.85	24.88	13.24	21.01	24.99	11.99	11.88	21.49	26.13	17.23	30.65	10.61	21.16	19.18	9.28	13.66	13.82	21.3	16.58	8.6	18.58	19.75	17.99	15.9	17.35	16.02
DNAJC19	53.49	31.16	25.62	23.85	24.89	24.39	36.3	10.65	32.96	28.63	34.27	37.36	27.57	24.02	29.25	56.07	27.19	31.96	16.58	27.97	32.43	27.29	27.78	42.64	40.99	27.99	28.63	40.22	26.83	33.19	49.5	30.68	41.45	44.35	14.53	65.74	32.41	29.12	24.79	30.08	30.57	35.35	33.8	29.42	34.34	34.89	35.83	24.96	37.92
CLN5	13.61	12.45	14.77	14.45	13.22	16.78	15.78	4.16	16.2	21.12	15.49	15.76	22.82	33.92	19.08	10.91	17.58	11.2	20.82	19.87	17.56	14.48	26.95	11.48	16.81	22.39	19.5	5.68	16.99	15.59	13.93	27.4	16.95	15.83	7.42	25.37	20.1	16.04	18.05	16.49	17.26	17.94	6.57	21.9	7.96	17.33	18.02	17.53	19.21
TTLL1	19.46	6.69	5.17	10.2	12.59	15.08	15.27	2.63	6.44	4.35	9.45	9.7	2.86	4.49	9.56	5.57	7.25	15.26	5.39	6.09	10.35	5.16	10.73	9.5	3.23	5.66	13.61	11.67	11.23	14.19	3.71	14.59	16.77	4.67	7.11	19.43	6.99	8.98	12.89	10.15	12.83	14.88	3.55	13.85	22.47	10.07	12.74	9.12	10.02
GRPEL1	21.32	24.81	34.23	22.35	12.07	19.68	17.98	26.25	26.34	42.36	15.17	19.57	51.4	22.89	22.23	40.54	33.23	24.26	21.45	31	22.1	29.28	28.14	13.68	54.15	26.41	39.83	41.4	16.16	15.42	14.68	23.92	18.56	22.43	16.29	26.25	19.66	17.31	17.99	23.91	26.21	25.89	26.3	23.06	29.41	16.87	18.78	16.29	19.38
LRRC31	0.88	0.06	0.03	0	1.4	0	0.49	0	0	0.04	0	0.04	0.03	0.06	0	0.56	0.39	1.26	0.09	0	0	0.03	0.04	0.14	0.73	0.38	0.12	0.03	0.17	0	0	0.42	0.23	0.41	0.06	0.08	0	0.03	0	0	0.11	0.04	0	0.04	0.18	2.29	0	0	0
SHLD1	1.26	11.09	9.68	12.57	23.73	11.92	7.01	7.88	12.29	16.04	7.95	6.83	12.78	8.26	8.66	18.79	7.64	16.07	11.95	11.82	7.71	9.32	13.11	13.75	8.54	6.04	14.23	8.86	13.3	9.07	10.11	17.32	11.51	10.46	12.29	15.43	8.81	6.16	10.78	9	5.97	8.57	10.54	8.95	7.99	20.04	6	10.77	8.6
C12orf75	124.61	21.51	2.37	3.85	106.75	1.69	6.98	3.64	59.86	9.5	3.01	3.84	19.01	444.16	1.08	25.64	9	14.29	70.47	140.5	13.18	47.49	9.08	34.98	18.3	14.53	141.02	18.13	11.83	2.94	45.19	0.07	11.03	52.12	1.28	48.52	12.45	2.63	1.89	2	8.62	2.67	93.43	2.28	12.05	57.4	7.94	74.33	6.5
URGCP	31.23	36.79	13.17	26.13	19.11	38.24	36.56	16.11	45.96	36.57	36.01	37.36	50.21	26.16	38.25	75.84	26.48	31.34	26.92	19.93	34.69	27.78	30.42	35.67	47.53	32.38	37.64	26.77	33.4	40.79	29.87	44.9	34.88	28.26	49.42	38.76	31.14	32.67	62.93	45.08	38.16	34.44	25.94	42.04	60.34	31.12	43.48	19.58	47.27
BMPER	0	0.23	0.04	0.31	0.19	0.11	0.44	0.56	0.05	0.34	3.62	1.1	0.85	1.24	0.02	0.4	0.19	0.33	2.26	0.07	1	0.41	3.62	0.52	0.14	0.03	0.64	0.46	1.09	0.98	0.31	0.18	0.73	1.04	0.44	1.1	0.5	1.13	0.15	0.13	0.39	0.46	0.52	0.06	0.71	0.11	2.05	2.75	1.3
UPF2	54.1	29.14	18.7	21.13	29.74	24.81	18.63	12.76	42.37	21.03	21.98	23.24	27.63	21.57	23.18	43.13	30.9	27.5	21.84	31.32	23.69	23.76	22.18	68.32	29.62	28.63	21.17	22.75	21.61	23.52	19.12	29.79	20.49	32.31	49.15	27.39	33.79	23	30.95	33.75	24.58	17.79	18.28	27.32	76.02	73.26	29.92	37.13	29.85
OARD1	26.45	21.55	9.67	15.27	32.87	16.06	11.79	4.97	26	16.89	26.61	27.89	13.2	28.39	18.09	23.68	11.01	28.96	20.89	21.41	21.48	14.02	24.47	16.2	11.26	19.24	25.02	32.88	21.15	25.75	20.88	25.75	16.88	24.86	9.06	38.07	50.86	22.42	16.1	15.88	18.82	22.4	25.73	15.87	10.22	19.39	33.5	25.29	31.57
VANGL2	0.36	2.06	0.15	9.33	31.8	10.24	16.3	2.57	10.39	25.38	6.94	3.14	2.76	2.33	9	37.34	14.27	10.11	12.7	2.81	7.13	56.88	6.53	20.48	0.23	0.24	7.69	5.12	11.93	2.08	46.86	18.73	27.09	21.88	8.41	9.12	2.88	0.79	22.51	27.37	22.78	30.78	18.85	21.2	73.49	1.18	3.77	4.89	14.11
BCAR1	16.91	104.24	30.55	30.51	43.03	51.72	48.22	45.17	65.52	70.58	34.92	33.33	67.86	93.62	48.17	64.79	55.69	53.8	67.94	35.92	44.87	49.34	57.52	57.62	30.79	15.79	40.25	98.15	55.39	29.18	37.78	25.4	51.46	44.19	58.07	36.68	58.03	33.18	46.14	45.96	34.83	44.21	52.08	55.06	37.62	53.84	31.35	36.06	41.75
APOA2	0	0	3.48	0.76	43.78	0	0.7	0.16	0.2	0.82	0	0	0	5.46	0	0	0	0.7	0	0	0	0	0	0.87	0.26	0.5	0.26	0.23	0.22	0	0	0.52	0	12.62	0.41	0.79	0	0	0	0.27	0	0.74	0	0	0.37	0	0.25	0	0
PALM	0.09	1.86	0.34	2.61	12.01	51.97	3.84	5.56	53.86	2.81	41.29	31.59	7.41	12.6	1.63	3.3	3.69	1.82	1.21	5.93	41.74	17.75	14.98	5.92	1.42	1.15	0.44	8.98	28.92	33.32	4.37	1.09	4.83	10.53	7.43	41.9	30.4	19.52	1.62	20.22	17.93	1.67	3.22	2.53	52.3	13.2	41.56	49.1	44.56
TMEM218	3.09	8.73	6.92	11.34	5.02	9.45	8.41	3.43	7	10.77	8.72	7.3	7.76	8.46	8.71	6.68	5.54	11.3	6.54	3.1	9.04	9.98	11.91	7.16	11.32	10.26	5.91	7.91	10.34	8.12	4.61	11.14	9.49	9.01	4.13	5.04	11.54	6.76	10.88	10.68	12.14	8.76	5.24	12.69	9	8.62	8.7	9.41	8.91
PISD	34.79	19.27	26.21	26.41	27.13	23.32	35.77	15.42	41.99	64.42	17.5	17.88	35.12	59.42	28.79	79.38	31.51	41.04	32.89	55.81	21.62	36.62	26.14	33.71	18.14	34.32	28.17	24.09	26.67	21.41	28.02	38.48	27.03	55.47	41.78	48.59	31.08	21.49	45.98	38.09	27.07	29.08	21.16	32.3	42.84	26.71	18.42	24.26	29.85
EBLN2	1.89	2.31	2.75	3.96	3.6	5.11	4.64	2.72	7.38	4.09	2.19	1.69	2.6	3.67	3.08	5.17	6.45	3.32	4.96	5.71	2.38	2.68	3.86	11.22	4.24	4.67	4.37	4.29	3.85	2.29	1.6	5.59	3.33	2.64	11.41	4.26	3.22	2.84	9.13	7.02	5.48	3.55	2.8	4.63	14.19	6.23	2	3.57	7.15
ZMAT5	65.18	32.71	40.1	37.66	56.22	49.03	69.45	25.26	60.92	61.3	48.74	50.54	22.98	43.43	48.25	40.55	39.19	53.41	28.81	64.77	34.74	22.82	26.02	46.63	23.72	47.86	46.13	37.67	48.42	34.77	31.87	40.58	42.9	100.04	30.77	31.76	42.82	44.89	54.83	43.35	26.94	27.45	22.43	47.76	82.07	51.69	36.17	45.93	36.56
HOXC10	10.43	22.74	0.04	0	0.38	0	0	0.12	0	0.2	1.35	3	0.67	21.2	0	0.05	2.22	0.4	0	0.04	0.44	8.83	0.85	0	0	0	0	153.28	0.42	0.36	6.16	0	0	0.42	0.39	200.13	1.93	0.67	0	0	0	0	0.04	0	22.36	0.53	1.65	1.11	0.67
CTNS	21.56	12.13	10.63	15.23	33.02	17.3	20.64	6.54	17.38	19.97	13.14	11.81	18.5	23.45	14.3	10	12.28	9.73	14.22	19.75	11.36	12.92	18.71	12.57	17.96	7.25	10.61	19.61	18.05	12.57	9.62	18.79	9.75	16.27	23.6	11.41	20.65	17.22	13.5	15.94	10.03	11.27	15.39	14.33	31	29.36	13.96	16.05	13.09
SNX29	7.95	3.78	2.8	2.42	12.7	3.66	3.82	1.63	3.13	5.14	6.99	8.42	2.93	4.84	3.05	2.81	2.13	4.64	6.07	6.21	8.64	3.19	5.62	4.91	2.56	2.53	3.63	3.47	6.2	7.77	3.72	9.79	4.59	5.84	4.52	4.06	6.55	7.22	4.46	3.87	3.89	3.05	5.07	6.78	5.26	5.38	14.6	5.84	6.81
PPP1R7	60.51	54.45	73.67	133.26	89.72	134.26	112.08	96.39	63.91	84.21	110.28	120.53	71	61.92	68.89	72.12	162.57	145.73	67.36	94.94	85.15	56.11	103.01	60.49	127.07	120.53	58.43	170.65	107.8	116.46	67.2	129.33	133.64	124.83	63.23	124.46	94.11	127.93	104.13	117.48	102.62	112.69	67.7	105.1	61.38	119.45	128.25	104.45	118.35
U2AF2	50.71	147.87	124.15	123.47	103.13	109.25	137.28	71.98	71.53	153.67	65.05	76.31	122.45	104.26	104.86	138.98	103.3	145.5	129.56	156.61	74.75	103.98	97.47	267.69	133.2	116.58	167.14	175.66	96.14	63.14	170.09	114.37	126.15	127.56	129.74	80.75	93.79	67.21	107.96	107.53	71.27	84.93	113.49	99.36	202.94	152.99	70.16	80.63	79.52
EFHC1	5.82	5.45	5.84	7.43	22.4	5.5	5.7	1.46	6.23	11.4	6.83	5.67	6.52	3.71	6.66	4.02	2.95	4.49	4.51	12.18	6.29	3.6	9.13	10.17	3.11	8.23	6.31	7.99	6.14	7.32	3.05	26.6	5.91	3.69	11.8	14.63	9.68	5.63	16.68	8.06	7.3	9.84	3.66	9.23	15.6	3.59	8.04	6.86	8.68
IER5L	21.7	12.68	30.51	5.75	17.4	33.27	50.38	19.43	19.32	34.48	11.16	17.93	16.47	32.94	17.61	39.83	73.03	10.47	12.58	14.16	13.79	7.68	21.18	22.32	37.59	4.98	44.1	12.33	21.69	8.65	22.06	5.34	19.13	13.42	22.43	27.01	29.32	8.04	37.79	37.44	26.37	27.63	14.97	25.62	40.61	33.6	7.53	36.82	10.43
POLR2A	16.61	31.4	41.44	36.62	28.62	46.2	44.48	34.96	35.62	31.2	20.26	17.08	22.34	41.01	57.56	44.18	29.66	32.4	35.68	29.01	27.06	36.99	49.08	25.49	52	53.49	35.64	56.57	42.72	19.39	32.95	80.01	35.28	45.15	28.35	30.83	36.29	18.06	35.25	65.5	57.23	56.83	33.07	53.27	37.66	31.88	20.37	21.41	30.99
KRTAP19-1	0	0	0	0	0	0	0	0	0	0.17	0	0	1.79	0	0	0	0	0.15	0	0	0	8.03	0	0	0	0	0.16	0	0	0	0	0	0	0	0	0.5	0	0	0	0	0	0	0	0	0	0	0	0	0
WNT2B	1.41	0.72	1.56	0.83	2.08	0.55	1.64	2.39	1.28	0.91	4.06	1.29	3.28	1.74	2.38	0.96	0.64	3.46	0.82	0.75	6.22	1.05	4.16	1.86	1.04	0.62	2.51	1.1	3.06	3.68	1.62	2.84	1.29	2.33	0.96	1.85	2.84	1.05	1.57	1.79	0.73	1.31	5.76	1.01	1.48	2.34	2.87	1.2	3.74
SUCLG1	81.92	109.85	110.68	102.04	82.07	88.95	84.65	97.8	106.8	102.4	187.61	215.79	104.87	88.89	115.36	138.77	139.47	108.75	51.21	115.25	126.51	90.5	109.2	97.88	131.26	84.58	85.24	146.4	112.19	183.59	106.59	88.51	126.71	137.88	75.83	128.74	94.6	141.39	74.53	91.42	89.71	115.94	64.67	84.32	95.15	166.78	218.62	78.4	135.72
ZNF804A	0.04	0.02	0	0.03	0.63	0.03	0	0.01	7.46	0	0.66	1.26	0.17	0.17	0.08	0.09	0	0.02	0.07	0.09	0.56	0	0.29	0.02	0.04	0.02	0.06	0.07	0.22	0.47	0.08	0.06	0.1	0.49	0	2.09	0.11	0.1	0.02	0.06	0	0.04	0.08	0.04	0.03	0.19	0.83	0.44	0.37
TTF1	8.71	12.41	10.42	7.53	13.85	15.94	8.61	8.3	9.78	16.21	11.7	14.57	22.46	12.99	7.11	38.97	21.04	10.68	15.11	17.92	15.16	10.59	14.73	21.06	19.11	18.71	14.74	14.88	15.19	16.36	9.87	12.49	9.47	15.64	11.78	19.32	21.35	15.02	19.56	19.63	16.5	13.28	15.38	15.57	35.63	32.37	18.12	18.11	17.94
KIF5A	0.03	0.16	0.39	1.56	4.53	0.61	1.22	0.09	0.06	0.05	0.2	0.36	0.11	0.57	0.04	0.95	0.67	0.34	0.63	0.07	0.28	0.27	0.74	2.17	0.31	0.02	0.63	0.13	0.17	0.33	0.08	1.31	0.21	0.11	0.56	41.3	0.46	0.11	0.62	1.49	1.08	0.03	0.8	0.07	0.5	1.89	0.73	0.59	0.65
LOC100132874	0.08	0	0	0	0	0.05	0	0	0	0	0	0	0.04	0.04	0.02	0.04	0.02	0	0	0	0.02	0	0.06	0.1	0.11	0	0	0	0	0	0	0	0	0	0.04	0	0	0	0.03	0.02	0	0.06	0.04	0.07	0.06	0.18	0	0.06	0
LY6G6F-LY6G6D	0	0	0	0	0	0	0	0.15	0	0	0.26	0.57	0	0	0	0.16	0	0.07	0	0	0.33	0.17	0	0	0	0	0	0	0.1	0.33	0	0	0	0	0	0	0	0.07	0	0	0	0	0.29	0	0	0	0.37	0.16	0.38
POMC	0.13	0.34	0.26	0.41	24.06	0	0.13	0.4	0.05	0.29	1.75	1.35	0.18	0.73	0.16	0.74	0.24	0.13	0.16	0.56	0.5	0.99	0.13	0.4	0.21	0	0.07	0.24	1.09	0.71	0.27	0.07	0.07	0	0.11	0.73	1.01	0.79	0	0.07	0.07	0.13	0.06	0.64	1.21	0.62	0.74	0.31	0.37
CPE	2.74	1.65	2.14	5.4	407.29	13.91	23.75	4.16	0.49	5.8	26.34	12.91	13.55	3.26	1.95	7.16	6.48	15.04	14.84	2.23	38.3	52.8	47.43	9.96	1.3	0.45	2.12	1.02	13.59	14.54	6.93	23.53	8.25	18.49	1.03	459.47	13.17	11.8	1.33	14.97	31.82	2.35	8.99	5.13	10.75	6.09	23.36	71.34	58.8
PDZRN4	0.03	0.05	0	0.04	0.82	0	0	0.31	0	0	30.46	33.92	0.34	0.09	0	0.11	0	0.21	0.42	0.37	22.78	0	0.5	0.16	0.03	0.03	0	0	5	28.68	0.02	0	0.11	1.95	0.05	0.6	7.7	12.59	0	0	0	0	0.52	0	0.04	0	48.71	2.05	16.99
SYCE1	0	0	0	0	0.13	0	0	0.96	0	0.3	0.13	0.2	0.06	1.36	0	0.21	0	0	0.08	0.06	0.2	0.06	0	0	0	0	0	0	0	0.2	0	0	0	0	0	0	0.07	0.06	0	0	0	0	0	0	0	0	0.07	0.25	0.15
DACT3	0.47	1.68	1.39	0.57	11.24	0.39	0.6	1.64	0.16	0.74	104.84	91.53	2.02	4.74	0.44	1.04	1.16	0.7	4.5	5.12	78.57	1.21	7.71	0.72	0.26	0.18	0.34	0.33	24.09	91.74	0.52	0.48	2.74	6.76	1.61	9.2	39.55	94.54	0.14	0.1	0.11	0.28	4.96	0.5	1.29	0.7	85.25	35.53	34.48
CRAMP1	8.08	8.67	6.6	12.58	12.2	11	14.76	2.56	11.91	15.84	9.39	9.55	8.47	13.01	12.17	15.08	8.62	16.95	10.43	9.99	11.17	7.83	10.71	6.61	15.97	9.27	8.09	7.04	9.57	8.97	5.73	29.47	10.18	10.34	18.53	8.4	12.62	7.03	23.16	22.08	15.72	15.1	10.75	14.75	17.59	10.68	12.39	8.47	14.93
FAM47E-STBD1	5.06	2.06	1.04	0.43	0	0	0	0.02	4.87	0.68	1.51	0.82	0.6	0	1.07	0	2.05	1.02	0.25	4.34	1.85	0.7	1.01	0.42	9.48	0.45	5.99	2.4	2.33	1.88	0	5.03	1.66	2.99	0	3.9	3.36	4.76	0.11	0.42	1.38	0.62	0	0.83	0.49	1.77	1.94	0	2.01
ATP6V0D1	51.3	220.99	39.16	118.27	148.26	92.67	109.55	110.09	88.88	140.34	107.71	91.02	108.46	181.62	73.28	103.87	75.93	67.2	100.24	95.7	91.94	131.05	133.65	69.18	37.04	52.66	113.53	259.9	105.72	101.72	68.2	113.74	127.65	120.71	50.93	115.64	118.25	122.51	30.99	78.99	86.84	60.78	115.17	75.15	26.66	106.02	98.82	108.4	67.11
PIP5KL1	1.75	1.93	0.87	3.24	3.58	10.05	3.72	1.82	7.94	4.41	1.48	1.58	0.6	6.09	0.49	3.4	4.14	3	3.94	1.28	1.73	4.41	1.68	2.63	0.23	0.36	1.69	4.2	2.97	0.94	2.25	0.48	0.91	2.69	6.51	11.7	1.4	0.84	8.85	4.96	7	0.53	13.18	3.07	1.29	13.58	0.32	0.89	2.14
VPS13B	5.14	3.87	8.61	4.03	8.23	4.42	4.52	2	4.45	4.91	7.3	6.1	6.55	4.01	4.29	5.74	2.94	4.6	5.46	2.99	5.89	6.73	6.02	4.59	4.87	6.31	4.65	16.06	4.78	7.37	5.32	9.7	4.81	7.98	3.65	6.28	8.54	6.65	5.29	5.62	6.38	6.17	6.29	5.58	5.83	4.89	9.66	6.49	6.57
SNX10	101.47	22.91	0.43	1.43	12.54	1.31	4.39	1.69	3.95	2.18	1.35	1.38	13.71	17.81	2.33	6.39	4.07	5.92	19.98	36.65	2.77	29.88	6.17	5.74	12.19	0.48	14.34	7.64	4.61	2.48	20.9	7.31	5.86	3.37	0.85	28.49	14.18	4.86	3.04	0.62	4.5	2.16	11.43	1.94	7.79	21.57	2.13	35.56	3.62
ZMIZ2	112.81	61.75	40.51	57.88	83.46	73	82.17	31.76	96.87	93.07	49.96	45.31	101.69	35.97	60.51	142.04	58.84	71.54	62.34	31.96	43.24	45.65	52.14	118.58	57.39	69.46	71.42	49.31	73.69	51.56	37.58	74.97	72.91	60.85	97.79	28.81	54.16	51.7	126.91	102.2	76.57	63.57	52.02	101.1	144.15	80	52.25	58.31	62.27
RAX2	0	0	0	0	0	0	0	0.03	0	0.05	0	0	0	0	0	0	0	0	0	0	0	0	0	0	0	0	0	0	0	0	0	0	0	0	0	0.14	0	0	0	0	0	0	0	0	0	0	0	0.04	0
POGK	25.77	37.78	89.81	46.78	135.01	48.72	70.63	16.36	49.39	88.81	22.76	19.11	26.23	27.47	96.85	245.22	56.54	60.09	24.69	43.65	26.5	58.64	33.7	77.52	413.69	73.89	84.9	149.02	30.18	21.31	43.96	112.15	48.41	83.97	51.22	31.4	46.46	19.99	39.76	72.24	55.33	55.28	46.05	60.77	126.78	79.68	27.65	23.3	36.94
NAT8L	1.12	0.08	0	0.05	0.35	0.01	0.04	0.04	0.5	0.21	0.07	0.31	0.07	0.09	0.21	0.39	0.26	0.04	0.02	0.11	0.1	0.75	0.14	28.22	0.26	0.03	0.09	1.47	0.15	0.27	0.64	0.05	0.05	0.22	0.03	3.81	0.11	0.05	0.08	0.08	0.08	0.04	2.95	0.11	9.11	0.31	1.17	0.11	0.35
HMGCLL1	0	0	0.07	0.03	0.04	0.08	0.19	0	0	0.5	0.65	0.95	0.39	0	0.18	0.25	0.02	0.11	0	0	1.05	0.25	3.96	0.15	0.15	0	0.2	0.04	0.38	0.81	0	0.09	0.09	0.46	0.14	9.8	0.19	0.22	0	0.12	0.09	0.04	0	0.27	0.44	0.04	1.31	1.13	1.08
FGG	0	0.05	0	0	0.24	0	0	0	45.24	0	0	0	7.56	0	0	0	0	12.71	0	0	0	0.55	0	0	0.28	0	8.17	0	0	0	0	0	0	0	0	0	0.05	0	0	0	0	0.05	0	0	0	0	0	0	0
LOC107984974	4.87	9.53	8.02	10.36	11.96	7.27	10.05	3.35	7.8	10.15	9.54	8.9	5.69	7.59	8.12	8.55	9.66	11.3	4.02	5.7	9.04	3.65	6.77	6.4	9.85	9.99	6.38	7.76	9.85	10.35	4	14.73	9.29	6.69	9.26	9.37	7.62	9.18	11.33	12.08	7.31	4.31	3.19	6.65	14.93	18.13	10.92	9.56	12.71
RGPD4	0.53	0.08	0.32	0.21	0.53	0.36	0.37	0.15	0.41	0.47	0.15	0.19	0.24	0.41	0.66	0.44	0.49	0.49	0.52	0.48	0.58	0.37	0.7	0.41	0.56	0.54	0.67	0.56	0.73	0.41	0.35	1.63	0.47	0.54	0.68	0.55	0.58	0.5	1.16	1.06	1.05	0.59	0.31	1.19	1.3	0.26	0.75	0.31	0.97
TANC1	3.76	10.49	3.39	4.91	3.04	5.89	8.68	8.2	2.75	8.4	10.68	6.52	5.56	9.4	3.04	8.6	5.23	4.78	10.18	6.07	12.23	10.22	23.37	9.37	18.62	7.62	13.8	7.04	6.07	8.23	8.05	11.95	5.21	12.07	7.14	8.82	16.52	8.29	9.14	13.73	15.71	6.66	10.14	12.47	11.1	9.15	13.95	8.76	11.99
PDE1A	1.38	0.5	0.63	0.19	3.33	0.09	0.72	1	0.1	0.87	17.8	40.4	2.04	2.88	0.4	1.68	0.75	0.19	1.39	1.51	10.63	0.58	10.27	1.79	2.28	0.2	0.37	0.15	8.66	16.93	0.22	0.21	1.74	4.65	0.65	5.7	29.25	17.32	0.39	0.45	0.74	0.36	1.8	0.92	6.19	1.52	31.81	12.46	13.21
EDDM3B	0	0	0	0	0	0	0	0	0	0	0	0	0	0	0	0	0	0	0	0	0	0	0	0.13	0.12	0	0	0	0	0	0	0	0	0	0	0	0	0	0	0	0	0	0	0	0	0.12	0	0	0
MSANTD1	0.38	0.96	0.27	0.55	0.76	0.9	0.35	0.23	0.31	1.06	0.36	0.45	1	0.62	0.98	0.54	0.35	0.44	0.25	0.29	0.31	0.25	0.71	0.52	1.54	0.76	1.03	0.68	0.95	0.47	0.45	0.62	1.33	0.45	1.65	0.65	0.75	0.44	1.07	0.87	0.69	0.3	1.16	0.49	1.89	0.73	0.2	0.44	0.45
OR52K1	0	0	0	0	0	0	0	0	0.08	0	0	0	0.08	0	0	0	0	0	0	0	0	0	0	0	0	0	0	0	0.09	0	0.09	0	0	0	0	0	0	0.08	0	0	0	0	0	0	0	0	0	0	0.1
NSUN7	4.13	1.44	0.32	3.23	2.88	4.06	5.94	0.85	3.15	0.56	1.67	0.37	1.78	2.53	7.49	6.46	3.71	2.39	1.19	4.47	2.44	0.67	0.67	4.36	9.64	6.12	4.18	4.53	1.86	2.93	0.22	6.08	3.36	2.89	0.35	0.4	1.8	1.75	4.45	3.54	8.59	8.02	0.73	3.91	4.54	0.79	1.28	2.57	4.01
NXNL1	0	0.09	0	0	0	0	0	0	0	0	0	0.11	0.1	0	0	0	0	0	0	0	0	0	0	0	0	0	0	0.1	0.1	0	0	0	0	0	0.18	0	0	0	0	0	0.11	0	0	0	0	0	0	0	0
C1orf123	30.67	48.26	49.84	36.62	62.8	70.86	53.23	25.8	80.29	97.34	188.67	142.74	42.6	77.27	43.96	86.14	56.47	80.84	47.96	75.46	137.89	36.51	104.63	57.86	57.3	54.46	71.66	55.8	80.28	199.5	48.72	80.01	34.04	73.59	72.8	73.33	119.46	157.74	108.97	70.77	53.19	60.58	50.74	71.46	97.8	40.47	168.43	112.24	123.75
FBXW7	7.2	7.66	5.72	8.05	23.37	10.31	7.66	9.82	6.91	12.29	6.9	5.92	13.11	9.22	7.89	13.23	7.89	9.27	11.24	8.39	8.27	12.05	15.07	18.28	8.66	8.17	8.28	8.02	9.39	7.23	17.49	14.71	9.47	9.05	18.55	22.99	10.82	6.43	12.87	14.62	11.63	7.56	10.02	10.68	21	9.61	8.77	14.53	12.58
RASL11A	3.69	3.98	2.95	3.91	8.39	4.88	6.58	10.59	7.62	9.61	78.7	46.15	15.38	6.15	2.64	16.44	6.67	6.16	7.82	4.19	75.95	3.46	47.56	15.79	15.25	1.64	11.53	4.9	22.42	65.31	0.51	4.68	13.28	19.85	3.47	60.63	26.09	50.73	5.89	4.23	6.81	3.26	4.59	6.86	8.78	8.03	25.98	57.56	34.62
MAN2A1	5.81	7.31	4.8	4.74	4.21	4.79	7.33	3.94	4.75	9.05	4.28	3.57	11	11.49	6.68	7.93	4.75	4.15	10.43	4.64	5.76	10.64	20.29	3.87	15.03	10.95	6.28	5.9	5.41	4.53	4.59	10.54	4.64	9.72	5.64	6.54	8.13	4.27	7.57	10.44	11.32	14.67	4.18	12.38	4.57	14.57	5.9	8.58	7.95
ARPC4-TTLL3	15.33	7.4	14.49	34.89	11.04	62.47	49.19	16.33	23.03	35.52	24.56	26.51	16.08	13.76	29.93	41.87	30.52	15.35	10.41	8.57	28.07	10.06	35.75	58.79	46	55.94	22.5	21.23	28.96	40.16	5.53	73.68	17.65	8.73	64.53	31.44	24.81	21.83	82.02	75.02	39.84	31.45	10.05	43.09	71.02	28.19	29.4	32.27	51.87
SPATA31D1	0	0	0	0	0	0	0	0	0	0	0	0	0.02	0.09	0	0	0	0	0	0.02	0	0	0	0	0	0	0	0	0	0	0	0	0	0.04	0	0	0	0	0	0	0	0	0	0	0	0	0	0	0
DSP	20.19	123.27	0.91	19.23	150.34	19.08	21.47	127.71	48.4	38.32	0.88	0.71	171.7	26.2	5.26	18.82	0.88	83.68	202.23	69.43	15.74	515.25	30.84	53.43	34.22	12.91	54.12	28.81	21.7	0.49	155.22	33.4	44.65	21.48	11.45	1.19	27.94	0.28	19.75	21.36	8.58	24.02	112.71	36.98	18.19	17.82	1.1	1.98	21.51
IL4I1	48.12	4.24	3.03	1.32	10.74	2.46	6.74	3.71	1.25	1.4	0.69	0.15	9.72	17.34	3.09	2.61	0.68	1.47	12.63	46.17	1.68	16.01	1.96	14.45	3.62	0.14	2.17	0.75	8.26	0.71	6.88	0.85	3.39	9.05	1.64	1.17	4.7	2.34	0.93	0.27	0.64	4.38	8.67	1.31	1.86	6	0.62	28.55	0.4
TMEM82	0.07	0.06	0	0	1.29	0	0	0	1.21	0.08	0	0	0.07	0.7	0	0.08	0.33	0	0	0	0	0	0	0	0	0	0	0.07	0	0	0	0	0	0	0.13	0	0	0	0	0	0	0	0	0	0.23	0	0	0	0
MILR1	5.12	4.47	0.57	3.53	5.33	11.2	3.73	3.15	4.02	5.26	5.4	2.98	11.09	8.79	2.87	4.08	0.64	5.34	9.31	4.17	4.63	2.91	19.34	6.66	0.95	0.17	7.71	0.62	14.14	4.79	2.95	3.53	17.56	5.27	4.31	3.9	12.36	11.55	3.61	1.11	4.64	3.47	6.18	3.28	1.22	10.42	4.91	21.68	4.78
SLC17A6	0	0	0	0	0	0	0	0	0	0	0	0	0	0.02	0	0	0	0	0.03	0	0	0.04	0	0	0	0	0	0	0	0	0	0	0	0	0	0.02	0	0	0	0	0	0	0	0	0	0	0	0	0
C6orf52	9.21	12.52	1.09	1.9	4.93	0.42	2.41	2.91	1.72	0.89	0.96	1.31	0.41	2.79	0.9	2.59	2.93	2.67	0.18	4.5	0.8	1.02	1.35	4.53	1.9	0	6.41	10.71	1.04	2.42	1.36	1.74	1.45	3.51	1.44	1.18	1.46	0.82	3.79	3.52	0.69	1.85	0.77	0.79	5.22	3.32	1.2	1.53	2.25
PPP2R1A	142.9	447.95	244.46	184.74	284.29	224.01	234.61	232.63	127.22	191.8	231.86	252.49	178.42	231.26	236.27	211.28	206.63	318.96	324.11	716.24	236.14	291.66	228.74	147.94	160.79	281.2	242.08	303.9	250.71	253.71	280.72	299.96	266.97	378.56	162.39	185.6	216.24	251.58	182.59	206.21	201.82	179.49	248.84	236.28	328.25	307.5	271.84	183.02	213.05
ANAPC11	99.48	121.88	260.03	108.05	172.8	91.05	124.66	77.15	105.02	123.72	86.38	83.9	144.87	145.76	99.64	202.03	147.86	218.67	84.55	135.12	69.97	113.93	76.66	140.82	105.31	94.87	129.5	97.74	84.75	75.5	115.41	80.05	125.19	136.21	91.65	76.39	117.5	82.39	75.58	61.37	61.43	63.91	105.62	69.59	163.16	105.58	62.08	102	67.53
ABLIM1	17.89	22.61	5.82	24.37	8.56	25.64	23.71	79.72	0.57	23.63	19.27	12.5	25.83	4.14	16.98	23.48	31.32	16.56	17.18	8.06	35.97	22.9	27.18	17.77	26.03	26.02	9.17	19.64	28.07	16.64	11.1	26.76	39.62	19.87	10.38	23.53	12.62	11.63	46.12	42.94	40.48	28.28	16.84	43.5	18.64	21.77	33.87	10.86	42.22
NOTCH2NLA	1.3	2.03	1.85	0.87	0.43	1.41	2.13	1.7	2.52	1.02	1.9	1.64	1.91	2.19	0.77	5.27	0.33	3.3	0.4	2.21	0.54	2.99	1.2	0.82	3.91	0.71	1.85	0.79	1.23	1.47	0.94	2.06	1.77	1.72	0.79	0.33	1.45	1.4	0.63	0.34	0.37	1.1	2.58	2.78	1.51	1.83	1.6	2.72	2.14
ITPKB	5.34	12.25	6.96	6.07	10.05	5.87	10.93	4.16	13.98	9.26	99.07	117	8.42	11.81	16.41	5.77	7.43	10.98	9.02	3.13	67.65	10.02	12.18	9.54	9.39	4.1	9.63	8.74	24.34	67.31	4.87	9.3	8.71	13.9	9.92	30.09	36.81	59.01	9.31	13.11	8.58	9.12	12.08	10.39	26	13.5	135.13	32.21	47.98
N4BP1	9.1	31.38	6.48	18.77	10.75	20.75	17.03	12.15	15.35	21.37	11.99	12.71	15.95	15.85	17.97	17.93	13.98	25.81	26.38	11.54	15.8	37.14	15.44	26.01	8.39	17.12	19.97	19.07	16.89	12.42	23.07	29.73	20.34	16.91	23.7	13.99	15.14	10.12	20.39	30.81	20.61	30.02	58.14	22.87	16.12	22.15	15.86	13.19	19.05
ATP2B2	0.77	0.02	0.05	0.03	0.68	0.01	0	0.04	0.01	0.02	0.36	0.47	0.02	0.04	0.03	0.03	0.11	0	0.01	0.05	0.07	0.08	0.09	0.17	0.01	0.01	0	0.04	0.08	0.02	0.04	0.07	0.01	0.13	0.06	11.86	0.06	0.04	0.06	0.03	0.01	0	0.09	0.06	0.06	0.04	0.28	0.21	0.17
CBS	80.51	1.81	13.76	2.58	5.22	1.21	0.64	2.06	29.74	1.09	2.12	9.12	4.18	132.81	2.32	30.15	4.17	4.41	3.21	5.3	5.55	12.89	5.57	91.3	2.43	24.41	0.77	13.15	9.03	3.84	5.7	0.46	0.43	4.55	10.01	6.58	16.63	2.79	14.69	15.12	5.27	0.59	9.7	17.56	52.89	8.08	8.93	4.14	9.45
FAR2	12.08	2.41	26.36	2.07	15.2	1.32	8.71	0.7	0.66	2.49	8.52	2.14	4.9	20.69	0.93	15.32	7.57	22.08	4.65	16.91	5.25	6.67	9.21	5.72	14.61	0.77	27.84	13.46	3.22	6.38	1.19	4.93	2.33	19.81	1.59	28.36	2.78	5.35	0.48	0.94	3.96	17.71	2.07	0.89	20.18	16.37	6.26	6.48	3.51
USP17L22	0	0	0	0	0	0	0	0	0	0	0	0	0	0	0.01	0	0.1	0	0	0	0	0	0	0	0	0	0	0	0	0	0	0	0	0	0	0.06	0	0	0.01	0	0	0	0	0	0.42	0	0	0	0
ZNF709	0.05	0.98	1.28	0.66	1.33	0.84	0.92	0.12	0.53	1.56	1.24	1.12	0.61	1.15	1.15	1.41	1.23	1.76	0.84	0.76	1.33	0.22	0.79	0.77	1.4	1.14	1.76	1.1	1.1	1.06	0.1	1.74	0.96	0.97	1.21	1.27	0.96	0.7	1.94	1.38	1.79	1.35	0.52	1.24	2.98	1.71	1.66	1.06	1.23
OTULIN	6.29	12.54	10.4	8.28	17.71	8.59	7.97	3.96	6.05	14.72	5.42	5.95	11.66	7.12	9.19	12.64	8.02	11.87	26.46	9.17	8.01	9.39	9.51	12.32	23.44	9.91	15.56	21.32	10.09	6.33	20.34	14.94	9.38	13.49	9.56	7.99	14.13	7.11	13.03	12.35	10.17	10.96	11.92	11.02	22.37	9.63	7.03	10.55	10.93
PCDH7	0.18	13.34	0.2	9.67	1.53	3.53	7.65	3.61	12.73	1.37	26.2	29.03	12.5	1.75	0.22	0.35	0.13	5.8	27.34	16.63	28.3	7.49	10.9	1.45	2.51	0.17	14.05	0.07	8.73	36.37	13.01	1.74	13.69	2.75	0.49	1.61	20.26	23.19	0.26	0.65	2.08	0.93	16.97	0.19	0.49	0.64	35.96	10.45	20.71
MTNR1A	0.04	0.03	0.06	0.06	0	0	0	0	0.06	0	0	0	0.04	0	0	0	0	0.04	0.09	0.07	0	0.21	0.07	0.1	0	0	0	0.07	0.58	0	0.12	0	0	0.04	0	0	0	0	0.1	0	0	0	0.19	0.16	0.12	0	0	0	0
VIP	0.17	0.05	0.32	0.27	0.43	0.25	0.72	0.19	0.05	1.86	1.7	4.5	1.2	0.64	0.14	0.36	0.38	0	0.14	0.15	1.6	0.2	2.31	0.84	0.24	0.3	0.18	0.06	0.8	2.13	0.09	0.3	0.42	0.94	1.48	8.46	1.07	0.99	0.99	0.19	0.3	0.35	0.39	0.25	1.59	1.83	3.19	1.18	3.77
POU4F2	0	0	0	0	0	0	0	0	0	0	0	0	0	0	0	0	0	0	0	0	0.03	0	0	0	0	0	0	0	0	0	0	0	0	0	0	0	0	0	0	0	0	0	0	0	0	0	0	0	0
TUBG1	99.95	65.9	122.23	81.38	103.43	57.93	78.14	52.88	89.71	55.27	34.93	32.84	139.41	97.57	70.4	83.4	69.39	143.01	74.17	92.27	31.47	40.75	84.77	82.87	93.18	74.2	72.5	55.26	53.39	34.05	80.68	62.58	56.27	87.75	68.05	36.45	71.7	43.82	58.11	68.69	48.02	38.13	96.91	58.34	127.83	95.77	33.72	36.27	28.78
DPM2	125.39	96.85	50.22	40.7	107.02	87.28	49.84	50.3	55.66	96.94	30.46	29.49	103.24	92.8	24.67	74.89	99.19	58.48	72.88	88.48	29.69	58.42	67.11	71.68	70.47	57.66	140.49	89.45	62.9	30.16	66.41	32.37	51.49	56.46	40.87	43.91	66.63	47.27	69.86	61.67	45.45	61.32	103.45	57.41	62.44	155.65	27.66	56.79	39.14
CDK2AP2	197.43	159.47	131.83	140.72	141.31	110.03	135.35	57.9	113.36	87.7	51.79	37.01	94.47	147.33	54.58	122.7	154.2	113.17	99.04	63.67	49.67	72.72	51.63	93.16	83.46	54.08	213.34	80.35	85.96	41.43	53.27	63.38	93.01	72.62	126.16	62.38	66.88	67.54	97.33	103.05	88.88	71.79	135.09	90.96	166.87	107.01	34.84	77.34	46.59
CEACAM6	0.1	11.08	14.84	0.87	9.27	0.49	9.31	487.89	0.6	9.5	1.6	2.52	352.22	0.15	0.72	42.22	71.55	878.08	41.66	0.18	6.98	29.78	31.67	117.13	268.95	0.81	58.82	6.1	22.3	0.23	10.93	0.5	79.53	41.74	0.37	0.04	10.92	0	0.05	0	0.34	79.89	35.93	0.15	0.78	9.63	0.31	0.1	0.44
HIST3H3	0	0	0	0	0	0.2	0	0	0	0	0	0	0	0	0	0	0	0	0	0.2	0	0	0	0	0	0.25	0	0.22	0	0	0	0.25	0.24	0	0	0	0	0	0	0	0	0	0	0	0	0.25	0	0	0
THAP11	17.06	28.19	22.47	29.41	32.39	24.38	30.96	11.5	26.15	29.85	37.62	43.73	23.88	32.87	19.25	29.4	20.29	18.67	18.76	27.63	31.56	24.78	24.07	20.45	14.4	22.12	35.35	92.25	31.43	41.83	15.84	25.7	29.26	35.49	12.36	30.11	35.49	33.2	14.01	41.24	26.82	24.3	26.23	23.6	13.63	35.05	49.15	25.61	30.56
PNKP	22.91	53.97	69.24	73.89	52.03	71.03	76.98	23.97	41.93	55.25	19.99	21.05	36.49	34.11	54.63	39.49	41.09	71.91	67.2	31.75	19.46	45.17	42.37	36.11	54.02	45.02	43.31	91.16	49.13	21.71	39.1	52.45	53.61	42.43	67.92	40.81	39.1	25.79	67.3	73.94	51.03	49.37	85.59	56.82	70.23	70.62	17.91	37.13	33.72
PNMA5	0	0.02	0.02	0.02	1.41	0	0.08	0.04	0.02	132.38	0	0	0.1	21.41	0.02	0.84	0.04	0.08	0.1	14.65	0	5.6	0.03	0.1	0.03	0	0.06	0.08	0.08	0.08	0.05	0.03	0.09	56.43	0.05	0	9.47	0.05	0.04	0	0.03	0.03	0.84	0.03	0	0	0.06	0.03	0.06
SLC26A6	27.62	12.47	24	16.41	55.87	8.2	16.52	2.63	24.67	31.5	9.98	8.35	28.65	15.31	7.38	14.2	13.28	37.74	39.57	11.9	8.01	12.37	27.4	24.66	36.43	7.83	33.4	16.81	13.86	10.07	25.03	9.71	8.6	14.96	37.98	12.42	18.72	12.27	11.17	6.86	8.84	4	32.04	5.75	17	24.06	9.06	15.53	10.16
ZC3HC1	19.6	21.48	9.81	16.48	20.03	15.07	17.24	4.57	17.41	17.25	15.74	15.92	16.13	14.08	14.21	12.03	13.91	20.57	13.96	21.96	14.36	11.15	16.74	19.59	18.09	15.16	20.41	19.93	15.16	18.39	14.2	17.93	19.35	17.03	7.01	23.32	23.69	15.51	19.11	18.3	13.9	16.34	11.63	14.13	32.01	24.76	17.25	14.44	15.16
RSRC1	15.56	16.4	9.5	5.84	7.9	6.3	12.56	3.46	11.23	12.18	11.5	10.73	14.6	12.25	6.52	14.46	11.84	14.36	10.02	15.07	10.69	18.7	8.76	12.29	15.61	5.97	13.89	25.77	6.86	10.73	21.32	13.52	12.72	15.95	12.24	19.68	14.56	9.2	7.3	7.44	10.77	9.17	9.7	7.3	19.68	29.45	14.84	14.6	9.79
GBP1	21.09	52.02	5.48	21.61	25.69	10.8	19.67	4.64	52.71	8.2	24.82	19.82	64.79	59.19	6.61	59.57	4.58	17.56	213.71	59.08	38.75	96.93	23.77	66.94	107.97	5.84	51.1	11.22	20.81	26.75	92.88	9.49	18.11	50.57	10.99	12.37	67.71	16.88	5.59	7.5	16.72	87.75	65.42	7.88	6.9	27.95	25.25	170.76	22.18
TMEM165	97.82	68.9	81.84	54.59	36.27	49.96	63.01	51.63	101.44	115.72	34.02	21.03	56.72	60.48	45.43	46.19	50.1	133.92	78.94	69.58	50.96	71.5	71.42	72.11	112.04	61.83	132.75	107.58	46.12	27.48	50.99	85.53	59	86.82	47.53	33.61	57.54	33.8	36.07	57.54	67.5	115.35	53.25	74.67	55.17	38.3	32.18	39.59	43.5
DLX1	0.04	2.75	0.06	0.1	1.48	0	0.16	0	0.09	0.17	0.2	0.48	0.1	0.14	0.03	0	0.04	0.86	3.4	0	0.08	0.22	0.44	0.18	0.22	0.3	0.04	0.87	0.04	0.15	0.87	0.12	0.26	0	0.07	49.25	4.65	0.04	0	0	0	0.04	2.11	0	0	0.16	0.21	0.66	0.17
EIF3M	171.51	203.02	83.17	209.3	96.76	204.97	173.92	143.68	122.62	144.19	161	150.66	339.12	252.67	218.14	452.26	279.99	121.66	459.02	305.69	194.55	157.19	267.76	188.03	315	191.66	135.14	173.55	206.4	200.46	240.71	268.89	189.18	205.78	75.62	168.2	203.53	184.9	213.59	222.01	266.87	273.47	339.85	213.92	254.7	169.18	206.49	256.89	262.08
SNED1	1.28	0.59	0.76	0.54	0.57	0.33	0.92	1.01	0.36	1.51	9.96	5.43	2.63	2.06	0.68	1.39	1.02	1.08	1.39	1.19	4.19	1.36	17.49	1.51	1.29	0.73	0.6	1.25	6.67	11.26	0.67	1.13	1.03	5.83	0.75	4.6	6.03	10.93	1.77	1.48	0.72	0.94	1.69	1.75	2.71	2.45	8.04	16.8	7.84
ADI1	92.84	163.91	137.89	116.21	79.19	113.16	84.43	59.82	131.19	131.77	119.8	81.46	78.77	163.49	128.1	237.95	102.92	169.83	48.24	120.56	163.87	62.71	130.26	86.96	84.28	175.13	150.11	124.56	139.93	159.54	70.26	112.79	156.26	250.69	85.59	88.44	138.52	89.73	106.57	142.48	73.65	113.34	60.77	121.37	111.32	105.71	142.74	79.2	129.33
SOX13	4.36	28.15	40.02	24.82	63.34	40.79	37.97	17.29	48.02	29.3	27.51	20.46	23.06	45.55	58.27	31.76	26.51	77.86	15.22	50.54	29.07	18.86	46.68	21.11	20.98	32.85	49.08	22.53	40.38	29.46	7.03	49.37	54.45	36.31	37.2	13.9	37.74	29.51	71.81	38.8	38.37	47.91	29.16	63.53	17.6	19.01	26.61	25.39	53.91
CT47A7	0	0	0	0	0	0	0	0	0.01	0	0	0	0	0	0	0	0	0	0	0	0	0.01	0	0	0	0	0	0	0	0.01	0	0	0	0.01	0	0.01	0	0	0	0	0	0	0	0	0	0.06	0	0	0
CHMP4B	111.72	294.84	214.52	240.09	331.5	194	220.68	153.66	394.37	305.5	251.22	298.1	288.61	207.31	190.94	322.17	220.69	272.31	205.96	202.27	243.8	261.9	239.91	293.42	239.2	160.1	408.44	303.74	225.23	257.93	175.14	271.09	282.73	271.44	174.72	147.56	326.43	241.95	143.64	187.73	188.55	202.53	210.13	242.72	174.57	187.74	300.51	180.98	227.9
RBM34	27.46	40.09	30.02	35.58	28.75	38.37	54.92	21.01	52.36	40.04	33.42	29.42	53.08	70.19	50.88	35.85	37.2	46.7	36.38	40.87	34.38	38.07	41.58	38.88	53.52	38.71	41.8	43.23	29.68	31.91	56.66	49.23	28.24	38.73	41.37	40.4	48.17	28.81	42.68	49.15	44.1	44.59	37.13	43.24	44.92	31	29.68	39.81	44.1
KCTD7	3.62	2.42	2	1.57	3.73	1.65	2.83	0.45	2.79	2.92	17.83	17.85	2.74	3.43	3.55	1.86	1.12	2.64	7.25	5.4	11.84	7.35	9.15	4.65	3.5	1.61	3.09	2.71	5.55	19.35	4.08	8.58	4.88	3.66	1.88	11.24	9.64	12.64	3.83	1.6	3.86	3.46	3.66	2.33	2.44	5.88	24.85	8.05	11.23
SKA1	1.76	16.34	16.12	6.56	16.3	4.29	5.26	3.6	14.33	3.8	1.53	1.87	14.48	19.79	3.15	10.84	13.35	12.69	11.11	14.67	1.23	6.51	5.31	10.74	7.84	6.05	11.96	7.66	3.73	1.74	8.18	1.39	5.42	16.52	13.65	3.47	9.71	2.54	4.33	3.08	3.6	3.67	8.9	4.09	25.67	16.87	1.22	7.94	2.63
LCE1F	0	0	0	0	0	0	0	0	0	0	0	0	0	0	0	0	0.32	0	0.42	0	0	6.12	0.18	0	0	0	0	0	0	0	2.77	0	0	0	0	0	0	0	0	0	0	0.72	2.39	0	0	0	0	0	0
PPP1R15A	187.82	74.11	171.86	139.33	40.13	127.63	197.65	336.09	132.08	209.14	238.47	239.88	223.52	170.43	96.06	116.03	441.92	73.13	167.39	110.22	540.22	237.01	114.63	188.11	676.52	88.05	112.86	96.71	225.98	123.98	242.47	282.49	115.73	537.09	241.54	544.93	41.14	59.26	51.08	248.86	87.9	47.95	126.72	242.05	379.6	50.86	94.82	411.2	360.45
SDHC	39.76	186.98	171.8	50.29	114.57	43.53	76.21	32.76	73.42	35.58	44.97	41.39	37.36	54.86	70.23	159.78	30.79	56.12	41.59	65.43	41.17	147.25	60.49	44.43	167.71	50.89	71.24	148.27	49.24	42.75	85.47	68.22	58	134.02	22.23	60.01	55.92	38.62	18.88	45.65	53.36	48.94	48.97	46.95	61.07	145.29	46.42	36.83	34.34
COA4	126.57	158.62	248.19	107.82	212.29	114.15	114.64	76.3	184.07	201.03	83.34	74.85	195.59	182.9	98.49	149.2	101.47	184.67	160.93	77.49	72.39	113.91	145.86	197.26	165.38	152.25	149.09	136.86	100.61	75.79	97.25	132.71	124.83	159.81	119.08	88.44	148.55	87.76	87.78	64.02	116.47	116.72	255.81	105.61	181.79	119.41	83.58	111.78	95.01
TP53AIP1	0.16	4.83	1.28	15.88	0.33	1.56	2.22	20.36	1.39	14.03	0.06	0.18	2.4	0.15	0.46	2.13	4.45	3.46	54.43	0.14	0.15	23.64	1.14	2.38	0.79	0.12	0.59	0.43	0.62	0	68.44	0.65	0.66	0.7	0.82	0.19	0.43	0.02	0.61	0.4	16.45	1.78	33.8	1.78	1.1	0.18	0	0.05	0.2
KEL	0.46	0.28	0.25	4.19	1.95	0.14	0.55	2.44	0.17	9.38	0.36	0.31	0.56	0.73	0.88	0.49	0.9	2.79	1.76	0.6	0.81	0.23	0.88	2.69	0.39	2.36	0.62	0.74	1.07	0.16	0.17	0.06	6.12	1.34	5.52	0.7	0.42	0.41	3.36	0.69	0.22	2.24	0.25	3.26	1.94	1.06	0.38	1.38	1.19
RAB2A	116.13	64.58	78.29	34.95	123.41	45.44	56.19	48.43	67.72	83.64	52.63	51.14	69.75	80.51	44.24	47.9	41.68	76.84	63.5	53.51	61.85	110.23	56.48	56.69	62.19	56.83	62.73	43.04	43.21	54.48	84.79	80.3	52.85	86.83	35.06	114.83	72.25	44.6	36	51.41	61.1	58.85	68.83	57.71	58.26	38.53	66.88	49.27	57.49
CPA5	0.05	0.57	0.59	1.15	1.07	0.2	0	0.16	0.08	1.14	0.05	0	0.16	0.06	0.24	0	0.9	0.05	0.4	0.04	0	0.16	0.42	0.06	0.1	1.23	0.55	0.44	0.04	0.05	0.16	0.03	0.38	0.1	0.5	0.74	0.39	0	0.51	0.05	0.12	0.53	0.09	0.24	0	0	0	0.09	0.32
SAFB2	35.69	39.57	62.9	48.16	58.42	48.96	51.52	23.51	36.43	73.38	44.8	58.46	54.61	33.64	61.29	62.79	52.19	40.69	28.51	25.77	53.81	21.48	40.5	46.03	47.85	47.48	40.46	31.51	47.2	41.14	18.04	54.01	42.71	33.34	77.87	60.38	38.82	41.37	73.14	62.43	51.93	60.32	28.52	46.2	80.72	46.57	53.6	52.27	64.49
DDIT3	59.99	40.08	35	56.16	67.24	24.26	34.09	15.06	82.61	56.91	107.35	119.6	46.81	105.4	21.8	92.73	16.26	45.83	47.16	78.73	114.13	77.23	33.65	149.12	41.45	41.81	76.94	82.48	44.65	71.51	130.7	59.35	56.2	37.44	51.25	577.13	42.33	63.29	49.13	42.53	39.02	42.95	48.51	37.19	75.78	47.81	87.97	72.09	200.68
F5	0.62	0.52	0.15	0.05	36.23	0.09	0.29	0.16	5.08	0.54	1.28	0.14	0.98	0.57	0.08	3.14	0.09	1.97	1.3	0.18	0.79	0.62	1.15	0.55	2.08	0.14	0.21	0.13	1.35	0.75	0.13	0.08	0.47	0.41	0.84	0.42	0.58	0.24	0.12	0.08	0.13	0.37	0.41	0.55	2.4	0.48	0.3	0.49	1.36
IZUMO4	1.13	1.37	10.26	6.78	24.31	13.35	10.91	4.52	12.52	6.61	4.76	6.57	5.34	1.07	9.17	6.61	4.4	19.09	18.32	1.9	6.35	1.44	4.71	8.14	15.59	11.46	3.05	4.76	9.39	4.81	12.5	13.56	7.58	3.46	11.88	5.98	3.6	4.36	19.3	12.87	8.12	6.28	8.66	6.31	5.45	9.46	7.11	9.08	10.33
OR51F2	0	0	0	0	0.09	0	0	0	0	0	0	0	0	0	0	0	0	0	0	0	0	0	0	0	0	0	0	0	0	0	0	0	0	0	0	0	0	0	0	0	0	0	0	0	0	0	0	0	0
LOC105377805	0.02	0.05	0	0.02	0.45	0.07	0.02	0	0.02	0.05	0.22	0.1	0	0.2	0	0.02	0.19	0	0.02	0	0.08	0.02	0.08	0.03	0.02	0	0.02	0.05	0.08	0.16	0	0.02	0	0.02	0.09	0.39	0.13	0.23	0.04	0.07	0.09	0	0.02	0.02	0	0.06	0.19	0.02	0.12
CLEC5A	6.31	4.06	0.84	0.63	0.73	0.37	1.73	1.2	0.42	0.65	0.33	0.15	0.23	2.22	0.65	0.54	0.18	1	10.28	13.71	0.2	4.59	2.56	1.09	1.17	0.08	2.85	0.59	0.6	0.24	2.52	0.43	2.03	0.65	0.62	1.54	1.16	1.44	0.68	0.06	1.74	1.4	9.74	0.79	0.43	0.98	0.18	2.94	0.42
HIST1H3D	6.18	12.66	1.26	2.72	2.51	1.82	4.44	12.27	4.7	0.44	0.31	0.41	3.93	15.62	0.27	8.14	1.69	1.03	1.56	7.39	0.61	9.62	2.8	5.53	1.9	0.11	4.35	5.82	1.96	0.4	7.87	0.44	2.31	9.84	1.27	1.75	1.33	0.55	0.27	4.05	2.31	1.82	2.64	0.34	3.07	6.38	0.44	11.5	1.07
KRTAP2-2	0	0	0	0	0	0	0	0	0	0	0	0	0	0.28	0	0	0	0	0	0	0	0	0	0	0	0	0	0	0	0	0	0	0	0	0	0	0	0	0	0	0	0	0	0	0	0	0	0	0
GPR179	0.24	0.01	0.01	0.03	0.03	0.04	0.04	0	0.09	0.06	0.09	0.15	0	0.03	0.04	0.26	0.01	0.04	0	0	0.09	0.06	0.04	0.07	0.05	0.01	0.05	0.1	0.02	0.18	0.2	0.01	0.04	0.01	0.06	0.02	0.03	0.03	0.09	0.02	0.06	0.05	0.01	0.02	0.16	0.25	0.14	0.04	0.07
PIK3IP1	15.69	49.46	16.78	35.29	25.39	50.1	43.43	14.79	40.89	55.64	18.65	12.14	16.1	15.5	78.19	75	38.26	24.67	36.73	15.55	28.65	11.7	23.44	23.28	9.94	62.41	27.66	34.39	59.53	20.61	10.57	95.31	56.52	52.05	42.83	40.79	44.17	30.66	52.16	33.63	42.03	59.19	15.45	62.04	11.16	25.15	28.53	21.38	41.13
GPS2	145.2	104.77	115.12	146.36	188.29	147.49	168.38	107.3	96.09	116.97	159.62	144.51	121.97	171.84	155.06	182.47	124.38	96.24	137.41	161.38	130.97	82.73	117.42	141.86	176.04	146.78	74.46	106.55	147.94	146.12	117.91	121.94	85.29	108.08	195.37	151.58	149.75	177.31	156.8	151.54	104.33	115.5	113.16	136.72	254.27	221.21	161.05	141.96	169.08
C2orf68	26.93	16.3	40.38	23.77	15.9	21.48	21.96	8.04	37.87	37.49	19.49	20.28	25	28.73	22.93	33.93	20.37	36.63	18.78	55.85	15.84	21.67	19.22	49.63	34.89	31.89	27.69	62.93	23.93	19.28	18.22	45.16	26.74	41.21	24.62	18.65	27.89	19.72	36	26.69	25.3	40.35	24.08	29.15	63.26	68.27	28.94	24.07	25.93
LOC107984138	3.66	7.16	2.19	2.43	2.02	2.72	3.07	0.69	2.3	7.64	3.72	4.13	4.02	3.72	1.51	4.62	5.03	3.76	2.31	3.07	4.68	4.47	4.42	2.56	3.72	1.74	9.02	7.98	3.22	3.44	3.25	5.34	2.25	3.71	2.17	3.84	5.73	3.28	6.49	3.75	5.34	5.09	3.65	4.84	4.05	2.89	4.19	3.53	4.93
SPIRE1	12.08	13.09	0.52	2.15	7.12	3.9	2.83	1.44	0.68	1.16	12.07	8.99	14.17	8.16	0.71	7.7	0.6	3.68	6.74	12.37	10.66	7.25	7.31	3.52	7.76	2.53	13.38	1.81	7.24	9.01	6.71	1.83	3.21	2.06	0.32	9.49	7.82	9.59	4.25	5.59	3.98	0.65	6.56	4.42	5.05	5.57	14.96	6.94	14.19
SMYD5	39.22	38.97	37.39	26.8	35.41	37.17	30.28	16.43	46.6	33.16	27.37	26.72	51.73	43.07	34.15	70.56	35.89	44.74	29.47	40.71	25.02	30.56	30.06	44.06	40.05	47.41	38.64	48.69	28.03	30.78	43.44	31.6	30.43	55.95	51.89	29.73	32.42	35.98	43.93	37.49	29.66	27.59	50.49	34.55	82.2	90.88	31.91	26.49	32.48
CCDC34	7.11	18.44	14.75	22.83	26.39	19.53	11.5	5.75	12.58	28.77	4.17	5.25	44.9	23.34	10.73	20.08	27.65	14.21	41.34	21.41	9.67	14.18	13.68	27.42	19.07	26.72	13.55	22.85	13.04	5.08	13.55	11.4	10.67	20.32	14.96	38.83	29.69	5.43	24.09	28.63	12.81	14.07	24.54	17.05	55.92	26.48	6.11	20.64	12.21
SPATA31A3	0	0.02	0.02	0	0.08	0	0	0.04	0	0.05	0	0	0	0.03	0	0	0.02	0.02	0	0.02	0	0	0	0	0	0	0	0	0	0	0	0	0.02	0	0	0	0	0	0.03	0	0	0	0	0	0	0	0	0	0
PIAS4	11.51	27.47	31.13	20.24	34.03	17.86	24	11.62	15.41	31.51	16.59	19.39	31.45	20.92	20.45	22.81	27.04	29.77	14.37	19.67	14.29	12.05	15.27	17.34	20.81	18.5	25.43	38.28	19.32	15.46	9.73	20.47	20.25	19.87	17.19	12.66	22.82	15.58	18.44	19.34	15.62	15.66	17.42	15.55	32.84	18.32	17.97	14.24	14.68
ACSM2A	0	0	0	0	0	0	0	0.04	0	0	0.06	0.12	0	0.05	0	0	0.02	0	0	0	0.06	0	0.18	0	0	0	0	0	0.09	0.03	0	0	0	0.03	0	0.11	0.05	0	0	0	0	0	0	0.03	0.04	0	0.07	0.15	0
FBXO7	79.61	117.52	69.95	95.4	98.07	105.15	109.42	54.51	122.45	139.08	94.63	85.43	72.65	136.28	87.45	306.71	70.83	95.62	147.16	261.41	98.09	131.17	119.07	69.94	50.28	88.09	118.22	83.59	98.53	103.55	66.61	122.84	116.48	210.94	74.99	180.17	139.42	95.67	65.65	120.87	119.27	123.42	71.44	96.22	95.49	70.34	117.4	113.38	110.81
PAFAH2	16.76	7	9.93	8.96	11.37	11.51	11.26	6.76	14.48	18.39	7.56	6.41	6.15	6.92	15.58	7.7	8.74	17.46	4.23	4.79	7.91	7.08	13.15	10.15	15.16	12.6	19.04	11.33	12.77	7.58	4.26	16.97	13.05	12.93	12.83	6.73	5.8	6	16.11	16	11.79	10.57	8.02	15.34	18.03	13.96	8.42	7.91	9.61
SST	0	0.15	741.11	0	1667.77	0	0	0	0	0	0.66	1.8	0.15	1.15	0.28	40.77	155.9	0	0.2	0.14	0	0	1.31	0	0.18	0	38.13	0	0	0	0	0	0	0.17	0	2476.57	0.17	0	292.2	0	182.05	0	0.64	371.11	0	0	3.28	0	0
ARV1	15.82	26.78	35.16	36.64	21.02	34.13	44.65	9.64	36.31	26.55	28.43	29.43	23.51	19.65	38.77	18.89	27.43	37.65	23.59	15.57	23.68	10.39	35.76	19.97	56.67	29.95	24.35	25.41	24.69	29.01	26	57.96	28.47	23.08	19.62	69.68	32.73	23.99	30.45	45.49	38.4	49.73	23.87	27.09	20.44	22.52	31.36	18.31	27.92
VAMP8	213.37	218.83	331.25	326.64	134.44	373.74	328.82	413.8	333.68	553.92	32.57	22.63	451.54	244.69	349.46	287.97	356.9	733.98	215.24	206.07	76.9	447.09	354.22	484.82	278.05	334.86	260.75	403.79	369.04	42.79	329.08	486.66	465.25	514.88	405.69	21	263.39	107.87	338.5	328	234.3	340.61	227.64	418	197.95	515.11	28.38	306.81	144.51
COPS2	17.6	22.46	16.24	22.62	13.65	24.08	17.81	12.03	20.5	12.66	37.9	36.19	21.3	27.42	20.62	19.64	15.46	26.61	19.47	25.12	38.17	41.61	33.2	22.41	26.01	20.9	35.03	16.99	20.09	40.82	19.54	40.91	21.97	23.07	15.5	44.08	30.33	31.74	21.62	24.2	32.11	24.78	34.08	21.94	24.88	13.18	52.74	29.65	40.29
DCLRE1A	1.75	4	1.59	2.84	5.25	1.93	2.29	0.52	3.12	3.54	2.29	3.1	1.99	5.88	2.66	4.33	2.19	2.41	2.17	3.13	2.65	2.86	2.79	1.48	6.36	1.83	4.61	5.49	2.43	2.42	3.61	3.12	2.92	4.26	1.05	4.69	3.93	1.57	2.42	3.26	4.29	4.03	1.96	2.71	3.05	5.57	4.43	2.9	2.7
OR5H1	0	0	0	0	0	0	0	0	0	0	0	0	0	0	0	0	0	0	0	0	0	0	0	0	0	0	0	0	0	0	0	0	0	0	0	0	0	0	0	0	0	0	0.1	0	0	0	0	0	0
MUC3A	1.31	0.05	0.16	0.91	1.58	0.37	95.46	0.07	0.09	0.09	0.2	0.26	0.8	0.75	2.82	0.54	3.52	0.58	1.35	0.22	0.36	0.6	0.67	2.03	0.06	0.01	0.02	1.57	2.71	0.56	0.13	8.82	0.39	0.4	0.37	0.15	0.5	0.1	0.53	0.2	3.42	0.19	0.81	0.22	2.11	0.15	0.32	0.34	0.49
TOP2A	6.23	44.32	100.83	19.57	69.19	5.16	16.28	7.53	66.47	18.37	1.16	0.61	59.23	74.78	2.27	118.49	39.19	95.12	41.99	111.96	2.39	44.82	21.43	61.64	58.79	18.89	78.05	30.75	4.62	1.22	51.14	1.02	15.99	62.38	26.91	1.48	46.82	3.34	2.41	2.92	3.27	13.58	41.04	5.66	224.93	175.57	0.85	28.47	0.22
MYRF	1.55	1.84	0.37	0.47	3.12	10.62	9.38	0.24	17.52	10.46	0.86	0.67	1.19	0.53	3.2	0.54	8.36	5.47	1.96	0.33	3.08	3.69	1.19	2.13	0.24	0.29	1.26	2.2	2.2	0.95	0.62	0.46	3.45	2.84	7.73	0.1	2.06	0.53	5.73	1.48	7.73	4.3	0.77	4.77	17.86	1.64	0.37	0.79	0.72
PARG	12.25	10.62	8.1	4.55	7.61	5.45	5.93	2.79	9.02	6.9	6.95	7.46	8.08	13.15	4.31	7.31	5.47	4.51	8.12	5.6	8.5	6.71	10.11	7.69	11.45	5.28	18.02	7.55	5.95	7.44	6.13	10.97	6.84	8.38	4.41	8	10.71	5.68	3.91	6.7	9.14	8.16	6.77	7.1	4.8	3.28	10.23	5.9	6.73
LOC105371921	0	0	0.04	0	0.2	0	0.1	0	0.13	0	0	0	0.1	0.22	0	0	0	0.09	0.38	0.19	0.05	0.1	0.05	0.13	0	0	0	0	0.1	0	0.12	0	0	0.11	0.19	0.24	0.05	0.09	0	0.05	0	0.2	0.31	0	0.07	0	0.05	0	0.12
DENND4A	1.72	2.96	4.24	3.48	6.42	3.4	2.98	1.31	2.33	3.08	4.55	3.29	3.52	3.73	4.04	3.65	2.41	3.8	3.24	2.15	4.71	6.44	6.71	4.78	3.82	5.13	3.21	4.63	4.2	3.95	1.6	13.75	3	3.73	3.66	9.5	4.11	3.14	3.6	5.04	4.24	4.78	2.42	5.06	3.3	2.51	5.52	5.01	5.96
KCTD8	0	0	0	0	0.06	0	0.19	0.07	0	0	0.21	0.59	0.4	0	0	0	0	0	0.08	0	0.1	0	0.17	0.17	0.04	0	0	0	0	0.05	0	0	0.07	0	0	0	0.03	0.1	0	0	0	0	0	0.11	0	0	0.27	0.23	0.04
GNG2	5.93	2.92	1.66	1.19	35.02	0.53	1.6	0.86	1.21	0.95	9.62	10.41	3.38	14.95	0.94	2.18	1.71	2.93	7.69	1.6	9.59	7.06	12.81	6.63	1.78	0.3	1.68	1.21	7.92	4.99	1.54	1.03	2.32	5.72	1.82	78.72	7.67	6.37	0.96	0.65	0.86	2.8	3.9	1.2	6.39	4.93	10.24	22.4	6.08
TMEM243	19.07	28.76	29.89	34.65	15.13	40.45	43.54	11.67	44.48	36.85	16.25	20.28	23.17	22.57	36.41	60.64	41.37	40.79	25.78	23.33	19.58	10.53	34.28	33.53	50.93	38.29	38.63	58.48	31.66	20.36	32.24	68.24	35.3	22.72	44.01	38.8	41.92	15.93	50.94	43.71	44.22	43.09	20.12	36.82	41.88	38.99	21.06	38.49	35.42
RNASEK	374.8	399.19	228.55	434.56	561.01	434.72	441.6	464.25	439.89	406.66	416.44	315.37	431.38	686.28	472.03	358.13	402.76	237.47	413.17	261.99	315.45	230.54	488.34	299.29	361.11	435.1	310.63	181.96	527.22	312.71	289.7	318.6	297.2	276.95	467.37	719.43	347.39	450.67	350.73	304.09	233.15	292.52	280.14	304.35	343.56	307.44	295.48	429.75	342.35
SLC38A5	0.88	8.73	2.08	3.52	3.27	5.52	10.75	18.34	0.55	0.43	4.18	2.25	102.53	12.09	0.8	3.01	0.9	8.7	185.56	10.21	5.41	45.5	35.73	19.35	0.91	0.18	7.06	1.21	16.45	3.57	4.78	0.76	6.07	4	14.15	1.68	7.35	6.38	48.57	1.83	1.3	6.25	43.08	68.39	3.68	4.41	1.65	16.78	7.75
RSRP1	52.03	34.69	88.91	69.38	33.32	100.55	105.13	39.25	46.69	144.04	49.3	60.01	64.85	44.69	78.36	67.6	84.47	75.5	56.35	53.16	70.05	45.94	91.05	103.97	124.49	71.66	114.63	68.75	79.15	46.49	35.62	209.3	112.26	31.82	96.73	121.87	52.79	34.41	158.9	112.82	107.66	128.69	63.42	81.03	122.27	155.53	59.9	77.22	87.45
CA10	0	0	0	0.09	0.72	0	0	0.04	0	0.06	0	0.06	0.05	0.03	0.09	0.03	0	0.06	0	0	0.21	0	0.06	0.15	0.06	0	0	0.05	0.06	0	0	0.03	0	0	0.19	79.44	0	0	2.65	0.07	0	0	0	0.3	0.18	0	0	0.1	0.14
CHMP1B	31.07	47.66	27.17	37.35	55.78	38.11	82.24	72.62	34.48	68.05	32.34	26.01	78.5	87.57	40.47	117.19	43.73	37.59	51.96	36.21	50.55	85.06	96.16	34.18	59.93	44.45	94.93	46.62	29.81	30.89	39.72	73.38	37.74	74.14	20.89	94.52	50.07	26.83	33.66	72.47	64.26	46.87	26.78	57.85	68.9	66.09	34.5	45.56	42.69
IL1RN	328.9	138.61	55.61	135.82	2.48	204.32	106.7	2301.3	87.55	136.27	9.28	3.1	466.98	49.92	200.33	47.78	293.25	203.19	128.35	53.55	91.09	609.2	115.65	233.96	430.48	105.72	119.16	237.12	73.98	4.26	61.15	298.63	205.31	169.37	319.52	8.08	7.31	7.08	70.95	141.78	77.76	55.78	136.28	138.15	41.64	275.51	9.97	56.86	35.25
MS4A18	0	0.04	0	0	0	0	0	0	0	0	0	0	0	0	0	0	0	0	0	0	0	0	0	0.06	0	0	0	0	0.04	0	0	0.03	0	0	0	0	0	0	0	0	0	0	0	0	0	0	0	0	0.05
PTCH2	0.56	0.2	0.28	0.78	8.66	0.75	0.68	0.51	0.58	1.09	5.67	9.53	1.21	0.62	1.42	2.68	0.88	0.55	0.38	0.55	5.37	0.38	1.2	1.04	1.62	0.77	1.31	0.43	3.94	6.32	0.34	1.67	1.05	1.66	2.1	1.92	4.73	3.73	1.52	1.37	1.28	0.67	0.54	1.01	3.21	2.8	9.81	6.1	5.75
SMTNL1	0.27	3.56	0	1.03	0.26	0.09	0.37	0.15	1.72	0.12	0.11	0	1.15	1.66	0.14	1.19	0.2	0.21	1.77	0.94	0.17	0.98	0.22	2.01	0.11	0	0.59	0.24	0.1	0.16	6.69	0.35	0.29	0.15	0.09	0.43	0.68	0.38	0.22	0.18	0.12	0.72	6.44	0.2	0.34	1.45	0.4	0.46	0.19
TECRL	0	0	0	0	0	0	0	0	0	0	0	0	0	0	0	0	0	0	0	0	0	0	0	0	0	0	0	0	0	0	0	0	0	0	0	0	0.03	0	0	0	0	0	0	0	0	0	0	0	0
TSC22D3	60.36	87.11	39.04	315.27	34.96	100.27	84	29.12	31.08	51.38	142.87	132.98	55.94	38.76	20.56	51.58	27.2	27.86	146.85	45.91	192.86	81.1	93.03	124.09	48.29	11.68	201.7	71.75	118.81	158.67	36.44	176.22	91.69	61.39	89.57	357.08	279.04	369.86	18.36	99.15	48.59	40.58	123.95	44.04	39.32	60.05	182.77	164.28	245.07
GSK3B	10.68	18.28	10.68	10.38	10.38	9.63	17.89	7.93	13.06	16.12	9.45	8.05	13.86	18.69	10.8	14.12	9.9	19.03	17.29	38.98	10.49	18.32	12.41	14.17	12.63	8.22	30.95	27.22	8.52	7.92	19.18	17.51	21.33	19.15	9.25	16.41	13.7	6.44	8.19	12.52	16.67	13.56	10.15	13.94	14.57	7.79	10.5	8.85	10.38
DEFA3	4.39	0	0	0	0.43	0.2	0.3	0	1.34	0.69	0	0	0.66	0	0	0.25	0	0.83	0	0.2	0	0	0	1.16	0.49	0	0	0	0.3	0	0	0	0.48	0	0	0.34	0.24	0	0.31	0	0	0	0	0	0.35	0	0	0	0.26
BCL10	12.46	13.01	21.29	16.61	12.67	17.49	29.3	33.91	24.11	27.27	9.44	8.35	48.99	12.76	14.04	19.39	26.67	22.41	27.63	11.26	23.93	28.75	32.28	20.06	22.9	17.25	34.67	18.27	20.96	7.1	14.58	18.73	14.86	25.65	15.96	11.09	12.97	5.06	11.81	21.1	27.98	27.19	15.64	23.96	14.58	10.38	8.51	13.01	18.23
GABRA6	0	0	0	0	0	0	0	0	0	0	0	0	0	0	0	0	0	0	0	0	0.03	0	0	0.04	0	0	0	0	0	0	0	0	0	0	0	0	0	0	0	0	0	0	0	0	0	0	0	0	0
GHRL	0.75	1.69	0.73	1.01	1.41	1.45	0.97	0.3	1.77	2.17	0.91	1.08	1.3	1.46	1.35	1.02	1.38	2.11	1.22	0.82	0.97	0.79	1.54	1.42	1.44	1.22	0.49	0.92	2.66	1.11	1.04	1.23	2.12	1.82	1.07	1.37	1.25	0.86	2.93	1.8	1.65	0.7	0.86	1.71	4.74	2.6	0.34	1.59	1.3
MRPL42	9.4	24.2	17.35	17.19	14.32	15.92	17.69	7.72	15.55	24.2	10.98	12.43	21.26	22.57	13.58	25.84	11.48	24.48	17.49	19.8	13.29	17.26	22.91	35.93	25.73	16.6	27.39	22.46	10.9	13.07	27.41	26.16	19.75	20.68	20.47	28.66	17.61	9.35	12.71	20.89	26.57	24.39	18.44	18.6	14.05	10.84	13.82	14.13	13.07
DGAT2	5.77	5.26	114.46	42.71	16.39	59.95	39.55	175.1	46.82	219.04	1.79	2.22	36.77	1.52	9.91	16.71	28.77	38.42	23.76	13.03	8.46	16.21	93.88	51.87	60.79	52.6	41.62	71.05	28.76	2.78	17.72	56.71	22.75	84.66	81.36	7.91	11.6	0.78	58.06	77.99	23.29	57.55	29.17	134.74	32.87	57.98	12.59	3.89	19.33
FAM219B	21.84	21.82	52.65	68.78	54.83	94.03	67.34	35.59	39.14	105.16	52.4	62.82	28.36	31.68	91.08	47.71	82.87	84.54	29.34	21.09	53.31	38.97	54.02	105.48	57.74	151.15	55	77.45	66.51	63.57	16.56	207.64	57.91	40.54	90.18	68.26	45.47	55.78	143.45	121.29	92.42	133.39	24.95	102.29	90.46	116.85	78.6	39.07	86.06
GPER1	0.06	1.17	0.03	0.79	2.92	0.83	1.07	0.24	2.5	0.8	14.57	13.91	0.72	1.48	0.27	0.51	0.5	0.69	0.78	0.4	7.08	3.87	8.05	0.84	0.38	0.1	0.14	0.73	4.77	14.05	1.44	1.92	1.04	1.5	0.68	1.11	4.27	6	0.7	1.42	0.34	0.68	1.71	0.93	0.76	1.19	16.94	4.19	6.12
SRM	86.08	144.29	282.71	105.88	187.75	111.64	145.43	92.85	146.48	94.06	119.76	88.59	224.08	171.39	110.88	143.9	144	242.66	165.21	156.71	87.12	155.57	136.83	187.58	151.83	98	177.76	184.88	133.87	108.18	125.07	73.42	100.8	136.26	156.98	63.15	145.34	170.63	110.79	106.01	77.92	69.22	281.4	82.24	235.26	332.72	92.41	164.06	77.7
ANKRD27	11.34	19.8	13.69	8.21	10.19	8.18	9.97	4.17	10.36	19.36	26.49	30.34	20.26	21.41	13.75	41.03	12.92	14.96	17.92	22.79	27.09	20.8	15.3	38.46	22.21	12.63	15.17	16.09	12.73	27.86	15.58	21.49	14.47	24.82	10.7	9.49	21.45	18.57	13.04	13.73	12.1	15.26	10.82	13.72	17.18	31.24	42.36	13.03	24.56
AAMP	64.01	108.07	63.62	99.41	135.99	95.87	100.74	92.03	108.79	80.25	78.14	98.74	83.56	58.91	113.57	64.79	81.59	122.94	59.39	76.77	78.13	58.19	83.01	65.01	164.08	98.42	61.73	85.19	104.5	82.18	90.78	128.68	124.01	106.96	80.09	80.26	94.46	84.59	81.71	99.46	88.67	106.95	62.57	101.12	58.25	72.11	97.58	65.92	96.64
CMSS1	27.55	55.87	37.6	22.23	32.78	20.61	29.03	15.01	34.61	21.68	35.86	47.05	69.17	56.01	15.82	80.36	37.5	38.74	43.07	46.19	38.4	50.07	35	32.9	39.34	22.9	39.18	50.88	23.63	41.97	38.1	22.56	36.18	42.52	27.5	82.48	47.86	43.93	24.86	20.19	28.01	22.61	51.23	18.49	71.36	77.87	48.71	41.65	31.94
CELF5	0.5	0.03	0.03	0	0.05	0.28	0.03	0.15	1.97	0.04	0.03	0.03	0.04	0.05	0	0.29	0.15	0	0.02	0.01	0	0.12	0.02	0.07	0.06	0	0	0.89	0.02	0	0	0	0	0.07	0.42	10.94	0	0.05	0.04	0.09	0.5	0	0.51	0.12	0.21	5	0.03	0.03	0.04
MED1	16.9	7.03	10.06	5.56	6.88	5.41	6.43	4.42	17.75	10.96	7.26	7.3	13.22	12.01	7.01	10.63	6.43	9.1	7.64	15.77	7.37	6.01	8.85	9.9	11.25	7.58	8.09	10.2	7.39	6.71	6.74	13.16	7.27	8.55	4.16	10.63	9.81	6.72	6.46	7.34	9.87	9.13	7.63	8.63	11.96	24.31	8.77	7.31	6.67
CARHSP1	36.69	22.44	44.92	24.93	124.58	24.26	32.15	29.31	44.38	28.1	11.62	8.53	30.49	153.28	21.01	81.83	43.85	37.61	74.61	118.31	15.88	22.96	42.04	23.99	44.03	30.22	15.68	64.18	29.3	17.6	35.99	23.1	23.73	49.35	28.31	26	26.16	11.29	24.04	18.09	26.14	40.05	54.01	22	208.16	62.67	11.71	27.49	28.52
ANAPC13	69.79	110.05	44.35	79.66	92.59	88.1	117.04	42.7	89.86	124.32	116.83	90.12	75.89	81.32	80.42	91.77	57.23	112.64	98.78	148.55	107.63	53.88	150.2	106.43	84.82	68.78	79.69	112.69	102.38	131.74	84.12	111.84	127.97	118.5	61.08	206.24	147.62	90.23	85.88	91.57	63.68	101.91	63.94	91.77	55.73	73.96	131.44	88.01	106.31
LLGL1	3.51	12.07	8.72	11.57	14.15	10.88	16.53	8.11	12.76	13.85	12.35	14.37	10.63	8.18	9.05	7.7	9.53	9.19	15.63	13.29	13.12	23.09	13.17	8.14	15.4	10.3	5.18	13.26	15.66	13.78	8.66	17.56	9.78	18.06	9.66	7.85	16.48	10.66	9.2	13.73	12.2	9.89	12.53	13.95	23.72	13.62	13.83	10.2	11.51
SEM1	217.06	394.04	261.26	160.45	233.45	166.95	259.17	136.29	165.41	430.65	132.32	126.38	215.29	154.82	146.69	536.32	278.3	331.78	165.77	202.16	133.39	244.73	203.99	222.26	191.65	190.09	431.8	248.87	141.67	127.73	550.05	256.76	198.78	264.42	219.89	162.96	364.95	105.77	209.47	225.43	150.1	232.38	278.73	161.42	357.8	210.82	119.61	176.3	164.48
KLHL32	0.09	0.36	0.26	0.55	3.46	0.6	0.65	0.22	0.57	0.29	0.18	0.46	0.46	0.23	0.43	1.06	1.12	0.27	0.36	0.31	0.29	0.08	0.21	1.08	0.39	0.26	0.23	0.54	0.25	0.26	0.34	0.46	0.23	0.19	0.77	2.11	0.42	0.17	0.76	1.36	0.6	0.4	0.34	0.33	2.93	1.09	0.66	0.35	1.24
CERS3	0.02	0.6	0.65	0.11	0	0	0.02	53.6	1.71	1.8	0.02	0.13	4.19	0.02	1.43	0.67	0.2	31.49	3.56	0.04	0.2	19.5	0.02	18.74	2.05	0.21	0.07	2.37	0.15	0.02	14.28	13.73	4.29	0.18	5.36	0.1	0.09	0.21	0.15	0	0.07	1.69	17.27	0.05	0.67	18.34	0.26	0.04	0.15
CBWD6	5.32	17.95	5.37	9.9	6.62	20.1	25.59	9.29	8.78	13.36	4.75	6.15	12.42	18.27	14.82	16.57	13.5	7.87	11.03	4.02	7.73	0.9	15.21	5.21	13.77	14.4	22.64	18.43	9.5	8.03	9.65	12.08	11.03	15.63	11.93	15.24	6.45	4.66	23.59	36.31	24.09	12.27	4.93	14.35	18.17	28.34	5.94	11.91	13.03
BTG2	34.59	150.79	260.16	471.12	123.13	344.85	344.99	150.51	82.29	395.6	450.2	448.31	84.58	73.13	536.97	191.23	519.1	80.52	78.85	40.25	908.73	179.14	247.12	215.64	144.32	1438.65	163.69	248.44	578.05	155.37	100.57	2007.4	210.6	649	358.59	1698.87	73.25	105.11	210.26	914.4	584.66	167.3	29.39	467.36	345.27	34.68	120.22	302.25	915.88
LOC107984043	0.4	0.1	0.05	0.09	0.16	0.05	0.22	0	0.19	0.2	0.41	0.35	0.05	0.3	0	0.12	0.05	0.06	0	0.1	0.23	0.05	0.12	0	0.06	0	0	0	0.06	0.23	0.24	0	0.06	0.12	0	0.52	0.24	0.31	0	0	0	0	0.23	0.13	0.18	0.37	0.12	0.11	0.27
LOC105370092	0.1	0	0	0	0.12	0.02	0	0.09	0.02	0	0	0	0.02	0.04	0.02	0.05	0.02	0	0	0.02	0.05	0.03	0.03	0	0.05	0	0	0.7	0.02	0	0.27	0.02	0.03	0	0	0	0.02	0	0.03	0.02	0.03	0	0.05	0.03	0.04	0.08	0	0.02	0
MEX3D	4.55	26.51	23.13	8.14	21.42	9.72	13.8	4.93	13.56	14.28	6.08	6.93	15.79	23.62	8	15.04	14.52	18.61	12.77	11.59	9.87	10.94	6.35	8.63	8.04	5.85	16.98	10.19	7.6	3.66	4.64	9.09	11.25	16.84	6.39	4.09	15.23	2.86	5.47	12.39	7.93	8.07	9.65	10.58	23.58	11.75	4.91	4.49	5.28
KPRP	0	0.09	0.17	0.22	0.06	0.06	0	0.82	0	0.66	0	0	0	0.03	0.41	0	0.31	0.1	1.04	0	0	1.43	0.1	0.77	0.11	0.29	3.13	24.13	0	0	0.55	0.92	0	0	0.96	0	0	0	0.14	0	0.4	2.9	7.05	0.76	0	0.04	0	0	0.08
CRTAC1	0	0.29	1.45	219.78	3.9	139.3	2.89	0.74	0	103.23	2.21	1.29	2.83	0.06	220.51	1.69	3.88	0.09	1.01	0.52	2.43	2.67	2.73	3.85	9.1	487.89	1.44	6.08	12.37	0.57	0.6	52.32	0.06	28.99	54.98	4.91	0.61	0.94	54.81	868.02	67.52	10.65	0.57	95.78	4.89	0.08	1.94	1.69	108.69
A1CF	0	0	0	0.01	4.25	0	0	0.01	0.01	0	0	0	0	0	0.01	0.02	0.01	0	0	0.06	0.04	0	0.02	0.07	0	0.01	0.02	0.03	0.01	0.02	0	0	0	0.25	0	0.03	0	0	0	0	0.01	0.03	0.01	0	0.07	0	0	0.01	0
COX6B1	835.68	1045.36	1425.62	1192.52	986.66	1109.63	1246.25	993.67	669.02	1206.59	800.78	673.05	989.29	854.08	1228.46	2143.21	1924.26	1383.09	702.11	855.94	645	907.86	1078.47	2262.54	1234.06	1274.97	1120.16	1130.82	1003.11	728.42	1084.32	949.4	1262.09	1033.83	1122.74	876.51	984.45	776.87	1668.52	1160.88	764.22	1357.34	1144.16	1038.96	1531.83	2077.34	684.58	819.17	741.3
KRTAP21-1	0	0	0	0	0	0	0	0	0	0	0	0	0	0	0	0	0	0	0	0	0	0	0	0.35	0	0	0	0	0	0	0	0	0	0	0	0	0.6	0	0	0	0	0	0	0	0	0	0	0	0
CCZ1B	77.14	98.04	12.64	10.67	43.16	56.72	53.72	16.88	59.08	40.11	24	33.36	87.18	78.9	29.82	16.78	33.49	38.34	23.98	14.29	55.05	60.55	40.68	48.26	104.78	23.27	69.02	21.17	25.76	38.31	18.39	76.92	31.01	58.62	5.65	59.43	54.78	33.75	9.83	48.78	40.62	47.64	37.56	34.99	81.37	58.59	49.5	24.99	37.32
TAF5L	8.14	18.03	7.39	8.39	9.71	8.88	15.02	2.71	23.61	13.04	18.54	17.01	13.66	31.17	16.44	12.63	9.28	13.53	14.82	22.79	19.55	14.91	15.24	10.83	18.51	7.75	20.58	15.9	9.72	16.69	15.35	20.54	10.46	18.59	6.69	9.55	17.07	13.54	8.23	12.27	16.08	13.83	11.47	13.02	10.64	9.82	21.33	12.31	14.25
ZNF438	6.86	7.07	0.75	4.27	6.34	7.39	3.99	1.91	5.64	6.37	18.83	20.08	5.5	12.36	6.41	6.33	4.07	2.27	5.95	10.22	17.55	20.22	9.85	6.34	8.54	5.3	2.19	1.7	11.07	22.07	3.7	9.83	6.76	16.18	4.46	10.02	11.2	24.17	9.12	7.47	6.75	7.73	5.77	7.29	8.64	11.98	28.19	18.74	16.34
LOC112267939	0.57	0	0	0	0.81	0	0.78	0.09	0.51	0	0.09	0	0	0	0.38	0.49	0	0	0.71	0	0	0	0	0	0	0.65	0	0.27	0	0	0.42	0	0	0	0	1.15	0.6	0	0	0	0	0.13	0	0	0	0	0	0	0
SCNN1D	1.97	0.82	1.05	0.6	1.16	2.98	3.85	10.81	2.99	0.64	5.53	5.35	1.69	1.28	1.77	1.27	1.44	1.54	1.23	0.54	2.96	2.92	2.66	5.62	4.31	0.69	1.16	3.66	4.87	5.2	1.97	1.24	2.49	0.99	3.3	6.48	2.09	3.12	2.97	1.78	1.92	0.49	7.42	1.4	8.69	8.67	4.17	4.72	4.76
PSMC3IP	5.51	4.56	8.8	3.03	11.48	1.11	2.42	0.61	7.2	3.34	6.32	8.22	8.76	8.51	1.59	12.48	4.16	10.06	11.21	13.82	6.37	5.8	3.75	5.99	9.72	3.58	5.35	6.05	2.95	5.14	9.47	2.07	1.93	5.82	2.92	3.01	8.37	3.2	2.36	1.45	1.96	2.16	5.78	0.86	22.78	10.65	4.57	6.77	4.41
IQCA1	0.33	0.36	0.26	0.4	0.58	45.28	0.14	1.17	0.13	0.43	0.61	0.17	0.76	1.16	6.73	16.06	0.42	11.65	6.03	0.35	3.24	4.19	6.45	0.71	0.06	0.06	0.18	3.29	7.35	0.9	0.21	0.25	12.46	0.81	4.89	1.54	1.44	0.37	15	16.05	43.57	0.43	0.82	2.25	1.05	0.8	0.21	0.95	5.62
MLXIPL	0.49	0.58	0.17	0.04	14.05	3.66	3.18	0.12	1.61	0.18	0.46	2.86	0.15	0.03	0.24	0.85	0.45	3.87	0	0.12	0.31	2.54	1.02	1.11	0.34	0.06	15.54	6.59	1.03	1.55	8.29	0.15	0.45	1.63	3.13	24.28	1.16	0.65	0.78	0.91	20.31	0.18	0.21	0.39	8.1	1.03	2.59	0.61	1.58
OR2L5	0	0	0	0	0	0	0	0	0	0	0	0	0.09	0	0	0	0	0	0	0	0	0	0	0.12	0	0	0	0	0	0	0	0	0	0	0	0	0	0	0	0	0	0	0	0	0	0	0	0	0
MYO19	74.83	34.21	49.39	35.39	58.83	27.48	34.79	25.03	23.37	25.4	12.14	13.07	84.62	49.89	32.98	45.44	26	74.19	60.73	44.17	20.98	36.8	32.82	59.99	107.45	38.86	60.33	15.8	28.05	15.59	69.29	47.86	45.45	30.05	52.78	21.62	37.94	17.64	51.65	33.64	30.11	22.07	73.6	30.95	118.7	82.49	14.02	21.85	27.02
MCM7	53.45	238.25	116.95	93	256.75	83.21	82.79	27.99	134.76	88.98	55.27	66.29	111.67	152.48	58.64	348.44	104.92	173.06	118.91	159.37	59.96	86.25	69.09	109.04	145.18	108.77	152	198.78	68.54	62.11	199.68	75.37	59.34	168.74	103.92	29.37	198	63.98	127.57	82.07	78.62	86.68	101.88	80.93	296.93	174.8	77.36	81.85	66.83
FMNL2	40.48	7.95	0.69	5.58	20.54	5.68	6.87	4.26	8.07	4.54	12.04	14.77	16.28	17.65	3.34	6.05	2.04	14.3	24.12	28.75	17.76	23.42	20.01	8.54	5.35	7.46	29.28	1.04	10.81	17.19	56.38	6.93	4.26	8.51	2.52	23.58	23.61	14.03	11.62	9.91	11.26	3.56	39.15	9.84	22.77	20.42	17.95	15.67	18.02
CX3CR1	0.49	0.29	0.22	1.91	1.07	1.28	0.67	0.15	0.21	0.44	1.05	0.66	0.13	0.6	0.45	0.31	0.1	0.7	1.14	0.39	1.88	0.55	1.35	0.31	0.3	0.15	0.15	0.1	3.64	0.44	0.3	0.98	1.24	1.35	0.29	1.85	0.2	0.34	1.12	0.64	2.95	0.8	0.51	2.11	0.34	0.68	0.81	1.99	2.39
ZNF117	6.38	5.26	3.38	2.27	1.27	3.18	11.37	5.03	5.7	6.35	1.36	1.87	3.38	8.52	2.29	1.99	11.7	0.67	3.46	0.91	0.77	6.12	1.82	35.3	4.23	17.48	14.51	0.51	1.38	0.67	1.64	9.52	2.92	3.86	7.38	3	1.67	2.2	31.95	7.02	13.26	16.51	0.74	6.42	49.07	6.23	0.72	2.47	1.56
TEX49	6.97	13.35	10.78	20.48	21.2	17.72	15.6	13.26	16.38	25.41	9.02	9.41	6.93	8.54	23.11	18.61	18.53	25.95	5.76	11.82	5.52	5.19	19.05	22.25	7.99	20.21	13.14	18.45	14.18	13.42	3.04	14.98	19.45	8.92	23.79	19.75	16.13	11.11	35.33	24.27	18.87	9.11	2.9	24	63.7	28.5	8.16	10.45	18.19
CPTP	23.93	63.29	60.68	49.21	33	63.96	48.61	68.37	54.55	72.91	26.99	24.37	24.52	26.21	50.83	53.66	48.4	76.47	33.85	38.64	25.63	51.44	41.71	54.6	51.94	42.23	56.05	84.97	46.88	24.46	23.59	58.74	54.96	35.16	49.79	9.26	29.08	23.15	58.9	63.79	35.02	49.94	70.33	47.5	58.58	80.68	26.37	27.3	35.17
FAM43A	2.8	2.86	1.39	1.17	2.9	1.33	3.55	20.54	0.96	5.49	16.19	7.68	3.83	17.84	2.16	3.46	3.69	3.68	2.82	1.89	22.96	15.7	48.74	17.72	5.89	0.61	2.25	2.53	11.5	14.13	10.03	0.82	3.46	9.59	3.68	51.35	5.65	3.43	1.55	1.88	0.67	3.06	14.6	4.42	7.18	9.62	8.63	8.5	12.01
GAB4	0	0	0	0	0.46	0	0	0	0	0.22	0	0	0	0	0.06	0	0	0	0	0.18	0.13	0	0	0	0	0	0	0	0.06	0	0	0.04	0	0.07	0	0.04	0	0	0	0	0	0	0	0	0	0	0.03	0	0
ATP6V1E1	200.11	204.69	98.96	159.21	144.18	117.79	154.66	132.84	189.44	263.53	220.75	214.88	170.87	260.31	148.97	115.63	96.89	203.62	225.76	215.72	191.89	218.01	212.24	101.38	84.29	182.65	194.34	98.45	167.62	249.57	211.55	165.31	184.56	136.03	81.59	347.56	227.63	255.29	72.12	113.71	128.89	129.19	135.47	135.64	105.5	105.13	236.18	171.54	162.47
BCAM	285.68	36.21	50.01	439.7	410.78	332.48	254.79	109.72	77.58	108.13	50.49	54.59	54.35	22.02	275.32	267.31	205.34	210.44	171.04	96.28	143.82	203.52	122.22	264.75	71.22	27.27	520.24	93.93	169.37	45.97	602.22	260.95	168.89	82.74	257.45	128.52	41.91	32.19	187.59	425.8	281.5	268.95	119.12	150.62	169.62	63.67	63.28	85.11	167.84
GLT8D2	3.24	5.31	1.37	1.32	5	1.55	2.44	2.99	1.13	4.13	31.5	24.46	6.07	26.18	2.64	2.2	1.32	2.39	20.1	4.47	33.71	9.62	41.41	7.05	1.02	0.92	1.36	1.06	13.98	17.12	2.45	0.53	4.78	11.87	4.9	21.9	37.67	10.12	1.12	1.8	1.77	1.78	18.59	2.73	6	7.28	25.48	23.44	18.91
PLXNB1	19.27	49.13	77.72	62.01	75.48	99.66	93.24	32.24	50.46	241.64	20.38	17.17	41.83	12.13	115.01	73.22	101.39	74.47	40.46	21.85	34.33	35	47.46	110.36	46.77	109.46	113.26	55.46	65.03	30.75	29.68	69.18	50.05	63.67	168.19	79.94	47.39	28.79	307.05	154.08	106.66	92.88	39.68	157.57	214.42	74.74	24.69	13.89	53.83
SPRN	0.17	0.21	0.09	0.11	0.36	0.12	0.4	0.02	0.14	0.22	0.1	0.13	0.15	0.2	0.33	0.39	0.3	0.19	0.12	0.03	0.3	0.19	0.16	0.13	0.92	0.13	0.38	0.21	0.09	0.03	1.46	0.56	0.14	0.03	0.47	0.75	0.25	0.09	0.3	0.2	0.36	0.14	0.16	0.14	0.3	0.14	0.13	0.15	0.15
LOC107986255	0	0	0	0	0	0	0	0	0	0	0	0	0	0.13	0	0	0	0	0	0	0	0	0	0	0	0	0	0	0	0	0	0	0	0	0	0	0	0	0	0	0	0	0	0	0	0	0	0	0
PMPCA	27.64	31.74	34.29	23.97	40.8	45.73	33.09	38.87	43.2	33.04	33.49	35.59	87.28	53.07	27.3	100.73	47.23	24.54	35.65	55.01	33.81	34.6	55.21	51.36	55.93	51.54	67.58	42.56	41.72	35.99	38.44	25.78	29.4	35.65	35.61	38.5	43.41	36.76	56.31	51.61	44.24	47.93	54.21	45.6	42.16	95.5	36.46	37.34	43.85
PROP1	0.06	0.16	0	0	0.06	0	0.06	0	0	0	0	0	0	0	0	0	0	0	0	0	0	0	0	0	0	0.07	0	0	0.06	0	0	0	0	0	0	0	0	0	0.08	0	0	0	0	0.14	0	0	0	0	0
IL13RA1	23.65	84.12	27.04	14.43	68.25	20.55	27.34	18.28	16.66	24.7	15.19	17.48	38.95	42.73	18.59	20.37	13.52	42.5	63.99	41.12	22.43	40.78	42.81	26.81	39.72	10.34	101.12	8.95	21.79	16.44	29.21	34.76	24.45	34.37	7.66	26.13	42.96	34.17	15.79	21.48	34.18	18.26	41.45	25.2	13.83	15.17	23.55	42.95	19.59
KNL1	0.26	4.03	3.58	0.9	3.31	0.59	0.76	0.48	2.22	1.2	0.11	0.14	2.79	5.8	0.27	3.35	2.55	3.87	1.82	2.48	0.21	2.95	1.42	1.95	2.81	0.76	2.97	2.04	0.54	0.26	0.76	0.71	1.02	3.09	1.44	0.21	1.49	0.26	0.35	0.53	0.65	0.86	2.07	0.55	4.05	3.07	0.07	1.43	0.3
ZNF773	0.07	7.39	1.36	3.81	2.61	3.44	1.8	0.86	3.01	2.42	3.54	2.83	3.83	3.62	2.89	6.93	3.46	6.51	8.25	3.72	3.86	2.42	3.02	2.67	1.48	3.92	4.56	9.67	3.82	4.08	6.83	4.07	5.64	4.36	5.11	5.36	3.29	4.9	4.48	7.34	6.51	4.62	6.26	3.43	4.86	3.83	5.56	1.99	5.4
HNF1A	1.2	0.53	0.28	0.22	39.12	0.28	0.24	0.1	1.9	0.37	0.93	0.6	0.28	0.33	0.13	0.55	0.21	0.22	0.09	0.09	0.41	0.05	0.17	0.16	0.46	0.16	0.35	0.83	0.45	0.33	0.65	0.27	0.21	0.21	0.39	0.14	0.24	0.4	0.1	0.14	0.24	0.33	0.39	0.25	0.63	0.49	0.42	0.09	0.32
ARHGAP25	4.93	6.24	2.16	5.73	14.81	4.11	5.03	4.67	12.85	8.64	6.42	4.49	17.44	18.31	6.12	8.68	4.6	4.02	22.18	6.92	13.32	8.53	18.5	20.33	5.02	3.09	5.79	4	36.58	6.13	6.55	11.08	14.64	15.32	6.94	9.26	16.23	8.34	8.59	6.62	4.49	7.48	14.09	6.75	16.14	30.74	5.62	52.62	21.73
PSG8	0	0.05	0	0	0	0	0	0	0	0	0	0.05	0	6.51	0	0	0	0.05	0.07	0.42	0	0.14	0	0.73	0	0	0	0	0	0	0	0	0	0	0	0.17	0	0	0	0	0	0	0	0	0.08	0	0	0	0
HIST1H4C	4.61	8.44	18.84	5.47	20.98	3.31	4.91	2.34	10.29	5.05	4.84	4.42	4.9	16.61	2.44	3.26	10.67	14.32	3.8	8.41	3.43	4.2	2.52	10.21	6.12	9.61	15.57	10.45	2.67	1.58	2.61	2.04	10.82	8.14	25.35	5.86	5.52	1.64	10.54	6	1.31	2.59	3.05	6.23	27.4	10.39	1.68	5.09	3.21
IPO13	23.42	27.81	37.14	31.61	75.18	26.98	29.6	26.21	35.26	40.93	36.36	34.66	71.27	27.13	27.05	34.12	18.71	32.64	26.79	27.4	28.47	20.08	31.36	31.14	30.59	12.93	38.62	24.98	29.98	35.67	34.63	23.13	27.6	28.61	29.73	24.47	31.68	38.32	25.77	31.69	22.17	24.4	55.97	22.57	48.37	53.26	37.36	21.7	24.04
MPP7	1.11	5.66	3.4	7.99	12.05	6.34	4.03	12.13	3.28	6.98	15.95	20.93	6.13	12.74	4.36	7.78	2.74	7.32	2.53	7.71	13.98	4.19	6.44	5.95	9.64	6.61	7.21	9.15	8.38	14.76	7.18	14.65	8.07	10.01	3.09	1.17	5.17	10.49	3.3	7.85	8.56	10.15	7.47	7.03	3.43	5.62	25.46	3.69	11.19
GZMK	0.89	0.8	0.22	2.21	4.82	2.83	1.57	1.9	1.5	0	0.81	0.18	4.81	40.43	1.99	1.32	0.57	1.31	8.93	2.59	2.99	3.96	4.83	14.71	4.55	0	1.17	2.22	31.19	1.26	1.05	0.58	20.19	6.33	3.29	2.33	40.23	0.71	0.24	1.1	0.76	1.57	3.06	1.09	1.26	20.57	0.47	72.9	3.51
VDAC1	138.32	328.57	270.97	198.01	139.11	151.71	162.46	174.26	249.7	412.07	100.78	92.75	301.77	170.77	239.18	194.11	341.21	188.7	201.96	240.56	127.25	222.45	281.74	128.55	283.33	383.47	214.66	289.4	141.6	110.32	157.66	259.05	204.07	299.71	169.51	193.6	127.2	113.57	147.25	207.84	202.86	202.69	144.7	185.6	221.89	170.14	112.51	139.11	120.23
ACKR1	2.92	1.25	1.02	17.08	8.25	5.98	7.7	188.7	5.7	4.94	97.3	74.87	44.06	8.62	19.25	32.55	7.51	5.66	9.95	2.14	110.04	1.66	220.38	51.98	2.41	2.61	0	2.74	166.4	45.04	0.31	2.46	32.84	51.08	15.78	141.96	91.28	144.43	0.4	2.83	0.71	5.61	4.46	6.89	18.75	56.29	99.22	309.3	82.06
SOX21	0	24.14	0.29	0.96	2.38	0.1	7.91	0.97	0	0.6	0.06	0.03	4.94	0	0.63	1.48	0.24	10.23	0.21	0	0.06	0.24	0.15	0.73	4.35	1.75	14.07	1.62	0.22	0	0.15	0.03	1.51	1.13	0	0	5.28	0	0	0.29	0.28	0	2.93	0	0.18	16.38	0	0	0
FCAMR	0.09	0.06	0.04	0.11	0.03	0.03	0	0.06	0.35	0.35	0.05	0.07	0.45	0	0.04	0	0.04	0.14	0	0.04	0	0.21	0.03	0.04	0.1	0	0	0	0.56	0	0.04	0	0.48	0.72	0.08	0	0	0	0	0	0	0	0	0.1	0	0	0	0.04	0.05
DEFB4A	2.51	0	0	0.2	0	0	0.25	0.7	0	0	0	0	0.31	0	0	0	0	3.24	2.43	0	0	22.35	0.26	27.67	0.55	0	0	0	0.97	0	0.64	0	0	0	0	0	0	0	0	0	0	0	3.49	0	0	0	0	0	0
AJAP1	0.31	0.1	0.24	0.02	0.03	2.77	0.37	0.04	0.07	0.02	0.77	0.26	0.12	19.92	0.41	0.03	0.05	0.14	0.74	0.1	1.19	23.78	3.18	0.72	0.2	0.05	0.03	0.2	1.24	0.24	0.6	0.03	0.06	0.62	0.21	1.54	0.2	0.21	1.19	8.33	1.88	0.95	0.45	1.02	1.06	0.56	0.4	0.77	1.54
KLHL28	2.15	3.4	2.23	2.49	2.24	2.51	2.85	1.08	2.9	1.65	3.52	2.28	3.02	2.8	2.36	2.5	1.57	3.62	3.75	2.78	2.74	6.84	3.29	2.47	3.84	2.16	4.38	2.49	2.25	1.94	4.83	5.89	2.32	3.54	2.08	4.43	2.87	1.56	2.72	3.21	4.26	3.3	2.96	3.29	3.23	2.03	3.53	2.77	3.64
LOC102724237	0.02	0.04	0	0	0.9	0	0	0.02	0	0	0	0.02	0	0	0.02	0	0	0	0	0	0	0	0.02	0	0	0	0.03	0	0	0	0	0	0	0	0	0	0	0	0	0	0.03	0	0	0	0	0.05	0	0	0
CHRFAM7A	0.19	1.23	0.1	1.49	0.04	0.48	0.66	0.09	0.1	0	1.45	0	0.18	0.58	0.11	3.33	0.19	0.09	0.29	0.21	0.16	2.28	0.3	0.17	2.12	0.4	0	0.44	1.18	1.62	0.13	0.13	0.33	0.14	0.07	2.47	0.39	0.47	0.31	0.2	0.81	0.38	0.24	0.15	1.62	2.34	0.1	0.27	1.34
IER3IP1	67.62	61.07	44.39	39.28	71.61	37.07	49.51	19.6	65.18	46.84	23.04	22.23	65.65	91.92	46.46	35.42	41.78	60.26	72.71	51.08	33.06	32.28	48.17	71.56	76.75	61.38	88.87	34.16	32.89	20.8	45.06	63.76	49.81	72.39	25.08	185.58	47.63	20.65	33.52	47.27	50.84	51.12	28.02	40.79	51.43	48.25	24.44	45.71	37.3
BCOR	7.78	8.41	9.93	6.73	14.7	6.17	10.02	2.32	5.24	10.76	8.36	8.66	3.5	7.63	11.8	8.06	9.26	7.29	5.33	1.91	10.68	4.84	10.22	4.62	12.33	6.34	9.86	17.44	8.16	7.78	5.58	13.35	7.47	16.25	5.62	15.16	10.08	5.05	9.49	10.41	16.7	15.17	6.24	12.31	6.05	7.97	12.61	8.31	10.82
C1QL3	1.31	1.2	0.28	0.3	0.52	1	1.01	0	0.06	0	0.56	0.52	0.13	1.16	0.06	0.11	0	0.37	0	0.18	0.03	0.47	0	0.34	0.6	0	0.75	0	1.31	0.17	0.03	1.08	0.59	0.32	0.37	0.04	0.29	0	0.94	1.08	1	0.36	0.41	1.27	0.55	0.04	0	0.56	0.16
ITGA2	2.28	93.17	6.08	4.59	1.21	8.84	11.81	4.72	14.1	3.21	0.73	0.75	21.17	7.08	3.03	2.89	2.09	9.06	30.3	1.62	8.52	13.17	26.56	2.25	5.91	1.98	22.85	0.66	9.29	0.41	29.06	13.99	6.71	5.91	8.72	3.43	11.26	0.64	19.63	14.03	8.29	9.38	4.15	32.2	3.02	3.45	1.13	2.66	8.53
SLC22A1	0.15	0.71	0.06	0.52	0.12	0.18	0.05	0.22	1.34	1.46	0.27	0.14	1.37	0.38	0.29	0.39	2.23	0.3	0.83	0.18	0.28	4.56	0.41	0.23	0.03	0.11	0.19	0.61	0.36	0.19	0.46	0.19	0.58	0.17	1.25	0.36	0.5	0.24	0.59	0.38	0.11	0.48	1.38	0.4	0.81	0.34	0.11	0.33	0.03
CREG2	8.94	1.11	1.9	7.23	0.51	7	3.09	7.61	1.11	0.39	0.12	0.04	9.22	0.93	1.86	0.89	2.31	0.27	1.82	11.89	0.27	9.97	7.72	1.5	2.74	0.41	2.35	1.03	0.99	0.16	1.53	3.31	0.07	0.1	2.58	0.09	1.41	0.07	2.78	6.84	5.81	0.07	2.42	6.43	0.23	0.38	0.11	0	2.06
NKX3-2	0	0.21	0.19	0.25	0.15	0.24	0.38	0	0.16	0.48	0.2	0.39	0.32	0.07	0.13	0.74	2.14	0.3	0.62	0.14	0	0.32	0.12	0.29	3.24	0.04	0	3.81	0.15	0	0.46	0.08	0	0.04	0.07	0	0.78	0	0	0	0.62	0.12	0.61	0.09	5.37	0.13	0.08	1.29	0.4
ZNF480	1.78	9.35	4.48	5.07	5.02	6.26	5.97	1.68	3.3	17.64	4.11	4.8	7	4.65	4.85	8.41	8.33	6.13	7.95	13.91	4.98	1.22	5.87	4.52	10.35	6.53	10.25	12.74	4.34	4.65	5.3	8.6	8.12	13.46	5.81	4.53	9.07	3.09	10.29	10.07	9.58	7.84	6.33	6.97	17.66	7.23	6.97	2.78	6.31
TMEM178A	0.93	0.68	1.48	6.48	2.31	20.73	18.19	0.97	3.44	21.07	6.39	4.83	2.88	1.12	29.77	5.74	12.69	4.15	0.41	1.04	5.91	0.5	7.26	5.31	2.87	12.28	4.96	2.3	7.48	7.81	0.73	8.36	2.73	2.88	30.71	15.92	4.7	3.54	51.93	29.64	9.23	35.74	1.29	35.16	8.74	2.13	6.04	7.25	14.27
SLC11A1	30.14	5.87	2.16	1.86	2.78	1.41	3.24	8.3	11.65	3.28	2.3	3.88	4.76	12.25	1.31	1.77	1.88	5.41	23.65	38.76	8.07	19.39	3.48	9.23	4.66	1.11	5.73	6.24	4.54	2.09	6.14	3.4	1.87	2.79	1.46	3.29	3.81	29.68	1.3	0.95	1.47	3.33	25.64	1.48	1.33	11.93	1.24	4.99	1.68
FAM216A	1.56	1.73	2.22	1.61	4.1	2.34	2.47	0.95	5.32	1.21	8.32	10.89	6.15	3.22	0.76	3.45	2.38	2.71	3.82	12.34	7.47	2.01	9.42	5.17	2.35	3.14	7.79	7.38	4.75	8.55	4.44	1.97	2.42	2.06	2.81	15	5.66	6.84	2.67	2.51	3.19	1.22	5.51	1.63	2.59	5.94	8.86	9.28	6.05
SMPDL3B	31.01	6.51	1.99	7.28	17.9	15.12	6.24	2.54	22.69	19.66	0.15	0.05	14.8	5.81	0.47	2.04	25.69	5.96	3.44	2.68	1.07	14.13	5.82	20.22	4.83	3.42	20.07	0.87	4.33	0.14	0.94	3.3	9.47	32.02	2.76	0.05	9.78	0	15.2	20.69	14.73	0.59	1.3	11.31	11.07	1.98	0.19	4.7	2.69
USP17L17	0	0	0	0	0	0	0	0	0	0	0	0	0	0	0.01	0	0	0	0	0	0.03	0	0	0	0	0	0.03	0.03	0	0	0	0	0	0	0	0	0	0	0.01	0	0	0	0.15	0	0	0	0	0	0
KIAA1551	14.4	9.28	10.44	3.8	4.41	4.28	3.49	5.27	7.02	10.49	6.84	5.24	11.68	5.96	5.29	13.9	5.1	5.45	10.6	6.41	9.35	43.04	9.55	8.63	10.39	3.35	14.68	3.56	8.85	6.9	8.04	7.97	4.76	7.59	6.2	7.07	12.91	6.76	6.71	5.44	5.82	6.94	14.8	7.36	11.66	11.55	8.77	12.95	9.51
TAOK1	8.49	12.77	9.9	6.43	8.98	7.01	9.85	3.18	8.94	7.85	10.36	8.07	9.36	12.02	7.43	9.27	4.72	9.86	8.36	9.12	10.8	8.6	10.06	7.26	10.03	7.2	16.13	8.69	5.98	8.57	9.47	15.97	8.35	10.94	5.3	11.58	11.9	7.86	7.68	9.99	14.18	12.63	7.85	9.55	13.08	9.47	12.78	6.63	9.34
TINF2	20.02	23.97	26.61	29.08	62.3	33.56	37.24	51.64	28.33	42.36	45.1	39.67	41.99	36.06	26.34	31.58	22.85	55.57	50.87	40.74	43.07	49.56	38.3	46.35	57.71	29.58	29.33	24.79	39.02	49.99	63.35	40.48	39.62	41.95	22.89	40.64	42.89	50.45	18.18	27.45	26.78	31.34	55.53	29.19	35.25	51.45	50.44	41.46	34.42
KANK1	8.97	21.56	10.89	12.7	21.97	21.49	9.32	12.96	2.21	41.47	93.7	77.76	7.92	2.5	14.54	25.2	3.86	11.78	14	8.74	89.56	12.03	17.17	8.6	41.15	50.93	20.36	74.99	32.42	98.92	25.87	32.68	23.03	23.38	10.65	5.92	27.31	47.85	24.6	36.5	24.27	30.23	3.46	24.32	9.83	191.48	115.21	21.44	78.34
SLC46A1	6.28	3.73	8.72	4.27	14.08	1.85	2.51	1.17	7.28	30.91	4.38	5.71	1.78	9.65	7.22	3.93	2.2	6.82	4.23	10.89	4.56	2.66	4.3	8.08	8.24	13.14	16.08	17.03	11.35	5.5	5.38	7.11	7.22	14.24	4.66	14.45	7.6	6.19	10.42	2.75	3.67	4.65	4.32	7.03	11.29	13.61	6.28	6.61	7.95
GPR156	0.21	0.06	0	0.04	0.08	0	0.05	0.13	0.14	0.07	2.75	6.86	0.08	0.17	0.02	0.23	0.05	0.05	1.25	0.17	1.24	1.25	0.16	0.47	0.15	0.03	0.12	3.02	0.15	2.89	0.23	0.09	0.09	0.06	0.05	0.25	1.02	2.03	0.07	0.03	0.07	0	3.74	0.06	0.98	0.05	5.02	0.26	0.78
BUD23	91.83	135.19	120.14	113.78	127.98	105.81	107.32	62.09	174.71	116.79	54.08	56.87	94.44	91.97	109.92	97.62	126.63	139.86	76.77	96.84	73.3	103.62	97.5	128.94	101.81	85.47	144.71	104.05	80.72	59.42	118.1	144.97	94.12	99.39	113.91	134.21	124.4	59.86	125.53	114.15	87.98	95.4	62.88	94.92	146.95	99.09	60.8	73.98	75.21
C1orf229	0.28	0.95	0.75	1.1	1.97	1.56	1.69	0.64	2.91	0.88	1.06	1.55	1.69	0.49	0.84	2.19	1.99	0.62	0.74	0.8	1.08	0.45	1.05	4.27	0.68	0.88	0.74	1.11	1.79	1.84	0.27	0.41	0.92	0.39	2.69	1.29	1.29	1.4	0.78	1.55	1.59	0.52	0.96	1.2	2.58	1.93	1.39	1.28	1.8
TLR4	2.02	0.8	2.2	2.89	2.61	7.06	3.71	0.7	2.73	6.33	2.97	2.43	2.77	3.82	2.5	1.59	2.05	2.06	5.44	3.86	5.17	1.88	10.51	1.47	1.26	3.5	0.96	0.34	5.37	2.1	0.85	4.65	0.77	4.36	0.54	6.36	5.01	4.13	4.89	8.23	8.28	8.11	2.73	7.29	2.55	2.83	3.4	9.8	4.08
RPL10	1529.93	1531.56	2799.74	2342.01	1270.99	2175.59	2083.19	1368.63	2813.96	826.39	1962.69	1994.62	1269.45	1310.86	2339.09	1801.99	1902.88	1682.25	1083.6	1196.63	1743.17	1508.65	1410.44	1472.37	1310.58	2076.25	1669.42	1086.51	2150.92	2072.26	1618.29	1814.42	1541.82	1941.08	1757.67	1133.72	1812.57	2503.72	1774.17	1787.55	1766.32	1507.38	1566.54	1866.73	1350.83	1161.3	1962.31	2243.85	2000.46
LMO7DN	0	0.07	0	0.06	0.07	0	0	0.43	0.53	0	0.16	0.24	0	0.14	0.07	0.17	0	0.31	0	0	0.1	0.36	0.16	0.1	0	0	0.09	0	0.15	0.08	0	0	0	0	0.14	0.27	0.33	0.07	0	0	0	0.06	0	0.03	0.25	0.09	0.17	0	0.36
VMA21	13.39	32.7	16.72	15.74	12.98	13.89	18.51	4.79	8.28	12.91	11.56	9.28	24.37	18.14	14.34	16.99	9.71	20.95	32.07	26.5	14.48	17.96	19.05	14.89	24.66	13.3	39.05	28.22	11.69	11.04	27.07	19	14.98	14.6	7.82	38.76	20.08	9.46	14.6	17.28	22.43	17.91	27	16.38	13.87	11.42	11.87	18.63	14.56
CARD18	0	0.28	0	0	1.31	0	0	0	0.13	0	0	0	0.43	1.49	0	0	0	0	4.5	0.27	0	56.49	0	1.51	0	0	0	0	0	0	0.39	0	0	0.16	0	0	0	0	0	0	0	0	4.98	0	0	0.33	0	0	0
GNB1	111.46	438.54	205.33	138.06	247.74	131.99	141.14	81.93	191.47	158.28	207.25	216.38	89.14	281.73	143.34	192.35	123.13	240.95	243.43	274.99	255.94	513.86	234.43	151.05	160.26	152.7	326.48	232.91	164.2	207.46	187.67	206.66	158.24	230.55	106.72	156.83	197.9	204.24	90.57	131.04	179.79	154.17	215.07	151.5	202.96	230.88	257.73	192.79	199.88
FCGBP	0.96	0.61	1.28	1.76	0.93	1.9	1.43	26.5	2.24	0.67	0.47	0.23	0.53	1.21	0.63	9	0.24	41.07	2.53	0.89	0.25	0.25	0.71	1.84	0.22	3.2	3.39	0.6	90.58	0.32	0.3	0.26	2.19	10.22	0.75	0.37	3.83	0.72	3.5	1.16	6.73	0.45	4	2.98	1.23	1.06	0.24	0.99	2.68
HSPB9	9.46	0.45	3.69	0.67	3.81	0.74	0.66	0.23	8.35	5.96	0.51	1.52	1.56	0.3	0.14	2.29	1.85	0.49	0.41	0.29	0.17	0.3	0.67	4.54	0.36	0.36	0.55	0.64	0.48	0.34	2.67	0.36	0.18	0.87	0.88	0.56	0.18	0.15	1.14	0.38	0.18	0.35	6.08	1.3	0.52	0.18	0.71	0.48	0.39
IFNK	0	0.14	0	0	0	0	0	0	0.07	0.09	0	0	2.71	0	0	0	0	0	0.69	0	0	0.51	0	0	0.18	0	0	0	0	0	0.2	0	0	0	0	0	0	0	0	0	0	0	0.08	0	0	0	0	0.08	0
KIAA1549L	0.01	2.88	0.3	1.11	0.89	0.56	1.11	0.67	0.07	0.65	0.08	0.08	1	0.2	0.16	1.27	0.89	0.2	13.49	0.41	0.45	2.89	2.03	0.17	0.81	2.87	0.14	1.32	0.15	0.08	0.7	0.11	0.09	3.74	0.26	0.21	0.48	0.05	2.08	1.32	2.54	0.18	2.89	2.16	6.56	0.12	0.07	0.09	0.55
ATP1A3	0.02	0.51	0.08	0.2	0.14	0.06	0.36	0.05	0.21	0.7	0.07	0.37	0.42	0.63	4.18	1.11	8.94	0.07	0.15	0.04	0.07	1.13	0.22	0.65	2.05	0	0.08	4.43	0.65	0.07	0.33	0.05	0.48	0.33	0.35	221.9	0.55	0.02	0.03	0.22	0.42	0.28	0.29	0.21	0.31	0.4	0.59	1.12	0.11
TMED4	106.61	84.11	55.71	68.13	82.94	74.48	75.58	32.11	119.44	129.59	68.57	69.14	79.85	128	95.96	203.08	67.76	107.17	77.81	68.19	77.83	81.24	77.64	125.29	90.06	146.68	138.48	127.61	67.98	67.54	104.71	121.81	91.49	127.85	80.43	161.81	88.03	54.08	93.08	97.51	101.99	90.57	52.16	127.19	93.81	65.45	74.73	60.75	78.93
GPR37	0.04	0.07	0.04	0.12	4.73	0.01	0.22	0.06	0.18	0.02	1.05	0.96	0.51	0.3	0.01	0	0.1	0.03	0.31	4.97	1.04	0.93	0.12	0.63	0.74	0	1.09	0.07	0.25	0.95	0.59	0.05	0.26	0.06	0	0.1	0.9	0.78	0	0	0.1	0.03	0.19	0.02	0.26	0.02	1.11	0.07	0.38
NTN5	0.61	6.98	0.33	0.39	0.17	3.18	0.45	0.35	0.12	0.34	1.11	0.69	0.6	0.39	0.71	6.07	1.25	0.59	0.36	0.12	0.94	0.64	1.02	1.19	1.05	0.57	0.85	3.02	1.26	1.04	0.58	1.59	1.5	0.61	4.6	3.09	0.34	0.35	2	0.36	0.41	0.42	0.67	0.67	1.78	3.61	0.77	1.38	1.08
DDR1	315.71	217.19	154.85	220.3	179.42	220.83	262.74	88.34	209.64	555.98	24.43	28.71	266.24	70.64	153.55	166.05	301.05	206.2	306.3	22.97	64.42	177.27	82.79	196.23	111.38	298.01	472	263.29	182.91	30.5	315.61	274.47	273.45	210.17	208.23	44.12	61.45	40.38	258.32	276.24	183.6	190.85	227.37	245.36	127.82	5.37	31.15	16.94	115.06
SLC31A2	2.83	18.48	4.63	3.47	6.09	5.17	3.36	7.19	4.82	13.54	5.7	4.59	15.11	22.93	3.3	9.77	4.04	12.38	43.42	17.39	10.54	45.47	17.46	8.45	16.93	7.7	13.88	7.37	8.29	4.89	39.28	6.67	4.95	6.28	2.8	30.53	16.73	11.85	4.13	5.11	4.9	6.5	35.01	8.88	6.03	18.64	6.02	19.81	6.69
ITFG1	26.75	36.87	8.96	19.06	24.03	15.13	23.8	8.61	26.76	16.97	28.67	24.77	13.74	49.88	12.26	21.64	12.95	30.54	20.9	15.17	33.86	25.58	35.78	19.67	9.71	16.37	47.25	21.04	18.86	28.34	31.17	35.87	24.76	36.54	9.07	69.48	23.98	19.95	9.03	20.57	33.95	26.09	40.64	21.43	8.68	17	34.7	22.44	23.33
LOC107984862	0.61	0.93	0.11	0.04	0.58	0.26	0.55	0.53	0.17	0.21	3.38	3.99	1.5	1.7	0.58	0.36	0.33	0.2	0.86	0.68	0.84	9.57	1.98	2.29	0.15	0.02	0.1	0.09	0.47	4.05	0.21	0.02	0.19	0.45	1.24	0.75	0.91	2.09	0.06	0.56	0.05	0.09	0.89	0.3	1.11	0.27	1.64	1.21	3
FYB1	6.12	43.33	0.96	13.62	9.36	2.74	4.6	5.37	11.28	2.46	2.56	1.94	69.8	29.8	3.47	6.13	1.88	4.64	21.71	12.87	8.56	15.47	10.45	17.13	3.72	0.41	4.09	2.27	24.35	4.5	8.11	2.96	9	7.39	3.97	6.52	18.32	7.45	2.03	1.94	2.91	4.99	11.38	2.81	2.91	16.53	2.63	71.37	9.88
SH3RF3	1.93	1.07	0.78	0.46	12.13	0.52	1	1.11	0.44	1.97	7.26	6.23	1.75	4.07	0.86	1.33	1.12	0.7	5.17	1.42	11.58	0.83	8.86	3.15	0.63	0.18	0.42	1.09	5.16	9.71	0.9	0.19	1.23	3.2	1.25	3.54	5.89	9.86	0.72	0.64	1.64	1.73	4.71	1.12	5.91	2.99	7.71	5.3	6.23
SESN1	7.52	9.01	14.64	19.75	13.35	18.93	20.53	3.69	13.57	16.21	19.84	21.17	14.02	11.36	28.97	11.44	9.69	13.18	9.68	11.97	19.02	6.3	25.32	9.51	11.13	19.89	9.02	14.19	17.76	21.61	13.61	30.57	19.52	17.77	19.3	48.55	32.36	34.95	32.5	25.77	28.31	18.09	12.31	29.46	21.47	13.49	26.26	25.37	33.06
RAPGEF2	3.99	4.49	3.73	4.55	4.17	4.72	3.72	1.18	5.22	4.86	5.95	4.49	4.06	8.49	4.96	4.17	4.13	4.88	5.16	6.21	7.48	6.42	9.91	4.87	3.1	5.22	5.21	3.26	6.54	4.67	2.7	9.39	3.77	6.65	5.49	9.6	5.9	3.12	9.81	10.43	11.14	6.8	3.35	9.76	9.89	3.25	6.33	5.01	9.59
USP3	8.77	18.07	18.14	16.78	23.06	18.86	16.68	10.09	18.91	17.62	12.68	11.63	12.28	21.82	17.81	26.73	17.35	24.57	11.09	10.74	13.72	18.45	17.85	30.03	12.43	26.62	36.11	117.58	17.18	13.92	6.06	37.42	17.42	36.58	27.52	9.65	17.23	14.37	36.54	27.91	23.9	19.74	15.08	35.34	35.47	10.5	17.21	15.57	21.35
PHETA2	25.16	2.45	7.89	13.53	35.72	18.89	17.48	3.17	20.56	6.99	19.2	12.8	10.44	34.81	2.42	7.8	19.32	45.47	16.51	3.73	14.1	5.8	16.78	16.19	11.69	0.63	5.22	14.44	14.66	18.43	1.25	24.35	19.99	12	10.85	7.96	24.06	22.68	11.9	17.04	9.91	8.5	13.75	8.67	11.35	5.8	15.05	12.99	11.27
SOX8	0.11	0.15	0.05	0.16	0.19	0.1	0.33	0.31	0.94	0.45	1.58	3.08	0.37	0.59	0.02	0.12	0.18	0.14	0.27	0.07	1.07	1.02	1.77	0.31	0.15	0.09	0.27	1.07	1.06	0.82	0.64	0	0.39	0.82	0.15	1.5	0.65	0.69	0.38	0.16	0.21	0.23	0.41	0.03	0.75	0.58	1.74	1.12	2.21
RDH11	29.57	66.5	30.79	51.68	45.88	32.67	44.8	34.53	45.05	39.49	49.75	51.28	70.26	41.03	18.58	35.77	36.56	70.59	53.73	23.85	49.5	93.69	51.52	53.72	71.29	30.64	123.67	22.82	32.8	58.34	49.87	46.43	34.69	58.74	47.91	95.5	43.98	38.61	33.94	46.51	47.92	39.14	26.04	36.81	48.26	29.02	59.28	30.97	44.64
PARP4	28.07	32.57	34.29	38.86	13.4	43.17	39.62	10.94	30.82	52.13	14.92	14	32.62	22.76	42.58	41.16	28.7	27.27	23.06	12.89	22.9	14.68	37.25	18.24	49.39	55.86	43.23	26.63	30.01	12.64	13.07	76.34	32.19	36.11	24.82	9.74	24.68	14.9	45.72	60.88	47.86	58.05	13.22	67.34	27.92	38.57	21.5	19.84	32.17
SLC25A21	0.05	1.2	0.97	0.54	2.07	0.96	2.19	0.7	0	2.15	1	1.99	1.71	0.06	0.98	0.54	5.05	3.69	1.17	0.04	1.13	0.62	0.63	2.51	2.29	2.84	3.1	0.8	0.83	0.69	1.13	1.8	1.2	1.65	0.4	0.63	2.1	0.59	0.39	0.67	1.26	1.2	0.53	0.35	1.06	1.68	1.88	0.93	1.09
COL18A1	116.22	33.36	23.75	7.37	83.54	5.76	18.19	17.19	9.18	45.5	186.44	78.72	29.05	122.82	16.96	11.47	39.71	19.11	54.06	21.95	62.93	47.76	90.37	66.49	8.15	4.55	10.07	35.39	63.6	115.04	42.52	2.99	19.23	35.12	20.28	61.61	71.66	147.12	24.88	8.73	12.79	17.25	53.86	11.91	43.32	38.26	105.65	68.5	53.99
PARD6G	1.32	20.33	14.42	7.14	3.91	9.2	8.86	4.41	0.97	22.67	5.03	4.9	7.96	3.79	11.75	5.5	9.45	6.25	19.22	3.6	7.09	9.32	10.65	4.19	8.19	11.98	10.46	6.9	5.58	5.8	6.61	14.65	8.81	19.95	6.06	8.27	9.75	1.52	9.63	19.43	12.93	19.72	6.72	21.45	14.48	9.93	5.84	4.71	9.72
ZNF277	31.12	11.02	8.7	8.86	10.69	14.47	12.45	5.76	19.26	15.04	14.69	13.2	15.93	10.81	17.46	7.73	19.04	10.63	11.96	9.26	18.93	13.01	14.26	7.51	11.15	14.49	11.12	9.44	15.11	18.85	19.69	24.82	11.58	15.53	11.22	12.45	24.54	13.02	16.3	19.19	19.59	18.31	7.69	21.18	13.73	12.95	22.47	15.98	25.18
ZNF311	0.24	1.47	1.61	4.72	0.95	3.51	3.71	0.19	3.02	2.37	1.71	1.93	0.86	2.1	1.34	1.18	0.68	3.37	1.09	1.99	1.78	0.54	1.7	4.93	5.53	0.04	6.96	3.72	2.63	1.97	2.72	10.8	4.72	2.12	0.46	0.48	1.31	1.96	7.19	5.4	5.29	4.85	5.1	4.24	9.6	0.2	1.84	1.21	2.54
PRR11	2.14	13.98	12.19	2.72	9.12	0.79	2.45	1.59	5.73	2.35	0.47	0.6	9.38	26.91	0.53	10.6	6.94	16.43	14.23	16.43	0.88	8.15	4.88	8.33	5.82	2.25	9.15	10.89	1.57	0.55	8.3	0.51	2.91	19.87	3.21	0.69	8.01	1.2	0.28	0.78	0.61	1.67	7.12	0.67	17.51	15.71	0.6	4.86	0.39
TMEM92	19.22	11.12	0.36	7.25	0.14	19.35	46.9	1.77	6.75	10.23	0.6	0.28	11.03	0.78	0.89	3.35	11.86	1.74	12.76	0.17	1.11	6.27	5.15	2.69	0.96	0.08	8.96	8.84	11.43	0.59	5.61	0.31	17.26	7.63	5.73	0.25	2.04	0.4	5.9	6.69	19.56	6.62	5.76	3.36	1.17	1.43	0.31	0.79	4.23
CLPTM1	139.62	108.32	166.99	138.71	117.4	126.95	122.04	101.01	88.04	156.6	82.86	82.07	135.41	120.49	139.72	245.43	105.91	163.34	95.6	79.19	85.86	103.15	104.54	108.97	146.62	113.48	142.58	152.92	118.43	75.35	103.04	161.73	130.11	251.59	106.43	88.14	123.05	82.1	91.41	139.47	104.19	113.83	80.26	106.61	171.2	121.84	83.99	75.25	83.33
PTER	30.3	20.53	3.97	8.34	9.97	8.51	8.47	2.16	23.73	6.72	3.48	4.26	5.37	24.74	11.85	11.85	4.11	6.57	4.16	10.09	6.76	6.53	9.29	7.32	15.37	9.96	11.52	6.86	12.63	4.42	1.84	16.96	13.52	21.98	2.83	3.22	4.25	3.48	8.14	8.56	17.71	9.79	6.09	12.64	13.69	7.55	7.56	7.09	8.58
SLCO2A1	2.09	11.37	3.33	9.24	7	5.98	6.91	36.9	7.55	15.71	9.29	8.24	26.17	46.95	2.97	29.83	17.08	6.22	51.06	14.82	32.45	68.83	147.56	42.19	5.05	2.44	5.01	5.48	21.63	15.45	2.51	5.23	16.53	20	16.21	158.77	32.33	19.22	7.82	8.84	2.57	10.97	20.31	15.99	29.33	21.26	11.22	35.69	15.55
LRRC23	16.42	6.54	5.83	11.15	4.82	9.26	5.66	2.03	7.12	7.45	9.97	6.81	3.55	5.17	9.47	6.89	6.91	6.99	4.52	15.74	10.53	13.75	6.56	9.38	6.19	8.12	4.82	13.56	8.82	7.33	12.82	14	4.46	4.27	3.98	10.87	8.48	8.93	9.37	10.75	4.31	3.62	9.38	6.46	6.24	5.08	9.18	7.92	13.24
SMCO3	0.25	0.11	0.07	0.1	0.43	0.11	0	0.06	0.17	0.09	0.04	0.33	0.08	1.29	0.07	0.26	0.23	0.2	0.1	0.66	0.12	0.19	0.21	0	0.45	0.13	0.14	0.28	0.2	0.29	0.17	0.13	0.04	0.22	0.15	0.57	0.17	0.15	0	0.05	0.04	0.09	0.53	0.05	0.26	0.58	0.4	0.59	0.24
RDH8	0	0	0	0	0	0	0	0	0.04	0	0	0	0	0.18	0	0	0	0	0.38	0	0	0.33	0	0	0	0	0	0	0	0	0	0	0	0	0	0.06	0	0	0	0	0	0	0.1	0	0	0	0	0.05	0
PIM3	91.04	51.32	63.79	159.55	48.94	110.71	176.87	169.23	85.63	85	28.11	25.55	90.27	283.68	129.78	67.11	160.63	60.46	94.86	69.41	113.79	187.66	82.42	306.54	182.33	55.56	145.97	78.61	206.8	36.86	50.6	248.12	132.95	48.53	190.27	95.92	29.65	33.24	50.08	76	79.33	67.5	48.69	55.21	86.76	72.07	34.42	75.82	86.62
TRIM64C	0	0	0	0	0	0	0	0	0	0	0	0	0	0	0	0	0	0	0	0	0	0	0	0.13	0	0	0	0	0	0	0	0	0	0	0	0	0	0	0	0	0	0	0	0	0	0.07	0	0	0
C9orf163	0.2	0.63	0.58	0.21	1.05	1.35	0.52	0.02	0.54	1.03	0.14	0.13	1.18	0	0.09	1.5	0.58	0.56	0.41	0.21	0.07	0.06	0.27	0.83	1.27	1.14	3.13	2.21	0.06	0.1	0.53	0.31	0.54	0.24	0.35	0.27	0.81	0.12	2.05	0.78	1.11	2.25	1.48	0.83	0.53	3.63	0.12	0.22	0.25
C2orf27B	1.28	0.08	0	0	0.58	0.47	0	0.02	0	0	0	0	0	0	0	0	0.22	0	0	0	0	0	0	0	0	0.26	0	0	0	0	0.15	0	0	0	0	0.5	0	0.12	0	0	0	0	0	0.21	0.22	0	0	0	0
MRPL14	48.96	84.07	138.35	74.63	75.95	74.46	80.08	70.06	103.71	275.1	41.11	39.63	191.77	94.33	51.06	141.6	131.35	99.46	101.67	84.68	41.95	101.39	73.01	83.15	84.94	69.59	117.7	115.01	54.96	36.62	124.7	55.57	73.08	92.71	72.55	40.18	233.17	40.05	51.89	58.44	65.9	66.61	92.84	54.53	87.45	50.68	31.2	58.51	35.52
PMEL	3.25	2.4	4.65	3.46	6.11	2.62	1.64	1.81	4.42	15.17	0.47	0.42	1.92	17.45	3.03	1.18	8.26	4.22	0.9	6.95	1.32	0.86	2.98	4.91	3	2.13	5.95	5.34	2.95	0.57	1.21	4.27	3.52	9.17	4.33	0.95	2.97	0.42	2.58	1.82	1.69	1.64	1.96	3.26	1.91	1.95	0.41	2.74	2.19
CCNQ	11.08	85.26	26.87	25.31	19.3	25.31	26.09	13.7	42.35	29.95	24.79	23.87	30.74	47.1	22.69	66.71	19.94	24.88	34.38	26.23	25.47	42.83	25.95	33	23.63	12.26	60.86	49.02	26.21	25.08	26.04	21.77	22.34	37.78	23.77	29.27	31.39	26.1	24.86	32.22	21.06	21.68	36.89	20.49	30.54	34.35	25.78	27.37	20.42
LRRC63	0.07	0.34	0	0.06	0.69	0.09	0.03	0.05	0.09	0.18	0.34	0.21	0.31	9.48	0.06	0.07	0.06	0.06	0.27	0.08	0.03	0.09	0.18	0.36	0.43	0	0.03	0.33	0.16	0.19	0.09	0.19	0.26	0.31	0	6.28	0.14	0.37	0.22	0.09	0.14	0.24	0.11	0.35	0.54	0.34	0.13	0.64	0.2
CPT1B	40.16	31.28	25.14	67.88	42.99	66.18	50.99	9.76	12.15	21.54	13.04	7.85	39.11	12.17	66.49	23.5	32.25	63.71	28.74	17.28	16.83	52.82	19.45	43.11	41.06	34.77	48.8	21.77	17.19	15	29.33	59.57	63.53	14.87	93.89	30.88	17.65	5.87	136.23	57.92	89.2	58.49	24.43	67.29	152.6	85.95	17.47	13.64	32.02
ZNF275	2.85	11.61	10.56	3.49	6.92	5.79	7.29	1.8	8.73	7.2	8.55	7.17	4.94	8.14	5.14	28.81	6.29	10.91	4.83	3.28	10.03	10.36	6.43	14.89	14.84	4.55	15.52	10.62	6.69	9.04	4.19	7.57	5.55	11.52	4.66	9.55	11.64	6.37	9.75	9.79	8.03	6.65	9.07	8.57	20.07	11.97	10.41	6.32	9.38
LRRTM4	0	0.02	0.05	0	0.14	0	0	0.02	0.14	0.28	0.26	0.29	0	0.02	0.02	0.06	0	0	0	0	0.17	0.1	0.55	0.06	0	0	0.14	0.07	0.18	0.13	0.02	0	0.05	0.23	0	4.2	0.05	0.04	0	0.15	0.18	0	0.09	0.11	0.54	0	0.14	0.17	0.36
AMMECR1	5.05	38.19	19.65	13.63	7.42	11.34	14.99	17.29	3.95	3.72	2.61	2.21	18.93	7.26	6.76	11.58	9.03	34.04	12.88	19.5	4.83	12.41	12.44	11.19	10.75	5.71	39.82	11.54	11.18	2.78	10.58	14.23	12.75	16.76	9.08	3.02	8.13	3.02	9.05	10.28	8.6	14.43	20.96	8.23	8.9	50.88	3.09	4.28	7.95
PGBD4	1.34	0.47	0.85	0.96	0.92	0.82	0.73	0.1	2.11	0.43	0.87	0.94	1.29	0.82	0.87	0.95	0.41	1.25	1.19	0.2	0.84	0.88	1.27	0.56	1.58	1	1.75	0.79	0.92	1.21	0.38	2.7	0.84	0.94	0.2	0.47	0.83	0.93	0.61	1.04	1.88	2.44	2.27	0.87	0.41	0.61	1.22	0.89	0.78
AP1S1	82.68	132.15	118.81	149.51	159.61	196.81	273.77	59.86	149.25	153.34	39.69	25.51	112.56	149.09	113.29	213.57	152.33	84.85	119.21	120.73	41.4	84.9	149.4	93.42	130.57	91.26	105.17	98.27	101.01	26.99	237.1	100.11	156.97	81	83.63	126.44	91.57	33.16	98.61	146.03	191.4	140.65	60.05	119.62	126.04	111.41	34.24	57.9	50.02
SLITRK2	0	0	0	0	4.55	0	0	0.04	0	0	0.31	4.71	0.08	0.05	0	0.05	0	0	0.13	0	0.24	0	0.61	0.97	0	0	0.02	0	0.14	0.52	0	0	0	0.14	0	1.11	0.21	0.21	0	0	0.02	0	0	0	0	0	1.46	0.66	0.55
MYH4	0	0	0	0	0	0	0	0	0	0	0.01	0	0	0	0	0	0	0	0	0	0	0	0	0	0	0	0	0	0	0	0	0	0	0	0	0	0	0	0	0	0	0	0	0	0.07	0	0	0	0
TRIR	270.44	421.16	405.31	319.2	332.76	335.57	381.59	265.71	272.92	486.26	325.38	300.96	512.49	350.33	413.79	421.03	598.08	356.03	219.58	206.61	281.75	231.6	294.46	395.28	284.66	355.25	289.87	230.35	365.9	256.67	140.42	222.93	233.66	222.21	365.22	355.34	429.42	374.39	226.53	272.56	219.66	229.53	317.2	248.35	397.79	610.05	227.12	285.99	265.92
CCDC15	0.24	3.39	2.07	1.29	1.07	1.43	1.41	0.33	1.71	2.85	0.55	0.89	3.47	0.54	0.77	1.5	2.12	5.23	2.68	1.29	0.97	2.82	1.89	5.29	3.82	1.67	1.14	2.21	1.01	1.01	1.12	1.78	1.77	2.5	1.84	1.46	1.79	0.35	0.98	0.77	1.41	2.19	2.03	0.75	5.61	3.01	0.94	1.67	1.2
SPRR2A	0	0.13	2.18	0	0	0	6.52	957.74	0.63	0.17	0.15	0	99.83	0	0.13	2.04	0.78	485.38	646.47	0	0	421.7	0.15	2369.18	68.37	0	6.29	1.44	0.28	0	116.16	0	0.32	1.25	3.64	0	0	0	0	0.84	0	0	3288.41	0.33	0	0.32	0.16	0	0.17
CCBE1	0.05	1.52	0.11	0.16	0.32	0.24	0.2	0.25	0.16	0.12	0.84	0.31	5.78	2.12	0.14	0.74	0.45	0.03	7.46	1.32	3.02	0.33	0.26	0.61	0.09	4	0.04	0.04	0.28	0.53	0.17	0.03	0.19	1.53	0.58	0.51	0.21	0.25	0.29	0.19	0.16	0.08	1.8	0.98	1.53	0.33	0.62	15.88	0.51
ADAMTS20	0	0	0	0	0.01	0	0	0	0.1	0.03	0	0.01	0.15	0.05	0.02	0.64	0.03	0	0	0	0	0.28	0	0.58	0	0	0.01	0.32	0	0	2.02	0.03	0	0.07	0.02	0	0.1	0	0	0	0	0.55	2.49	0	0.04	0.87	0	0	0
HSPH1	73.95	95.75	40.88	38.64	28.85	28.06	38.38	26.08	46.41	109.17	18.56	133.09	100.86	46.25	36.74	50.01	38.37	25.82	52.9	187.62	110.12	101.77	64.79	54.61	73.06	31.32	96.68	30.04	25	17.17	41.63	76.97	24.3	63.59	18.9	303.6	47.57	15.45	44.26	56.28	74.63	38.79	37.46	58.95	50.76	52.37	25.41	41.28	30.83
RYK	19.04	54.63	30.3	34.09	23.36	34.47	48.8	13.09	34.92	45.1	40.9	46.55	23.34	22.85	31.78	33.22	19.67	39.33	41.25	86.6	57.52	48.84	45.05	29.4	26.06	36.42	51.87	51.38	34.66	47.17	61.36	61.78	49.61	60.18	31.13	20.36	56.67	36.41	37.33	45.71	52.82	48.5	18.16	51.28	31.09	31.49	67.36	25.2	54.07
TRNP1	2.62	5.45	279.6	1.96	80.49	81.64	18.03	14.45	40.76	34.01	29.96	29.18	17.54	2.92	185.53	32.64	156.3	11.98	40.12	22.74	50.52	22	104.22	15.1	6.02	95.58	24.1	12.03	44.8	33.26	25.29	4.85	12.71	49.93	65.85	26.7	13.46	28.36	306.97	130	71.15	11.39	15.03	382.35	16.51	8.7	25.69	12.72	79.2
ADARB2	0.06	0.01	0	0	0.44	0	0.09	0.01	0.02	0	0	0.1	0.03	0.05	0.02	0.01	0.09	0	0.05	0.02	0.13	0.02	0.06	0.1	0.04	0.01	0	0.02	0.07	0.03	0.01	0.01	0.04	0.03	0.02	0.28	0.03	0.19	0	0	0.03	0	0	0	0.28	0.42	0.05	0.03	0.15
HCFC1	10.37	24.16	18.89	16.44	27.69	16.74	18.38	9.52	28.56	28.74	19.56	19.04	27.13	33.34	21.56	26.81	15.2	19.48	16.39	18.05	18.96	14.57	14.12	19.71	22.8	13.56	30.01	29.12	20.41	17.36	16.29	21.29	16.89	26.46	12.43	9.91	26.07	15.91	15.58	19.8	17.99	18.03	22.41	18.22	30.48	24.05	19.3	16.69	14.55
PBX2	23.26	53.63	41.71	53.13	45.45	55.26	69.82	18.35	67.49	67.84	58.55	80.23	61.74	56.76	61.61	51.7	41.49	57.28	40.22	32.85	63.14	45.14	53.82	57.01	46.88	33.55	65.45	53.81	59.44	62.25	35.88	70.85	70.4	54.03	91.14	62.56	78.6	43.64	64.14	78.43	47.25	62.43	42.44	49.76	51.4	44.7	74.61	54.45	60.59
KRIT1	11.01	19.57	11.37	11.42	14.48	12.05	21.79	3.22	16.59	15.75	15.92	13.78	13.4	9.66	16.36	22.75	11.16	22.01	13.01	11.79	15.09	13.14	19.91	13.68	23.05	12.44	23.02	18.13	12.63	14.11	32.61	33.09	14.9	16.97	18.49	29.85	18.8	10.77	19.57	17.68	20.89	20.19	9.75	18.08	30.56	20.09	20.9	14.26	17.79
LOC100652901	4.5	5.14	4.72	8.84	12.58	11.72	12.54	4.72	9.37	10.75	2.08	3.12	11.29	3.42	7.12	15.84	11.59	4.51	5.22	2.23	3.05	5.07	6.98	26.78	5.84	14.22	4.14	5.39	7.29	4.05	3.1	9.35	6.12	6.27	34.68	8.53	4.72	2.42	23.75	11.28	15.55	8.86	7.2	20.77	22.25	17.14	3.11	5.88	8.48
OPRK1	0	0	0	0.03	0.02	0.01	0	0	0.01	0.06	0	0	0	0.28	0.06	0.72	0	0	0	0	0	0.05	0	0.06	1.78	0	0.04	0.02	0	0	0.39	0	0	0.45	0	0.5	0	0.03	0	0	0	0.02	0.03	0	0.29	4.61	0.09	0	0.06
MED6	11	22.62	12.77	14.24	10.19	12.12	11.18	9.96	14.23	10.68	13.35	12.73	29.39	17.68	12.71	19.04	15.02	21.98	18.86	21.35	13.93	16.63	18.93	16.07	17.42	10.53	18.72	15.09	13.25	13.88	16.2	21.28	13.08	21.73	9.49	19.05	16.96	11.31	10.02	15.13	11.26	12.98	15.37	12.2	15.08	16.44	12.85	14.4	15.79
KALRN	1.09	2.39	1.84	0.42	7.13	0.57	1.74	10.6	3.39	4.62	2.4	1.74	3.23	4.12	0.48	7.11	2.72	9.01	5.26	1.35	5.24	5.26	8.04	7.94	3.29	1.43	1.85	1.06	5.58	4.94	1.51	0.23	1.33	11.77	1.04	7.5	7.89	9.55	1.77	0.5	1.81	1.01	5.19	3.66	32.05	4.64	3.32	8.53	6.64
GATA2	5.9	8.51	49.92	16.73	3.13	50.66	14.23	10.49	20.8	186.76	9.41	5.29	7.96	177.1	123.95	6.73	14.7	11.97	4.96	130.49	15.98	5.99	28.75	21.55	31.43	21.66	64.44	246.78	28.43	6.49	6.91	56.07	7.72	19.76	27.17	194.01	46.85	3.21	126.01	192.99	51.34	34.99	4.38	87.86	12.66	7.72	19.36	23.52	64.4
MRFAP1L1	28.02	50.23	53.12	44.54	47.8	60.53	42.93	21.94	50.79	124.26	58.41	60.53	61.88	43.9	55.42	80.18	52.41	66.74	54.47	75.05	59.94	34.46	68.56	46.27	83.96	54.11	93.52	98.93	55.12	56.19	31.89	86.01	63.41	66.83	43.59	116.94	82.64	39.92	67.23	60.89	69.86	82.51	52.92	58.88	106.93	36.22	69.88	60.75	72.09
RGS10	121.38	45.97	49.07	19.61	42.8	12.21	19.74	17.45	29.69	23.91	68.96	85.5	47.77	53.41	16	32.13	48.05	105.79	62.96	55.41	63.64	94.87	71.75	40.97	37.85	6.62	13.13	63.6	68.22	78.04	83.79	14.85	38	22	23.75	31.93	71.54	65.89	23.07	16.35	26.32	18.79	65.53	26.2	23.45	76.63	73.92	163.78	42.05
GSG1L	0	0	0.03	0	0.04	0.02	0.02	0.01	0.02	0	0.02	0	0.02	0	0.02	0	0.02	0	0	0	0.4	0	0.09	0.02	0	0	0	0.03	0.08	0.14	0.06	0	0	0.02	0	0	0.08	0	0.03	0	0.02	0.02	0.02	0	0	0.04	0.29	0.08	0.04
SLC14A2	0.36	0.77	0.72	1.1	1.74	1.55	1.13	0.85	1.33	0.7	0.61	0.65	2.02	0.48	0.82	2.8	2.17	0.48	0.64	0.51	0.46	0.47	0.71	2.44	0.43	2.31	0.38	0.27	1.27	0.7	0.36	0.31	1.15	0.45	3.28	1.39	0.65	0.71	1	1.09	1.17	1.35	1.11	1.39	3.35	1.81	0.47	0.68	1.17
ZNF12	6.85	10.19	4.49	4.54	3.86	6.14	6.59	1.23	7.16	10.23	7.58	7.97	11.68	7.7	7.24	7.02	5.01	8.17	11.24	6.36	8.1	10.71	8.35	8.99	12.12	5.62	14.86	9.2	5.77	7.74	9.61	12.38	7.01	8.21	4.88	7.37	11.22	6.2	9.33	9.18	15.43	11.63	10.19	8.97	9.4	5.16	12.11	6.42	7.89
ZNF487	6.5	2.55	3.58	2.74	2.82	4.16	3.43	0.87	3.41	2.52	4.78	3.93	3.44	3.09	7.56	3.05	5.66	2.27	1.68	2.01	5.16	1.74	5.06	3.72	2.95	2.56	3.64	2.53	4.38	4.27	1.23	7.91	3.48	4.59	8.29	3.86	4.56	2.57	8.18	5.3	4.48	5.62	1.66	6.34	5.48	2.17	4.61	3.55	6.45
CAMK2N1	31.02	228.23	378.16	245.67	155.18	209.74	138.3	35.41	46.68	375.75	68.03	54.44	35.69	28.16	113.01	283.52	317.13	158.75	109.14	22.48	82.63	156.29	89.69	108.57	241.95	322.98	1010.46	592.82	36.74	43.79	17.73	240.52	154.42	132.95	223.82	323.7	73.11	54.39	229.57	159.87	218.87	368.22	26.1	282.66	206.67	329.75	78.92	48.07	75
FOXI2	0	0	0.02	0	0	0.28	0.55	0.04	0	0.15	0.22	0.05	0.07	0	0	0	1.08	0.66	0.07	0	0.08	0.17	0.13	0	0	0	0	0.28	0.61	0.05	0	0.03	0	0.14	0	0.03	0.03	0	0.33	0.48	0.29	0.5	0	0.48	0.04	0	0.11	0.05	0.37
EHD1	51.14	54.17	39.01	19.93	25.6	33.89	21.37	27.76	80.33	35.8	54.08	51.69	59.44	112.64	17.57	27.5	25.49	47.11	91.84	96.75	68.35	123.05	37.62	62.72	38.32	12.31	42.91	27.91	42.61	66.23	20.07	27.73	22.15	34.8	30.81	16.9	42.9	37.98	15.17	17.39	19.3	21.2	49.62	30.42	27.86	21.06	59.23	74.86	35.95
CNST	9.95	7.96	6.62	6.81	9.01	6.62	8.72	6.6	9.5	9.9	22.82	17.51	9.66	16.47	8.25	9.82	6.64	12.01	8.15	10.87	16.96	6.53	14.06	8.83	8.59	14.09	13.48	7.38	10.46	15.18	6.95	13.62	8.69	11.85	9.58	16.96	13.88	15.57	10.66	10.22	10.75	7.59	8.08	9.75	7.34	5.82	25.75	10.24	22.1
LOC402096	0	0	0	0	0	0	0	0	0	0	0	0	0	0	0	0	0	0	0	0	0	0.14	0	0	0	0	0	0	0	0	0	0	0	0	0	0	0	0	0	0	0	0	0.16	0	0	0	0	0.3	0
ZNF804B	0	0	0.01	0	0	0	0	0	0	0	0	0	0.01	0	0	0	0	0	0	0	0	0	0	0.02	0.04	0	0.01	0	0	0.01	0	0.01	0	0.04	0	0	0.06	0	0	0	0.01	0.01	0	0	0.02	0	0	0	0
SHROOM2	2.54	24.03	10.66	12.8	3.54	16.48	13.2	3.08	3.41	18.14	0.63	0.31	8.56	1.4	10.4	20.96	12.51	9.49	11.19	9.94	3.04	26.58	8.89	6.2	4.67	13.28	12.95	4.98	6.02	0.28	18.18	15.31	20.15	9.63	3.35	4.31	6.72	0.36	13.8	16.16	17.66	13.64	2.81	13.58	9.88	4.05	0.58	1.09	6.26
TPTEP2-CSNK1E	0.74	0.42	0.37	1.1	0.94	1.86	2.23	1.2	1.21	2.09	1.05	0.49	1.14	2.48	1.28	1.11	1.31	0.68	0.28	1.2	0.67	0.89	1.02	1.21	0.99	2.72	1.01	0.66	1.14	0.24	0.65	2.11	2.5	3.95	0	2.06	2.43	1.02	0	1.54	1.79	1.72	0.68	1.53	2.54	1.75	1.21	1.36	3.09
CCDC3	8.32	9.99	8.14	7.66	31.3	6.62	13.02	24.83	2.37	9.36	48.43	28.45	11.89	18.98	2.23	8.04	10.58	7.22	38.11	4.03	77.75	36.19	113.01	31.94	17.25	2.38	4.2	5.15	52.51	56.76	37.37	0.98	14.26	29.57	9.66	30.52	25.91	44.82	9.74	8.97	6.06	6.53	22.85	12.34	27.73	17.69	48.5	57.48	35.79
MAS1L	0	0	0	0.06	0.07	0	0	0	0	0	0.44	0.22	0	0	0	0	0	0	0	0	0.5	0	0	0	0	0	0	0	0.07	0	0	0	0	0.15	0	0	0.46	0.13	0	0	0	0	0.07	0	0	0	1.3	0.21	0.08
FAM72C	0.32	4.93	3.86	1.02	3.49	0.14	0.42	0	3.8	1.04	0.17	0	0.91	8.37	0.27	5.75	1.93	1.57	4.5	11.19	0.29	3.28	1.15	1.62	9.67	1.26	7.13	3.3	0.25	0	4.98	0.86	0.85	5.97	0.44	0.81	3.68	0.24	0.36	0.49	0.52	0.5	3.68	0.2	6.54	40.07	0.13	2.11	0.22
C20orf27	16.88	60.11	124.74	52.52	63.84	47.71	31.32	23.53	98.63	52.88	154.68	170.86	106.44	66.09	47.68	96.64	68.13	98.67	93.52	107.5	107.5	38.37	50.65	85.09	64.27	40.38	77.15	69.88	83.83	190.31	74.67	43.17	37.39	91.69	74.38	56.14	109.39	99.47	27.35	38.63	43.89	31.89	75.29	30.52	41.99	148.94	155.14	70.84	98.86
ZXDA	0.35	1.39	0.37	0.68	0.95	0.9	0.93	0.24	0.56	0.56	2.38	2.41	0.51	1.39	0.86	2.3	0.44	0.92	0.63	0.88	2.28	1.5	1.03	0.64	1.35	0.96	1.61	1.1	1.03	2.02	1.13	1.55	0.76	0.99	0.29	1.91	1.39	1.05	0.75	0.94	1.49	1.4	0.65	0.7	1.23	1.5	3.07	1.46	2.22
RTL10	3.45	4.1	9.18	7.85	8.94	6.59	6.13	1.2	13.12	21.66	3.55	4.64	3.18	5.57	12.77	7.02	7.39	15.47	12.51	17.45	3.6	7.82	5.1	4.83	4.67	14.22	9.06	11.28	6.75	4	11.26	16.26	8.15	9.63	6.03	3.49	12.03	3	20.8	12.67	10.96	17.58	7.77	13.02	12.55	7.79	5.72	3.85	7.04
TUBGCP3	5.37	19.12	14.81	6.91	12.59	7.93	9.2	4.61	12.73	8.24	12.41	13.01	15.33	26.2	5.59	20.45	9.05	16.79	22.33	31.31	13.14	10.53	13.32	21.71	20	8.11	13.31	14.99	9.82	11.71	13.38	14.58	11.84	14.52	9.19	13.08	12.81	11.53	10.51	8.65	9.38	9.41	9.49	9.27	15.46	19	16.78	15.22	12.17
DYRK2	6.83	15.04	12.94	4.39	13.52	4.38	5.6	2.9	4.26	8.81	5.85	4.98	6.15	6.82	11.05	26.91	9.6	11.34	6.56	13.06	5.75	8.29	7.13	31.01	17.53	5.17	11.81	12.77	7.04	6.04	6.69	7.31	7.75	16.32	12.01	3.31	10.63	3.67	6.6	7.29	7.47	14.12	4.71	9.27	15.69	26.01	6.78	5.17	6.03
PHKG2	17.74	12.44	16.78	25.73	28.07	22.44	23.21	12.88	18.73	32.76	10.91	9.95	17.41	55.52	20.46	32.34	18.64	31.36	16.07	21.19	11.75	11.99	19.81	46.22	41.13	23.58	30.38	42.7	22.98	11.93	15.53	23.41	22.68	24.15	27.47	15.85	30.91	15.56	27.69	26.89	18.24	16.02	24.55	20.9	27.4	31.17	10.95	16.01	17.55
MLNR	0	0	0	0	0	0	0	0	0	0	0	0	0	0.26	0	0.16	0	0	0	0	0	0.07	0	0.09	0	0	0	0.14	0	0	0	0	0	0	0	0.08	0	0	0	0	0	0	0	0	0	0	0.08	0.07	0
ESR2	0.37	0.33	1.8	0.24	0.71	0.55	0.36	0.67	0.37	0.68	0.12	0.3	0.83	0.42	1.5	1.13	4.24	1.08	0.61	1.31	1.05	0.52	3.77	1.15	1.9	0.74	0.44	0.7	0.92	0.31	1.08	3.06	0.25	0.9	0.45	0.35	0.63	0.09	1.42	0.63	0.13	0.7	1.03	1.45	2.29	2.24	0.44	0.63	1.47
IQCA1L	0	0	0	0.03	0	0	0	0	0	0	0	0	0	0	0	0	0	0	0	0	0	0	0	0	0	0	0	0	0	0	0	0	0	0	0	0	0.05	0	0	0	0	0	0	0	0	0.04	0	0	0
ASB4	0	0	0	0	1.34	0	0	0	0.02	0	0	0	0.02	0	0	0.02	0.02	0.15	0	0	0	0.05	0.14	0	0	0	0.11	0	0	0.25	0	0	0	0.05	0	0	0.09	0	0	0	0	0	0.02	0	0	0	0	0.11	0.28
MAP3K3	13.58	18.08	9.13	8.07	18.41	9.39	12.82	6.1	14.95	9.11	32.68	30.66	22.74	19.15	10.58	14.54	7.63	14.68	15.78	33.66	35.89	9.58	21.74	13.85	10.19	7.36	11.54	5.87	27.98	31.76	7.43	11.77	11.51	17.34	12.87	24.27	31.94	33.49	16.55	11.29	10.79	7.71	13.66	13.16	18.26	14.87	38.39	33.49	27.61
UNK	9.07	18.41	16.65	16.5	34.13	15.98	17.14	5.78	14.04	23.24	17.01	19.28	14.54	16.48	19.25	13.06	11.54	14.49	11.15	12.72	14.96	12.4	13.79	24.98	14.12	25.56	14.34	8.19	20.79	15.87	17.58	20.7	18.04	21.19	21.65	15.08	21.58	16.91	27.8	18.57	15.35	14.13	12.9	18.88	48.92	12.54	17.65	17.66	18.01
KRT3	0	0.2	0	0	0	0	0.11	0.39	0	0.09	0	0	0	0	0	0.08	0.14	0.37	0.12	0.13	0	0.14	0	1.03	0	0	0.15	0.79	0.04	0	0	0	0.04	0	0.07	0	0.04	0	0.05	0	0	0.04	0.37	0	0	0	0	0	0.09
PJA1	6.45	40.16	10.84	21.11	15.69	21.14	31.97	8.19	8.34	10.89	20.47	28.56	42.26	13.24	15.23	22.36	13.28	23.98	20.91	17.82	28.55	26.34	19.51	11.72	21.14	11.11	38.5	8.25	20.84	23.08	11.29	32.17	21.14	16.68	7.88	35.2	20.66	13.83	6.03	21.03	27.21	26.96	28.72	22.36	11.59	10.45	29.88	14.78	22.23
AP3D1	114.39	93.73	69.18	52.64	100.19	59.87	77.83	40.92	68.16	79.87	43.85	56.72	79.05	61.52	72.45	72.23	66.09	80.44	57.93	39.56	60.09	60.18	57.38	79.95	86.52	56.59	76.14	64.18	59.36	51.28	33.22	69.04	72.46	57.01	88.72	69.91	61.95	50.18	82.16	82.28	69.81	64.95	75.35	67.56	110.49	97.26	56.17	55.41	56.6
TBCD	42.03	50.23	57.23	35.54	96.71	32.2	50.36	36.78	65.47	63.13	35.59	34.6	63.91	54.38	27.72	45	33.09	87.88	43.37	30.51	41.18	33.35	67.99	89.11	38.71	35.23	33.31	37.15	59.33	44.35	28.25	41.09	45.64	70.22	67.58	56.79	58.55	38.42	73.96	44.61	34.7	36.5	38.38	59.41	96.93	136.33	40.64	60.22	46.63
PTGS2	32.42	19.07	16.17	9.72	0.82	10.11	42.48	20.65	92.06	8.36	121.55	33.07	82.52	62.16	18.08	7.86	1.72	38.59	57.63	2.02	178.03	13.29	84.33	31.99	27.95	1.16	1.66	11.88	26.57	25.67	0.84	67.93	11.91	48.9	16.22	17.22	39.95	5.79	2.45	33.2	15.71	12.65	11.47	28.23	10.71	3.76	23.55	37.12	23.21
LOC105375817	0	0	0	0	0	0	0.15	0	0	0	0	0	0	0	0	0	0.14	0	0	0	0	0.14	0	0	0	0	0	0	0	0	0	0.17	0.17	0	0	0	0	0	0	0	0	0.32	0.15	0.17	0	0.34	0	0	0
CYP2C19	0.35	0.04	1.73	0.08	2.03	0.25	0.04	0.8	1.86	0.17	0	0	0.27	0.02	0.12	0.09	1.79	0.96	0.04	0.02	0.1	0	0.1	0.28	0.49	0.06	0.13	0.08	0.02	0	0.1	0.04	0.22	0.3	0.97	0	0	0	0.11	0	0	0.02	0.18	0.5	0.26	0.08	0.04	0.04	0.02
MUTYH	31.26	27.19	28.4	30.25	75.66	24.04	18.19	9.33	45.87	30.62	14.58	19.19	33.35	34.92	29.65	49.08	33.53	35.52	17.86	26.82	15.74	10.36	18.68	37.25	27.77	28.11	30.98	49.1	27.77	15.24	10.72	24.5	31.72	27.34	54.29	14.64	22.34	20.64	38.6	29.02	21.11	33.25	49.39	29.58	46.02	61.65	19.47	22.29	26.74
CDCP2	0.04	0.15	0	0.03	0.08	0	0	0.03	0	0.05	0.22	0.04	0.16	0.08	0	0.18	0.12	0.04	0.05	0	0.04	0	0.13	0.16	0.05	0.09	0.05	0.12	0.12	0	0.04	0	0	0.04	0.08	0.24	0.14	0.08	0	0	0	0	0.13	0.1	0.07	0.23	0.32	0.94	0.1
TAF11	30.55	39.32	36.1	33.82	62.04	33.22	39.4	19.52	40.57	74.82	36.15	36.22	73.75	52.41	22.64	49.1	36.3	40.77	46.32	52.47	40.91	26.8	40.63	73.16	56.09	37.35	66.93	64.52	29.24	36.41	30.19	52.58	34.87	37	52.62	42.9	65.16	34.96	41	36.52	33.54	33	46.5	34.05	92.07	38.68	41.22	38.14	45.26
DARS	65.64	28.65	27.68	25.04	24.78	36.27	40.04	16.24	32.98	23.05	36.43	35.64	30.71	36.54	32.66	32.21	26.25	30.51	43.34	50.65	50.15	35.31	43.51	37.07	32.45	38.01	25.42	46.36	26.4	46.69	40.33	49	30.24	33.56	34.53	47.18	31	36.42	34.64	46.14	59.96	47.81	45.82	46.02	31.22	24.26	48.56	31.9	51.63
TMBIM6	547.12	730.25	518.48	591.59	532.01	629.08	383.7	394.75	667.81	901.22	243.63	243.76	310.51	566.5	610.97	829.61	507.16	749.97	512.93	364.03	383.86	488.02	529.55	265.01	484.42	769.87	985.98	830.12	534.86	254.3	725.06	893.04	690.71	654.81	400.73	338.07	750.61	248.02	459.78	637.72	737.77	769.39	280.42	730.59	378.74	439.12	341.39	317.22	459.02
KRBA1	2.65	11.25	7.01	5.22	11.08	7.38	10.47	3.08	7.76	22.94	7.88	9.9	3.68	5.27	4.97	7.4	8.34	16.84	9.88	3.5	7.65	15.67	6.29	28.47	10.49	1.57	14.42	5.81	6.85	7.64	5.7	8.79	7.64	8.17	14.94	6.26	17.37	8.97	12.77	13.39	6.78	3.49	9.75	10.46	27.88	8.37	10.41	6.38	7.64
ST20-MTHFS	0.25	0	0	0.69	0.27	0.58	0.47	0	0.44	0	0	0.24	0.31	0.36	0	0	0	0	0	0.19	0	0	0.29	0	0	0	0.52	0	0	0	0.19	0	0.31	0	0	0	0.38	0.16	0	0.48	0.84	0	0	0	2.6	0	0	0	0.43
EMP1	46.26	50.75	16.72	18.33	12.13	15.6	24.08	234.69	11.59	27.03	129.65	47.85	209.29	101.57	2.91	44.85	36.85	41.09	84.56	32.42	263.27	444.87	185.64	85.74	36.22	4.38	80.39	15.46	46.6	60.03	17.22	39.48	31.5	51.45	41.92	314.99	48.76	29.91	7.71	11.9	5.46	24.54	145.51	37.74	34.41	28.94	55.4	134.22	49.59
ADH1C	0	0.13	0.29	0.16	1.14	0.35	0.64	0.52	17.21	3.2	11.12	6.54	2.52	0.27	6.29	458.81	15.79	4.1	0.49	0.41	7.6	1.96	6.99	80.12	142.04	1.72	34.68	0.48	8.62	6.25	0	0.38	7.58	439.65	1.41	0.29	2.06	3.86	4.51	0.79	2.74	0.21	0.44	2.9	841.23	108.62	5.82	3.11	6.16
PASD1	0	0	0	0	0	0	0	0	0.02	0	0.32	0.03	0	0.88	0	0	0.02	0	0	2.66	0.12	0.02	0	0	0	0	0	0.18	0.02	0.13	0	0.03	0	0	0	0.03	0	0	0	0	0	0	0.03	0	0	0.06	0.08	0	0.09
KCNH8	0	0	0.03	0.04	4.24	0.03	0.03	0.06	0.82	0.6	0.49	0.85	0.22	0.12	0	2.82	0.02	0.16	0.14	0	0.41	3.72	0.03	4.84	0.05	2.84	0.02	1.47	0.21	0.2	0	0.39	0.07	0.68	0.15	14.95	0.12	0.3	1.5	0.21	2.43	0.99	0.44	1.19	4.25	1.44	0.53	0.6	0.62
PBK	0.69	24.91	9.61	3.14	7.17	0.53	3.66	1.5	4.05	1.73	0.22	0.17	12.07	13.56	0.53	8.02	4.27	15.28	6.53	7.48	0.59	6.23	7.97	5.33	8.88	4.52	13.59	7.82	1.17	0.39	9.95	0.18	2.98	7.36	2.03	0.62	2.57	0.61	0.29	0.1	0.44	2.58	4.4	0.91	15.57	8.9	0.17	7.97	0
DSC3	0.32	71.78	0.7	25.7	0.9	11.72	15.71	27.85	0.64	2.05	0.29	0.53	52.23	1.5	0.9	24.94	6.84	63.03	102.74	13.99	7.79	40.7	14.3	11.18	6.32	13.99	17.14	5.54	5.26	0.39	64.16	7.27	0.84	0.51	2.14	0.47	0.52	0.5	2.19	21.27	2.99	3.4	32.64	2.59	3.67	17.8	0.9	2.09	8.13
PSMB9	25.15	417.15	5.21	159.27	221.04	17.24	115.15	14.61	277.41	10.15	23.45	21.77	231.99	147.88	16.75	132.08	14.16	27.78	177.57	170.8	26.87	115.28	48.55	171.85	84.02	4.55	89.28	39.53	76.93	29.23	346.11	10.49	119.73	30.71	21.06	46.78	95.63	30.39	29.04	12.74	21.65	257.28	270.13	17.49	16.18	83.83	18.03	251.77	23.54
TNFRSF8	0.14	0.21	0.19	0.09	0.65	0.08	0.45	0.36	0.19	0.21	0.37	0.35	0.48	1.06	0.06	0.2	0.04	0.12	0.73	0.39	0.53	0.7	0.47	0.8	0.18	0.05	0.05	0.16	1.7	0.38	0.08	0.08	0.52	0.55	0.12	0.05	1.05	0.5	0	0	0.05	0.71	3.1	0	0.11	0.28	0.48	1.53	0.56
LRCH2	0.27	0.78	0.21	0.57	0.8	0.29	0.77	0.21	0.12	0.68	12.33	8.79	5.35	1.81	0.16	0.51	0.47	0.15	2.27	1.91	17.03	3.95	6.01	1.86	0.22	0.07	1.29	0.3	3.02	14.31	3.42	0.09	0.57	1.72	0.68	16.9	7.1	5.61	0.72	0.29	3.06	0.34	1.21	0.68	1.37	0.8	13.43	5.19	8.25
UBAP1L	1.31	0.93	0.57	1.61	1.14	2.35	0.91	1.01	1.63	1.82	2.04	2.54	1.19	1.24	3.13	1.33	3.5	2.08	1.03	0.43	2.17	0.58	1.58	2.91	1.14	1.27	3.29	1.49	2.35	2.39	0.87	4.56	2.19	1.32	3.15	2.34	1.94	1.69	6.28	4.41	2.56	2.32	1.64	2.82	3.1	4.47	1.35	2.86	4.08
ENPP1	0.18	0.15	0.05	0.04	5.12	0.19	0.43	0.15	0.03	0.24	2.3	2.41	0.26	0.6	0.18	1.58	0.26	0.18	0.53	2.66	2.54	0.9	1.81	0.64	0.4	0.04	0.3	0.42	0.91	3.28	0.07	0.41	0.31	1.39	0.26	4.61	2.37	2.97	0.6	0.16	0.28	0.08	0.57	0.46	0.97	0.53	3.99	3.92	2.09
DLX5	2.98	0.92	0.66	20.04	3.62	1.46	8.06	10.62	2.79	40.83	0.38	0.19	8.36	0.55	7.19	16.11	24.85	4.47	1.89	0.46	15.88	4.27	1.37	6.65	50	7.53	1.33	24.33	1.66	0.31	27.53	57.41	4.55	13.45	3.79	1.88	7.9	0.06	0.34	2.1	4.16	18.32	17.33	0.76	37.12	9.16	0.85	0.06	4.19
ID4	53.51	1.54	29.62	22.45	12.59	23.38	14.49	6.23	0.42	80.56	26.06	31.03	8.12	4.17	14.21	19.15	26.14	11.04	4.64	2.62	46.35	4.62	31.09	93.21	11.37	17.28	4.16	8.62	14.41	44.44	0.75	75	1.83	36.84	12.31	16.61	16.55	15.95	58.51	64.98	29.84	19.73	5.28	59.71	230.76	189.43	39.02	35.97	63.82
BOLA1	47.83	50.17	18.32	26.25	84.4	19.48	40.94	7.05	41.38	56.02	41.3	41.83	18.25	43.51	31.71	59.36	43.02	34.38	10.73	23.32	28.73	11.3	14.53	39.03	45.97	36.2	37.88	52.47	29.11	39.58	28.58	23.46	29.08	41.18	24.17	19.68	30.5	38.92	29.97	23.5	18.23	33.53	29.19	27.94	64.03	45.78	36.1	23.69	27
PRKCD	30.32	83.93	73.33	117.38	67.19	122.61	92.81	77.28	32.97	123.86	25.99	26.6	49.56	35.31	134.57	80.19	76.9	79.98	39.44	37.47	41.46	58.47	58.09	79.89	83.65	93.86	238.44	167.51	83.27	42.15	32.88	138.23	97.94	72.81	134.03	12.09	47.18	28.78	144.27	95.46	144.03	85.14	27.75	113.63	34.71	48.99	46.16	44.1	110.77
VN1R2	0	0	0	0	0.07	0	0	0	0	0.08	0	0	0	0	0	0.17	0.06	0	0	0	0.07	0	0	0.06	0	0	0	0	0.13	0.07	0	0	0.04	0.07	0	0.16	0	0	0	0	0.14	0.14	0	0	0.11	0	0.06	0	0
TPRX1	0	0	0	0	0	0	0	0	0	0	0	0	0	0	0	0	0	0	0	0	0	0	0.05	0	0	0	0	0	0	0	0	0	0	0	0	0	0	0	0	0	0	0	0	0	0.08	0	0	0	0
TMEM107	8.73	12.27	5.4	7.79	14.06	12.18	9.52	2.19	9.7	9.31	4.81	6.14	6.22	16.41	6.9	11.34	7.46	9.06	8.79	8.12	4.79	8.49	8.99	5.39	10.92	6.32	5.93	11.24	8.03	5.95	6.31	10.42	5.24	7.25	6.51	17.33	10.35	5.75	7.84	12.68	7.43	7.49	3.79	9.36	14.61	13.88	7.32	8.75	9.87
SNRK	5.6	15.78	6.03	5.66	9.41	3.39	6.84	7.64	8.18	11.88	15.35	11.91	11.13	15.61	6.56	12.45	6.91	6.32	9	5.93	15.66	11.27	38.75	10.1	11.99	5.45	14.01	10.54	9.75	13.21	3.59	11.03	4.18	17.54	4.99	48.56	13.23	10.71	7.24	8.05	10.34	9.57	8.89	9.1	15.05	9.84	19	17.12	17
CTF1	16.15	4.69	5.61	14.14	5.41	12.95	34.68	4.3	16.61	20.84	30.89	26.76	4.36	4.04	24.01	4.62	16.91	13.99	6.99	2.16	31.97	0.68	7.59	22.54	2.84	21.77	14.75	11.67	20.25	26.34	5.42	27.46	13.97	12.77	15.69	2.43	20.74	29.92	22.49	20.23	17.9	28.8	9.59	17.6	3.52	3.12	30.59	15.74	28.66
SAA1	2914.08	1.03	17.86	2.52	1.24	9.34	45.73	1.39	582.01	6.91	1.33	21.03	128.9	250.15	1.77	0.78	1.03	56.43	179.78	4.51	0.92	156.37	2.29	43.22	62.11	1.19	65.4	13.68	86.51	19.05	485.47	0.61	5.41	5.79	1.48	0	1.75	5.27	0.25	0	8.36	7.48	241.89	0.41	0.29	1.87	59.17	12	50.16
GOT1L1	0	0	0	0	0	0	0	0	0	0	0.11	0.05	0.12	0	0	0	0	0	0	0	0.11	0	0.04	0	0	0	0	0.22	0	0.08	0	0	0	0	0.07	0	0.08	0.11	0	0	0	0	0	0	0	0.06	0.14	0	0
SFXN5	7.7	6.32	8.4	11.76	15.03	14.58	8.55	2.74	16.68	24.53	5.63	6.3	6.63	8.65	9.61	22.59	4.14	7.14	10.27	11.12	6.32	9.51	10.61	8.32	15.14	10.32	14.47	10.95	12.52	5.98	29.62	8.76	10.84	15.44	11.84	10.83	8.05	9.01	17.36	21.41	18.22	7.93	10.57	15.67	13.26	23.73	6.33	7.91	8.32
POLR2I	59.2	59.38	105.55	82.41	92.8	68.61	68.89	48.25	65.24	55.76	66.48	64.32	69.32	77.39	65.17	125.6	94.53	111.97	63.63	100.21	52.36	56.75	58.17	211.33	71.32	62.36	66.58	97.32	74.53	69.89	36.27	57.68	83.38	59.17	68.54	104.79	83.17	77.25	81.12	51.97	55.15	50.59	108.26	57.64	104.6	117.53	56.64	57.42	57.69
FAM133B	27.55	39.23	25.67	33.64	40.25	40.81	51.68	41.4	27.25	44.35	38.3	40.3	61.55	22.4	30.68	77.64	55.46	46.75	45.42	33.15	56.73	43.5	53.41	109.38	56.41	28.75	39.64	37.72	41.49	47.88	46.31	50.91	35.9	39.03	105.69	85.18	41.65	28.97	57.97	53.51	44.91	33.4	23.4	52.3	98.2	61.03	35.76	64.22	56.42
BARX1	0.06	2.16	0.05	0.63	4.63	168.34	0.65	0.04	31.46	0.21	0.06	0.12	0.11	0.64	0.16	0.25	21.9	0.06	0.37	0.43	0	40.2	0.12	0.23	0	0	3.55	47.24	0	0.12	35.33	0	0.13	0.06	0.11	0	0.83	0.05	0.16	1.62	8.21	0.25	0.47	0.13	0.1	0.46	0.06	0.12	0
DDHD2	3.16	26.7	17.04	4.34	44.05	6.38	7.76	1.46	33.43	4.41	22.74	16.59	9.94	9.46	6.96	8	3.03	15.54	14.39	6.99	19.18	8.56	14.86	19.13	16.96	19.07	14.96	56.65	11.35	18.11	8.38	28.92	6.64	12.45	7.1	22.14	14.09	10.27	13.83	11.73	10.12	11.16	22.87	13.96	13.02	10.34	27.49	14.59	20.31
MOSPD3	39.68	65.06	54.65	74.64	58.05	83.51	108.78	42.9	85.37	67.04	45.01	37.16	30.91	38.17	75.01	79.66	75.2	120.43	38.32	28.39	43.2	32.92	41.48	72.47	58.43	65.17	52.93	58.02	67.72	41.61	45.96	62.38	95.2	68.11	89.49	54.49	75.42	33.66	54.02	62.19	50.02	49.06	38.22	59.67	126.26	77	34.15	40.92	41.46
TAP2	19.42	66.96	10.56	37.83	42.8	18.9	42.81	8.15	78.64	26.03	11.57	9.95	96.56	45.53	13.27	29.7	9.55	21.85	69.75	24.01	12.37	59.57	29.1	36.67	44.24	4.72	48.04	21.61	18.65	10.22	66.03	15.6	26.25	28.7	13.69	13.99	22.99	11.43	17.25	13.42	21.12	54.46	73.22	10.41	5.87	23.23	8.47	41.2	11.13
WRB	34.49	22.97	19.96	27.74	40.41	18.48	26.17	5.8	30.42	19.17	39	42.82	11.43	30.11	15.43	28.16	14.12	33.72	16.78	21.61	45.68	15.95	24.26	21.01	29.52	15.4	19	12.56	17.32	31.45	7.14	24.54	17.47	25.69	12.04	108.69	39.93	21.44	13.91	15.96	30.86	16.95	10.42	18.04	33.53	34.12	33.16	35.46	25.32
BDH1	1.47	6.06	32.96	15.81	26.02	14.52	17.12	21.95	30.09	35.81	3.72	5.68	21.23	11.07	30.53	54.47	49.3	41.36	9.72	14.36	5.82	4.2	17.99	30.59	57.24	37.54	24.55	7.86	22.98	3.3	6.72	6.82	28.55	35.82	25.46	19.29	5.73	4.18	32.88	46.88	15.9	13.79	35.35	34.19	69.74	26.87	9.69	6.95	11.29
RNF126	71.85	133.7	105.3	100.18	92.3	137.79	126.14	96.86	101.62	77.36	50	44.07	104.19	79.91	82.26	110.33	117.53	119.57	65.14	58.93	47.5	97.95	63.74	70.62	77.69	95.6	69.26	105.11	77.53	36.75	45.78	72.53	76.76	45.01	171.76	38.41	44.32	47.78	76.67	94.72	73.05	86.81	71.85	79.76	85.59	95.01	40.05	55.11	60.18
C9orf47	0.28	0.12	0.06	0.07	0.08	0	0.03	0.08	0.1	0.06	1.31	0.54	0.18	0.35	0.01	0.18	0.37	0.02	0.11	0.12	0.48	0.63	0.42	0.11	0.11	0	0.72	0.33	0.16	0.65	0.15	0.11	0.02	0.81	0.06	0.34	0.27	0.48	0.02	0.02	0	0.02	0.14	0.02	0.14	0.06	0.68	1.7	0.5
BICDL1	57.17	14.15	13.64	9.71	90.53	7.6	8.92	29.2	49.54	19.5	0.16	0.13	48.9	27.11	14.68	29.43	15.76	48.37	8.43	17.99	2.74	9.71	3.29	12.04	17.62	2.4	74.33	21	11.68	0.28	21.16	26.72	7.93	3.53	74.32	31.17	6.73	0.2	20.09	11.32	4.62	7.63	34.56	11.7	6.38	32.13	0.42	9.15	5.07
CDK5	28.63	47.59	42.48	44.1	55.01	36.17	48.73	14.06	38.3	33.87	16	13.17	24.82	25.21	28.91	19.4	33.29	38.26	19.17	34.94	13.4	23.45	24.92	31.94	36.2	38.6	43.58	28.65	33.7	14.95	15.7	25.7	44.97	27.92	26.83	45.21	49.08	18.13	25.8	27.91	24.16	22.33	19.5	24.76	37.29	42.71	12.37	21.56	13.57
SLC17A3	0.06	0	0	0	0.05	0	0	0	0	0	0	0	0	0	0	0	0	0	0	0	0	0	0.23	0.07	0	0	0	0	0	0	0	0	0	0	0	0.06	0	0	0	0	0	0	0	0	0	0.06	0	0	0.07
NKX6-3	0	0	0	0	0.1	0	0	0	0	0	0	0	0	1.65	0.05	0	0	0	0	0	0.04	0	0	0.07	0.06	0.17	0	0	0.05	0	0	0	0.17	0	0	0.06	0.11	0	0	0	0	0.11	0.1	0	0.25	0.06	0.06	0.05	0
PLPP1	34.8	139.14	156.08	210.23	51.62	80.95	42.54	42.02	43.27	451.91	318.33	144.48	87.29	71.47	129.18	133.04	273.77	45.03	64.53	20.23	215.78	60.98	481.53	344	249.33	295.99	103.03	158.86	219.06	222.7	43.38	144.76	92.33	306.88	207.9	115.44	211.39	211.27	119.6	147.88	81.65	79.23	41.55	143.8	206.28	85.93	178.71	133.31	198.4
COQ2	8.57	25.77	11.82	17.82	15.91	9.92	15.97	13.47	7.83	17.9	10.34	8.14	26.65	21.36	8.12	21.08	21.27	28.39	21.64	15.19	10.81	12.77	23.74	15.13	30.34	3.71	16.36	8.35	14.09	10.93	7.94	18.54	15.89	16.93	4.58	11.88	14.05	8.15	8.01	8.46	13.62	10.96	10.91	9.96	10.17	10.52	7.85	17.71	8.18
TRIM64B	0	0	0	0	0	0	0	0	0	0.07	0	0	0	0	0	0	0.06	0	0	0	0.06	0	0	0.18	0.07	0	0	0	0	0	0	0.14	0	0	0	0.07	0	0	0	0	0	0	0.06	0.14	0.39	0.14	0	0	0.08
DCHS1	1.49	2.01	1.97	1.47	4.87	1.35	2.3	2.2	0.84	3.46	30.75	29.56	1.82	8.71	1.12	2.1	3.9	1.58	5.05	2.74	29.69	1.25	15.08	5.76	1.7	0.98	0.91	1.72	14.15	35.66	0.45	0.84	3.36	6.5	2.89	4.72	22.8	34.77	3.05	2.57	1.88	2.57	5.75	2.05	8.35	5.48	37.93	12.19	14.93
C20orf173	0	0	0	0	0	0	0	0	0	0.04	0	0	0	0	0	0.09	0	0	0	0	0	0.03	0	0.12	0.04	0	0.08	0.03	0	0	0	0	0	0	0	0	0	0	0.05	0	0	0	0	0.1	0	0	0	0	0
AOC2	4.14	0.49	7.08	1.37	0.67	1.7	1.51	0.77	2.04	12.82	1.61	2.94	2.21	0.99	21.97	20.72	30.68	0.95	0.51	0.92	2.37	0.88	3.14	4.46	24.4	17.73	3.78	1.5	2.65	1.65	11.01	9.21	0.79	6.59	5.9	2.22	6.65	1.71	6.41	3.76	3.27	6.6	2.37	5.13	19.3	3.5	2.23	1.07	3.43
CNTNAP5	0	0	0	0	0.04	0	0.02	0.01	0	0.02	0.02	0.03	0.01	0.01	0.02	0.01	0	0.03	0.02	0.01	0.32	0.06	0.3	0.45	0.6	0	0	0	0.54	0.01	0.01	0.07	0.33	0.05	0	12.53	0	0	0.03	0.02	0.23	0.17	0.02	0.15	0.17	0	0.07	0	0.11
PYGB	42.48	92.21	41.29	26.99	142.74	41.44	27.08	41.43	60.32	71.85	468.3	358.41	99.28	45.7	25.01	39.78	26.22	60.19	61.11	60.45	256.63	83.22	46.1	29.53	37.43	22.9	64.73	27.64	95.05	415.83	42.67	39.28	35.18	39.61	32.4	29.87	118.78	321.54	43.65	36.33	27.52	38.93	60.03	55.53	22.02	69.4	519.8	49.37	173.54
NKX2-4	0	0	0	0	0	0	0	0	0	0	0	0	0	0	0	0	0	0	0	0	0	0	0	0.14	0	0	0	0	0	0	0	0	0	0	0	0	0	0	0	0	0	0	0	0	0	0	0	0	0
PNMT	0	91.24	1.53	4.94	0	28.4	14.76	0.61	25.68	2.62	1.8	1.68	0.18	0.43	2.46	11.6	14.8	1.36	0.48	43.01	0.97	10.15	0.69	6.96	60.35	1.68	0.32	4.81	3.64	0.3	0.08	35.94	1.37	4.15	2.42	41.07	5.18	1.48	4.91	6.75	6.73	3.47	0.48	2.19	102.61	1243.5	1.04	0.66	7.86
RASA3	2.32	6.48	1.49	1.57	11.49	3.45	4.84	2.87	5.59	2.2	18.37	24.53	8.85	12.18	2.3	3.52	2.09	3.36	17.39	4.81	21.31	5.54	22.36	7.14	4.34	0.36	1.27	4.08	13.56	19.65	4.59	4.99	4.44	6.31	4.58	11.45	20.58	21.25	10.36	5.5	8.53	2.25	8.43	9.76	6.1	7	26.06	22.11	16.56
RIMBP3B	0	0.26	0.22	0.05	0.05	0.03	0	0	0.26	0.06	0.13	0	0.04	0.31	0.08	0.07	0.04	0.09	0.1	0	0.06	0	0.12	0	0.12	0.06	0.03	0.31	0.11	0.06	0.21	0	0.19	0.07	0.03	0.27	0.26	0.03	0	0.39	0.2	0.02	0.42	0.18	0	0.01	0.07	0.27	0.05
LGALS14	0.87	0	0	0	0.12	0	0	0	0	0	0	0	0	0.44	0	0	0	0	0	0	0	0.11	0	0	0	0	0	0	0	0	0	0	0	0	1.1	0	0.13	0	0	0	0	0	0	0	0	0	0	0	0
MRPL34	58.86	57.6	95.04	92.34	115.51	74.07	105.49	35.04	38.38	150.05	93.2	78.27	109.03	88.57	89.71	92.35	106.12	74.64	27.18	50.17	52.75	29.51	70.4	47.85	66.34	79.34	88.62	51.49	66.74	64.78	14.24	52.47	86.29	62.03	74.96	142.88	93	57.32	49.62	85.05	49.44	67.93	52.25	50.14	79.62	127.75	64.25	57.34	58.35
ZNF766	4.34	18.18	10.95	8.77	9.86	9.8	8.68	2.48	9.88	13.02	8.23	9.53	9.93	8.2	11.34	12.13	7.76	13.15	17.29	24.13	9.7	7.33	7.42	8.41	11.76	9.74	13.6	16.37	10.64	9.96	14.79	16.21	11.09	21.66	9.07	10.47	12.03	10.26	14.65	11.92	18.1	17.76	15.56	13.32	23.64	13.68	14.87	8.38	13.86
NIPA1	8.09	4.33	5.38	3.91	11.02	2.02	2.9	1.07	4.83	1.89	3.49	3.28	3.62	6.16	2.77	3.82	3.98	3.58	3.66	3.99	4.55	9.56	5.52	6.6	14.5	0.04	7.85	9.4	4.36	4.07	4.49	15.41	2.64	1.77	0.78	13.26	6.79	3.37	5.58	5.51	4.66	2.65	4.57	4.67	3.94	4.62	6.28	3.67	5.6
GABRP	0.98	1.43	0	0.02	0.11	0.05	0.11	5.16	0.33	0	0.06	0.11	1.47	0.12	0.05	1.73	0	18.23	0.93	0.12	0.75	1.74	0.3	5.89	9.36	0	1.16	1.23	0.21	0.06	1.92	0	15.03	0.09	0.1	0.1	7.69	0	0.04	0	0.09	0.06	2.49	0	0.82	0.06	0.15	0.08	0.29
GALC	2.03	12.25	13.01	11.62	6.63	12.34	16.84	2.05	7.41	13.38	11.25	8.4	15.95	18.03	8.01	6.87	7.45	12.43	12.48	8.13	10.79	12.23	16.5	11	8.72	7.09	16.58	5.77	12.99	8.55	8.3	29.99	12.62	12.53	7.7	25.66	10.21	9.35	11.26	11.72	15.13	14.32	7.68	11	12.64	10.74	12	14.72	11.48
CDC42BPA	3.04	7.2	2.87	7.25	7.05	5.75	11.49	1.74	19.54	3.49	35.76	23.1	5.51	9.79	1.6	4.97	2.66	12.42	8.02	6.37	30.43	4.3	12.92	4.89	8.03	0.97	9.04	4.29	11.82	29.83	4.72	12.75	6.3	6.52	2.96	25.48	14.96	20.72	5.72	6.72	8.39	9.73	6.8	6.7	5.36	5.09	43.77	9.04	19.85
2021-03-02	33.9	58.42	35.79	44.31	49.21	51.81	60.49	30.83	27.47	68.47	189.65	129.35	23.97	35.14	42.71	28.05	43.43	61.16	34.34	31.2	102.49	22.24	51.76	68.22	40.34	21.45	44.01	28.57	89.66	154.89	10.88	50.73	56.94	48.08	48.13	69.41	91.27	189.73	46.91	70.02	42.74	35.39	41.09	41.77	51.5	74.2	148.5	87.08	60.32
MED24	55.64	41.58	38.68	39.19	59.95	33.99	45.36	25.67	81.34	33.52	26.23	29.82	52.26	41.09	27.75	57.06	25.06	56.46	32.97	38.09	27.11	21.49	35.62	54.53	35.73	33.68	34.52	44.84	34.1	25.98	25.77	44.3	36.8	37.99	46.61	33.89	48.79	22.76	47.13	36.68	39.19	29.94	31.72	34.04	92.71	55.44	34.41	28.8	38.22
PLAUR	163.47	45.65	20.47	37.34	32.28	25.01	178.89	239.56	131.24	34.6	30.8	15.55	197.51	176.12	17.37	38	69.06	48.84	256.18	238.25	346.97	387.65	87.07	159.59	75.08	12.63	84.88	19.85	54.62	24.11	69.77	21.84	25.51	54.98	179.15	44.38	43.22	33.87	11.44	6.88	19.16	19.05	148.06	33.29	85.22	45.93	9.5	111.36	26.62
TPP1	119.54	166.46	29.1	79.44	77.15	70.79	86.51	36.21	36.77	48.61	110.39	89.07	103.08	134.9	63.27	61.96	45.14	45.14	140.17	97.28	94.85	73.84	140.78	87.26	76.4	58.46	113.55	68.82	107.66	107.07	127.01	97.27	98.39	115.62	27.39	409.9	151.58	133.67	49.86	73.25	68.14	70.22	178.26	60.99	42.14	105.05	113.38	158.32	84.62
TRPV6	0	16.09	5.53	5.31	0.03	0.75	2.64	4.56	0.07	13.72	0.24	0.32	2.11	0.96	1.03	6.92	6.97	36.68	3.13	0.26	4.32	4.96	3.24	25.04	0.7	1.85	18.27	4.41	1.95	0.09	0.25	9.24	20.05	2.3	22.42	0.37	4.37	0.13	19.52	0.36	2.65	4.2	0.06	19	1.21	0.22	0.49	0.06	1.29
HAGH	50.09	35.7	31.92	47.03	106.54	25.98	44.47	21.66	63.67	67.67	52.56	52.69	28.9	59.25	41.76	46.96	34.67	59.72	19.57	41.19	43.72	28.99	30.97	41.22	28.78	50.67	33.16	38.2	45.27	57.63	23.81	42.18	36.05	53.04	56.17	171.14	54.32	58.21	45.85	46.72	29.99	32.53	30.74	46.48	34.35	68.17	49.41	42.4	42.86
B9D1	7.65	15.64	11.37	16.58	31.09	22.3	21.07	10.57	19.21	15.56	18.59	27.64	10.51	6.59	17.87	26.31	24.78	16.34	19.32	30.86	15.24	23.59	23.18	19.22	13.45	7.74	6.22	18.49	20.4	18.28	32.18	16.86	15.13	11.6	21.37	56.47	25.06	19.74	32.1	26.55	15.67	11.65	10.88	20.46	28.98	41.05	17.24	25.4	18.49
LYPLA1	63.49	61.04	159.45	79.08	74.7	99.68	102.31	41.2	79.64	137.78	19.67	17.26	118.67	53.4	98.08	88.96	73.28	87.32	71.75	51.46	35.37	74.33	80.37	42.51	78.65	106.37	80.21	51.11	48.95	19.55	62.25	166.06	61.1	102.81	41.21	20.91	64.93	17.92	94.35	82.85	135.27	142.3	61.59	172.4	63.79	37.85	26.98	24.42	48.23
SLC37A2	1.95	18.88	26.14	41.82	6.6	42.66	27.82	107.66	9.13	44.76	3.87	3.49	17.17	5.62	78.27	11.19	22.5	55.27	24.88	6.09	7.23	18.34	24	23.78	22.53	83.6	17.35	10.63	22.06	3.57	6.48	60.19	37.94	38.68	37.6	3.06	17.71	6.32	69.11	36.99	34.57	24.05	18.52	43.76	7.01	19.08	4.58	6.31	17.53
ABHD12B	0.06	0.6	0	0.31	2.16	0.16	0.06	0	0	0.07	0.06	0.12	4.44	0.13	0.09	2.21	0.14	0.31	0.74	0.37	0.12	1.11	0.12	0.18	0.13	0.32	0	0	0.06	0.06	0.92	0.52	0	0	0	0	0.06	0.05	0.5	0.68	0.71	0.31	0	0.27	0.19	0.13	0.06	0.26	0.07
LOC283710	3.46	0.3	0.07	0.68	4.14	0.46	0.79	0.39	0.18	0.21	0.19	0.28	1.03	1.66	0.08	0.53	0.13	0.48	1.04	1.29	0.48	0.58	0.05	5.52	0.15	0	2.6	1.16	3.44	0.39	1.39	0.21	4.17	1.78	0	0.65	4.75	0.63	0.66	0.54	0.48	0	1.67	0.16	0.66	1.76	0.85	14.63	0.06
HIST1H2AK	0.97	0.67	0	0	0.7	0.22	1.21	0.17	0.62	0.57	0	0	0.23	1.31	0	0	0.68	0.24	0.6	0.21	0.49	0	0.25	0	0.27	0	0.8	1.18	0.47	0.5	1.44	0	0	1.54	0	0.82	0.26	0	0.33	1.11	0	2.3	0	0.27	0.38	0.8	0.26	1.89	0.28
LINGO2	0.01	0.01	0.01	0.02	0.83	0.02	0.11	0.01	0	0.03	0.16	0.11	0.61	0.04	0.06	0.03	0.07	0.01	0.01	0	0.12	0.31	0.22	0.07	0.02	0	0.07	0	0.06	0.05	0	0.01	0.01	0.03	0.01	0.23	0.06	0.06	0.01	0.08	1.58	0	0.03	0.03	0	0.02	0.1	0.48	0.45
MAOB	0.17	1.89	0.23	0.5	6.37	0.18	0.45	1.91	9.4	0.63	134.08	148.63	3.84	4.73	0.83	2.24	0.06	0.2	4.45	1.8	116.66	2.67	7.71	1.08	0.3	0.15	0.19	0.89	26.39	130.21	25.93	0.22	3.42	9.9	0.55	46.42	35.28	71.33	0.19	0.23	0.22	0.07	5	0.5	0.93	0.6	174.46	42.49	84.1
FSHR	0	0.02	0.01	0	0.01	0	0	0	0	0.01	0.14	0.15	0	0.01	0	0	0	0	0	0	0.03	0	0	0	0	0	0	0	0.03	0.09	0	0	0	0.03	0	0	0.05	0.13	0	0	0	0	0.01	0	0	0	0.17	0.02	0.08
ARHGEF15	2.8	2.39	2.7	2.58	4.26	2.05	3.94	4.7	1.18	8.02	12.66	7.85	6.76	11.14	2.19	5.17	6.75	2.54	4.55	2.14	10.61	2.05	26.14	9.58	3.82	1.95	1.98	1.76	13.22	12.56	0.91	2.59	4.54	9.62	5.52	19.73	12.47	7.58	6.32	3.26	1.13	4	6.42	6.71	14.98	12.83	10.51	15.68	15.41
USP46	3.36	3.04	3.71	3.59	1.43	3.5	3.5	1.27	3.72	7.83	3.23	2.53	2.48	3.86	6.34	2.64	2.63	6.59	4.78	5.47	3.98	5.17	4.46	3.77	8.71	3.99	6.46	6.17	3.75	2.68	2.16	7.21	6.08	8.88	3.81	3.39	3.14	1.75	3.51	4.54	5.31	7.28	2.72	5.75	5.9	4.36	3.88	2.42	4.48
GPAM	4.01	1.84	3.99	1.22	1.73	1.53	1.4	0.14	1.45	3.51	3.93	3.19	1.54	6.44	2.37	2.56	0.81	1.4	2.78	1.95	2.86	1.75	1.87	1.58	3.59	1.26	2.4	5.37	1.55	3.12	2.66	2.05	1.74	4.64	1.11	5.32	3.81	2.18	2.19	2.42	3.03	3	1.67	1.76	3.83	7.58	7.14	1.72	3.62
DDX54	23.29	47.89	38.38	30.76	31.13	32.8	26.74	26.27	59.42	51.19	20.85	23.45	42.98	46.88	42.24	47.2	37.12	46.73	19.42	25.76	22.78	26.54	27.97	28.67	36.31	27.91	41.73	61.71	31.11	21.81	47.03	33.57	33.28	42.66	105.13	11.09	41.92	25.2	21.9	29.09	29.05	27.74	29.66	30.84	22.84	39.18	24.79	29.98	25.41
EID3	1.69	1.03	0.45	0.68	3.34	0.16	1.49	0.38	1.84	0.49	5.6	2.32	3.68	4.98	0.31	1.73	2.52	0.9	1.41	1.55	4.18	2.2	7.74	3.55	1.58	0.32	2.65	2.09	1.32	1.72	6.13	0.46	0.26	1.46	1.18	5.25	3.77	2.79	0.08	0.14	0.26	0.31	5.07	0.2	1.34	2.63	1.73	26.27	1.69
ZG16B	0.23	34.23	10.38	6.9	9.85	45.12	29.39	21.66	46.12	5.88	0.83	0.82	5.43	0.72	8.95	1.23	10.12	51.28	4.71	2.15	7.95	1.06	13.03	9.39	24	77.51	195.12	9.39	82.3	0.83	0.78	23.54	107.97	1.83	7.78	0.13	14.72	0.62	35.91	10.74	22.67	48.09	2.41	43.89	0.73	3.66	0.37	1.34	28.74
BCL7C	84.19	108.65	137.23	108.88	131.35	101.4	154.29	58.73	105.4	120.73	127.78	123.08	81.18	101.86	110.11	124.77	105.47	148.2	86.51	56.55	132.1	41.46	72.34	127.5	73.81	68.02	103.61	95.65	119.45	102.18	70.5	78.92	123.3	102.14	127.54	60.35	128.88	119.29	102.94	78.13	60.11	68.83	61.47	86.41	122.44	118.37	89.54	124.32	98.19
WDR11	16.11	16.51	10.7	11.01	13.27	15.94	19.63	5.36	18.54	9.91	14.06	12.62	16.58	16.66	14.89	18.17	9.71	12.75	15.69	9.05	18.69	15.47	22.68	14.53	22.12	10.61	19.15	16.63	15.48	18.06	20.57	18.3	14.22	15.84	10.4	29.65	20.93	14.27	26.42	23.67	25.47	22.91	11.43	22.15	14.29	15.4	19.57	14.46	16.68
MTHFD2L	4.99	10.67	11.23	7.02	10.24	5.86	4.32	3.94	12.4	10.88	6.71	10.98	9.26	4.71	4.06	11.24	10.72	11.76	5.91	4.23	8.94	7.43	6.62	15.97	11.74	6.69	23.89	6.9	4.79	8.25	3.92	10.4	5.19	6.19	4.56	23.14	11.54	9.51	10.17	11	9.89	11.53	6.15	8.46	21.86	28	10.92	8.47	7.19
DCAF1	7.15	8.78	8.27	6.86	11.66	7.11	6.83	3.86	8.81	11.96	7.44	7.44	8.15	10.24	9.87	12.12	8.3	12.58	10.47	9.71	10.03	7.93	9.62	6.88	16.98	8.31	15.18	12.42	6.93	6.58	6.33	15.7	4.37	12.33	6.82	7.13	11.17	6.86	6.34	9.68	11.57	11.8	6.38	9.66	8.43	8.3	10.19	7.67	10.45
PNRC2	39.96	63.61	136.63	75.77	56.5	84.95	74.5	34.65	93.19	114	126.07	96.67	80.43	97.99	117.78	120.98	81.82	98.62	89.88	95.03	134.9	67.02	118.09	98.06	124.26	131.64	120.18	163.15	80.31	97.65	73.97	189.11	90.2	155.28	79.75	98.23	79.73	60.09	113.31	102.88	127.64	109.8	77.16	99.81	175.37	362.93	117.94	106.41	132.99
CACNG5	0	0	0	0	0	0	0	0	0	0	0	0	0	0	0	0	0	0	0	0	0	0	0	0	0	0	0	0	0	0	0.09	0	0	0	0	0	0	0	0	0	0	0	0.1	0	0	0	0	0	0
SNCG	33.01	435.29	726.6	1113.53	7.74	1342.64	165.47	561.23	968.42	1674.9	77.73	60.74	304.98	7.02	3875.99	1915.56	2642.03	643.39	143.82	16.03	243.61	131.75	917.5	693.74	961.84	1419.08	532.37	1432.84	732.02	47.51	35.36	809.49	919.79	1104.81	2747.53	62.02	257.14	41.24	2451.09	937.44	554.61	1738.29	68.64	2322.35	179.68	336.67	83.67	142.47	961.18
RELCH	5.49	8.1	9.53	10.42	8.29	12.13	15.55	7.08	8.61	14.44	5.57	5.77	16.56	10.78	11.91	7.6	8.25	13.07	11.44	8.75	7.99	6.4	12.96	8.03	20.81	11.04	19.02	11.25	11.01	5.2	2.9	26.22	10.12	14.43	7.66	12.28	9.64	4.88	18.31	16.79	28.04	18.86	7.96	15.57	21.45	17.48	7.95	7.22	12.6
KCTD3	5.45	20.24	12.95	7.8	10.96	10.37	18.54	7.63	6.66	11.61	20.86	20.1	18.7	18.98	11.44	19.23	4.16	27.19	13.17	19.41	21.34	7.78	24.62	9.26	37.12	13.48	24.09	14.46	13.31	18.49	10.68	27.09	13.39	12.99	9.38	16.83	23.1	16.39	16.46	14.28	14.82	13.02	8.1	18.7	17.47	15.38	24.38	14.28	24
CNR2	0.23	0.42	0.6	0.8	0.71	1.25	1	0.99	0.41	0.87	0.53	0.24	1.83	0.69	0.63	1.66	1.19	0.58	0.5	0.24	0.46	0.79	0.49	1.56	0.25	1.04	0.44	0.61	2.05	0.42	0.32	0.2	1.31	1.03	2.6	0.57	0.78	0.41	0.9	0.8	0.69	0.83	0.59	0.93	1.41	1.17	0.21	0.65	1.19
SLC25A19	45.86	18.73	38.86	17.34	44.93	9.65	18.33	19.35	23.76	19.49	13.12	12.79	38.41	27.26	13.17	26.24	25.95	29.51	15.2	40.25	13.66	18.59	15.47	25.25	28.65	14.57	21.54	13.56	13.81	13.47	11.69	12.29	16.78	23.51	23.67	9.62	20.31	17.11	14.17	11.33	7.66	11.46	20.69	9.48	52.9	51.52	11.52	28.47	9.64
NPFF	4.54	22.05	6.99	19.7	22.66	21.86	22.66	11.29	7.83	45.82	18.29	25.01	28.22	9.84	14.87	20.88	23.45	21.04	14.86	6.73	23.24	4.57	34.85	16.85	7.15	19.56	20.59	35.28	28.73	25.15	16.28	21.33	26.18	13.15	39.95	26.23	48.07	31.39	38.07	20.56	15.16	14.66	23.17	21.96	46.52	32.43	23.57	26.81	33.46
GOLGA8T	0.16	0.31	0.17	0.24	0.26	0.25	0.23	0	0.02	0.1	0.2	0.24	0.08	0.2	0.2	0.1	0	0.05	0.14	0.05	0.14	0.46	0.11	0.26	0.38	0.06	0.54	0.15	0.19	0.12	0.11	0.77	0.16	0.13	0.11	0.34	0.25	0.14	0.24	0.24	0.48	0.36	0.24	0.22	0.27	0.13	0.24	0.17	0.29
FOXN2	4.09	5.52	3.35	3.28	3.97	2.71	4.19	1.75	4.54	2.73	4.74	5.14	20	12.76	2.34	5.51	1.99	4.58	5.84	4.42	6.08	8.67	5.35	4.73	8.06	4.23	7.02	5.3	4.27	4.29	6.22	5.49	2.17	11.01	2.69	5.57	5.55	4.67	2.06	3.31	3.68	3.22	8.04	4.68	5.01	10.02	8	6.65	5.83
AVPR1B	0	0	0.26	0.01	0.42	0.09	0.05	0	0	0.04	0.02	0	0	0	0.03	0.3	0	0	0	0	0.04	0	0.02	0.02	0.19	0.02	0.06	0.22	0.02	0.04	0.02	0.06	0	0.06	0.22	0.02	0	0	0.34	0.36	0.08	0	0	0.3	0.34	0.02	0.06	0	0.04
TMEM221	0.23	0.61	0.26	0.44	0.26	1.45	0.4	0.09	0.34	0.26	0.73	0.68	0.3	0.2	0.41	0.77	0.56	0.18	0.28	1.04	0.76	1.08	0.88	0.72	0.1	0.19	0.64	2.31	0.79	0.48	0.08	0.74	0.49	0.43	0.94	0.21	0.69	0.25	1.21	1.61	0.7	0.61	0.4	1.59	3.04	0.9	0.72	1.47	1.6
STK16	19.68	18.52	8.78	29.86	43.5	25.99	20.93	12.61	26.52	21.9	19.91	16.38	18.26	12.8	25.43	13.33	19.69	27.96	14.11	14.22	18.43	10.41	26.14	16.2	24.98	23.29	11.91	21.37	26.47	23.02	18.66	29.04	24.05	23.47	9.88	18.48	25.46	24.46	16.08	28.77	24.21	25.18	18.74	28.1	11.9	17.31	20.52	19.29	24.54
GOLGA6L19	0.17	0.76	0.76	0	0.3	0.33	1.51	0.06	0.35	0	0.81	0.29	0.33	0.24	0	0.32	0	0.73	0.68	0.21	0.9	0.53	0.41	1.02	0.45	0	0.53	0.22	0.88	0	0.94	3.6	0.24	0.14	0.98	0.41	1.24	0.13	2.26	0.5	0	0	0	1.3	1.85	0	0.43	0.4	0
CDK13	14.3	17.21	9.31	7.7	9.65	17.24	18.37	5	15.69	15.93	11.84	10.76	20.9	14.18	13.43	17.88	8.79	19.29	17.72	13.63	15	11.39	17.1	13.96	17.91	12.56	30.81	19.4	13.39	11.69	17.69	27.06	14	14.62	11.35	14.67	18.67	9.94	25.09	20.78	26.21	21.14	13.81	19.63	23.71	13.57	15.62	11.78	18.33
SIAE	31.73	43.96	9.35	12.94	13.58	22.76	13.62	4.12	16.98	15.78	8.33	8.17	9.96	11	26.65	13.24	13.34	9.66	11.19	5.53	9.69	13.57	41.44	12.92	20.44	9.9	14.45	8.12	16.74	9.74	2.87	16.59	18.86	17.95	6.33	21.79	11.38	9.55	15.57	29.48	28.11	29.49	3.56	22.17	8.82	21.72	8.89	9.91	15.64
CDHR3	0.01	0.03	0.09	0.06	0.17	0.07	0.15	0.04	0.02	0.14	0.86	0.7	0.18	0.23	0.08	0.32	0.3	0.04	0.22	0.12	0.84	0.18	0.3	1.52	0.02	0.12	0.08	0.11	0.22	0.94	0.1	0.03	0.16	0.07	0.26	1.42	0.16	0.5	0.31	0.02	0.12	0.19	0.38	0.27	0.69	0.27	1.72	0.4	0.51
INTS12	15.25	36.62	21.86	21.59	15.78	17.7	16.09	12.64	26.49	18.82	25.3	21.14	23.34	23.12	17.96	20.63	19.94	26.98	21.59	16.5	25.2	19.89	25.44	27.31	26.54	17.07	39.22	17.31	21.58	26.87	28.42	24.53	22.65	27.8	10.22	33.58	23.69	30.75	14.32	17.59	17	18.71	20.94	18.03	26.43	24.03	27.23	18.28	21.93
TMX1	8.8	35.1	18.17	17.78	14.94	14.32	16.86	6.13	10.19	11.89	7.78	7.52	29.77	19.28	15.14	16.16	13.18	25.82	30.48	17.4	13.45	23.39	22.53	11.07	23.42	20.69	17.23	13.37	11.89	6.91	25.44	39.1	14.18	27.35	8.23	14.3	14.43	7.04	10.89	18.42	24.01	17.92	14.05	14.92	16.04	19.21	9.41	12.2	13.15
MYH8	0	0	0	0	0.03	0	0	0	0	0	0	0	0	0	0	0	0	0	0	0	0.03	0	0	0	0	0	0	0	0	0	0	0	0	0	0	0.06	0	0.01	0	0	0	0	0	0	0	0	0	0	0
DOC2B	0.41	0.52	1.63	0.52	4.59	0.61	1.42	6.04	9.03	0.15	1.46	2.15	0.98	0.98	2.17	1.31	1.94	0.81	9.94	0.27	4.31	1.08	3.71	6.46	3.7	0.14	0.06	1.63	5.24	2.28	4.24	0.39	1.95	5.26	1.5	11.18	2.93	1.42	0.49	0.67	0.79	0.71	7.07	1.25	1.13	1.81	4.1	4.09	3.59
MLLT10	13.45	38.42	14.45	12.28	22.9	17.25	11.52	4.86	25.21	13.4	22.56	26.41	12.47	37.22	17.9	22.72	10.51	14.13	15.4	40.67	23.55	27.44	24.06	15.48	21.01	18.04	30.51	8.54	18.07	25.88	11.67	33.74	14.23	23.04	18.3	25.6	27.07	21.98	36.39	27.92	18.47	21.44	20.54	30.56	18.34	16.08	36.99	18.28	34.37
LOC112268392	0	0	0.09	0	0	0	0	0	0	0	0	0	0	0	0	0	0	0	0	0	0	0	0	0	0	0	0	0	0	0	0	0	0	0	0	0	0	0	0	0	0	0	0	0	0	0	0	0	0
STX1A	15.5	34.21	12.46	29.24	118.83	57.45	120.39	14.23	30.31	16.88	10.2	10.59	45.76	10.17	6.75	7.6	19.85	38.66	14.49	13.39	11.14	102.23	19.79	44.91	6.43	8.57	60.69	34.04	13.01	9.24	17.5	28.99	21.74	9.56	87.94	77.93	34.81	8.51	38.04	22.08	23.13	14.06	15.23	21.62	31.52	30.71	11.63	10.52	14.23
GORASP2	85.59	163.12	54.25	57.23	90.93	62.9	62.41	43.4	61.44	52.7	59.79	47.1	60.46	102.71	64.42	57.53	61.63	110.29	67.5	46.14	57.81	95.33	77.59	63.91	94.33	63.53	61.68	130.96	60.37	57.83	58.42	89.69	93.31	101.31	35.27	81.54	115.26	58.87	39	70.25	76.55	78.43	72	72.44	37.68	38.83	62.01	60.91	56.07
ANP32B	70.52	142.02	90.9	50.65	188.03	85.92	59.87	66.67	81.98	97.94	130.51	165.36	258.81	194.65	45.95	318.16	124.22	90.16	161.37	256.02	166.72	130.42	148.46	66.23	163.32	84.3	126.02	141.8	125.69	151.35	127.42	64.97	61.81	123.35	43.28	105.12	158.16	108.01	49.69	77.27	103.76	153.91	132.51	83.94	89.73	176.93	169.1	170.64	183
GDF5OS	0	0	0	0.04	0	0.09	0	0	0	0.28	0	0.05	0.06	0	0.04	0.16	0	0.05	0.23	0	0	0.05	0.25	0	0.05	0	0	0	0	0	0	0	0	0	0.26	0.06	0	0	0	0	0.05	0	0.06	0.11	0	0.05	0	0	0
TTPA	0	0.09	0.11	0.03	0.04	0.09	0.03	0	0.04	2.79	0.1	0.03	0.33	0	0	1.28	2.04	0.22	0.04	0.03	0.13	0.12	0.07	0.24	1.81	0	0.46	0.09	0.06	0.26	0	0.07	0.07	0.24	0	0.07	0.41	0.04	0.09	0.07	0.07	0.27	0.03	0	0.82	2.62	0.14	0.19	0.15
ACSBG2	0	0.07	0	0	0	0.04	0	0.03	0.07	0.08	0.04	0.33	0.04	0	0.06	0.08	0.04	0	0	0	0.23	0	0.08	0.34	0.07	0.08	0.09	0.08	0.04	0.21	0	0.04	0.08	0.04	0	0.13	0.04	0.07	0.24	0.04	0.13	0	0.1	0.09	0.12	0.04	0.21	0	0.32
RBMY1J	0	0	0	0	0.04	0	0	0	0	0.03	0	0	0	0.03	0	0	0	0	0	0.68	0	0	0	0	0	0	0	0	0	0	0	0	0	0.05	0	0	0	0	0	0	0	0	0	0	0	1.86	0	0	0
ISOC1	6.41	23.98	30.7	34.48	17.25	25.77	22.3	9.91	18.05	63.04	21.78	20.74	30.37	31.97	12.12	30.4	27.87	10.25	12.34	19.39	29.83	14.69	31.46	11.23	61.29	50.19	31.06	19.14	20.59	17.28	8.15	36.35	25.7	44.79	10.87	25.59	37.63	10.69	12.6	43.9	57.93	24.62	7.44	20.86	18.82	25.22	20.51	20.43	23.14
CDK20	5.06	6.49	6.24	4.09	13.28	9.38	5.3	1.67	5.49	5.18	17.69	17.98	1.71	3.92	5.92	7.61	10.54	3.09	2.92	6.45	13.12	4.95	5.99	8.2	7.09	14.39	9.34	5.81	9.16	18.76	4.35	4.66	5.65	9.77	0.36	13.48	10.66	12.08	18.94	10.52	10.23	5.21	1.45	13.12	15.87	17.42	21.09	5.57	14.05
DSG4	0	0.13	0	0	0.15	0	0	0.13	0.13	2.3	0	0	0.08	0	0	0.04	0	0.2	0.13	0	0.03	0.13	1.34	0.07	0.05	0.03	0	0	0.03	0	0.02	0	0	0.24	0.03	0	0.02	0	0	0.02	0	0	0.4	0.02	0.1	0	0.02	0	0.11
PLA2G5	1.16	0.93	0.69	0.17	3.45	0.04	0.41	1.17	0.12	0.69	51.53	28.39	0.5	1	0.67	0.15	0.2	0.28	5.41	1.98	36.96	1.25	0.99	0.61	0.08	0.65	0.28	1.28	12.35	53.48	0.36	0.31	0.16	2.77	0.99	0.97	19.44	46.45	0.8	0.48	0.08	0.37	4.79	0.28	0.89	0.84	32.37	2.15	10.06
KLHL17	7.09	12.58	10.35	17.9	10.43	18.18	17.18	6.37	14.84	4.9	8.03	7.69	10.52	6.77	12.07	5.76	20.33	20.61	12.14	7.48	5.22	12.51	15.24	14.62	9.38	10.58	4.92	13.8	14.58	7.96	7.58	8.11	18.4	4.96	16.48	3.66	11.95	6.41	23.64	19.45	8.49	9.1	16.89	14.36	16.54	28.37	6.69	9.64	8.43
MMP12	72.53	57.21	9.35	0.41	15.33	0.66	11.54	2.83	18.16	2.76	3.3	2.57	8.48	129.58	0.44	3.94	18.45	1.74	162.11	272.19	2.75	192.09	1.17	13.31	4	11.56	46.28	3.7	4.77	1.65	59.23	31.22	0.9	46.74	22.74	0.05	6.29	0.74	8.52	3.08	0.15	1.21	147.4	53.04	0.37	19.12	1.28	2.49	3.46
PRSS55	0	0	0	0.08	0	0	0	0	0	0	0	0	0	0	0	0	0	0	0	0	0	0	0	0	0	0	0.11	0	0	0	0	0	0	0	0	0	0	0.09	0.11	0.22	0	0	0	0	0.13	0	0	0	0
CNPY3	110.21	57.65	132.55	98.17	227.96	106.82	97.73	34.55	111.24	155.95	44.38	46.78	110.9	125.67	134.67	108.36	99.4	114.69	83.11	105.18	55.03	56.86	60.25	135.28	87.27	78.56	112.29	86.53	112.75	44.23	97.7	55.71	117.11	87.66	93.74	114.86	160.17	65.4	112.33	85.14	80.65	82.35	70.17	71.6	197.09	141.18	44.05	129.91	66.87
EML6	0.4	0.31	1.23	1.33	2.08	1.43	0.46	0.72	0.24	5.05	1.03	1.26	1.55	0.9	6.75	8.86	0.36	1.72	0.54	1.14	1.37	1.46	1.64	1.17	7.05	19.33	1.88	1.76	2.21	0.98	0.79	4.75	1.13	2.67	1.77	23.25	0.83	0.58	3.57	3.24	1.71	0.89	13.73	2.82	2.37	7.56	1.19	0.09	3.68
GTF2E1	7.39	8.86	6.54	3.3	5.36	3.74	6.79	2.22	6.72	6.54	4.73	3.99	9.42	5.09	4.01	10.02	5.07	5.08	6.35	9.8	5.22	5.13	7.4	5.45	10.21	3.68	14.44	9.22	4.02	4.82	7.22	7	6.14	11.82	1.76	5.31	9.96	3.96	3.03	4.47	6.86	4.33	7.41	4.23	6.6	7.8	6.46	5.38	4.22
HHLA1	0	0	0	0	0	0	0	0	0	0	0	0	0	0.05	0	0	0	0	0	0	0	0	0	0	0	0	0	0	0	0	0	0	0	0	0	0	0	0	0	0	0	0	0	0	0	0	0	0	0
ZNF181	1.53	2.82	3.78	2.84	3.56	3.35	4.13	0.41	1.16	6.68	9.67	11.37	4.17	1.73	4.5	9.75	1.72	4.24	3.48	3.29	8.98	1.27	5.62	7.76	7.58	1.92	4.49	3.8	3.42	9.48	4.01	7.69	3.86	6.86	1.28	11.13	7.79	7.21	6.03	8.08	7.06	6.02	6.52	3.43	5.28	7.31	14.64	6.7	10.35
ACACB	0.35	1.35	0.36	3.06	2.53	3.79	1.52	0.73	0.86	3.47	38.97	57.9	2.31	1.27	6.32	4.16	1.17	1.9	2.16	0.74	29.74	0.81	9.1	5.55	4	3.39	1.69	4.23	10.37	37.71	1.71	5.65	4.49	4.13	4.12	10.18	13.85	20.26	6.34	7.35	4.55	4.04	2.56	4.39	13.04	3.92	68.53	9.18	29.75
CHRDL2	0	7.48	0	0.74	14.48	0.05	0	3.04	0.66	0	169.69	41.05	3.05	12.11	0	2.78	0.09	0.06	36.97	13.51	18.17	4.03	14.99	0.11	0	0	1.12	0	64.52	59.81	0	0	13.65	28.81	0.1	4.88	158.68	360	0	0	0	0.06	15.44	0	0	0.13	41.89	51.28	10.12
NTM	0.71	4.16	0.62	0.29	6.58	0.71	1.15	0.44	0.1	2.62	3.68	2.62	1.64	15.41	0.86	0.31	2.01	1.34	34.63	9.13	10.25	7.2	2.9	1.78	0.57	0.49	0.38	0.51	1.97	2.66	2.1	0.37	2.34	2.81	1.57	7.08	17.98	2.15	0.63	0.92	1.27	0.95	9.13	0.76	9.08	1.73	4.42	2.06	5.65
KREMEN1	9.73	16.79	12.32	6.23	2.63	9.44	8.88	13.85	4.29	21.39	4.72	4.82	6.63	6.76	4.98	14.32	5.08	22.34	27.86	4.03	6.21	35.52	33.07	7.81	4.65	11.04	3.9	12.09	9.77	3.89	15.02	14.08	10.32	32.09	5.9	4.94	11.91	2.28	5.64	19.57	8.57	23.2	13.94	9.51	10.2	14.95	5.51	3.57	8.91
RTL6	6.47	7.24	5.19	3.86	18.77	3.26	4.72	1.42	5.26	4.92	13.84	13.65	2.45	5.06	5.64	3.57	2.21	5.86	4.5	4.46	14.96	9.27	6.31	4.05	0.68	2.66	8.43	4.65	7.1	10.63	3.13	8.79	3.89	5.37	1.5	5.4	8.09	8.07	4.72	7.03	10.65	6.95	5.37	7.13	6.91	5.24	20.51	5.79	9.29
C12orf74	0.05	0.04	0.08	0.38	0.58	0.29	0.28	0	0.12	0.05	0	0	0.04	0	0.16	0.65	0.09	0.47	0.09	0	0.14	0.04	0.07	0.35	0.32	0.05	0.53	0.31	0.27	0	0.04	0.15	0.66	0.54	0.08	0	0	0	0	0.05	0.12	0.44	0.04	0.05	0	0.1	0	0.05	0
GPR37L1	0.21	0.14	0.05	0.09	0.29	0.33	0.47	0.74	0.28	0.17	0.2	0.38	0.3	0.51	0.12	0.31	0.3	0.15	0.08	0.07	0.11	0.23	0.09	1.94	0.33	0.04	0.3	0.24	0.09	0.08	0.05	0.09	2.12	0.23	0.23	0.27	0.16	0.06	0.32	0.09	0.34	0.3	0.41	0.06	0.24	0.24	0.16	0.08	0.13
ZADH2	10.07	9.84	8.41	6.02	12.52	13.24	13.94	3.02	9.81	9.1	9.13	10.4	7.2	10.37	8.87	7.08	12.64	8.31	4.64	14	7.94	4.49	12.96	7.1	12.34	8.7	14.84	16.06	10.87	7.74	2.53	16.29	10.58	8.64	4.73	20.77	11.96	5.93	15.39	15.27	17.59	18.77	4.49	13.58	11.83	11.49	12.64	9.44	14.21
SEC61A1	249.32	296.18	151.81	167.8	230.08	162.08	246.49	104.65	208.33	243.21	77.3	67.8	190.31	270.74	167.08	204.21	157.58	247.85	200.41	174.18	103.31	202.97	200.04	257.48	248.82	129.16	239.6	279.36	157.28	85.53	237.01	186	326.94	205.18	194.6	124.97	244.43	105.46	112.02	176.59	167.62	147.38	141.66	136.11	164	218.77	82.66	143.82	95.74
USP9X	9.69	30.16	12.67	12.53	13.15	14.15	18.08	9.44	8.36	12.11	20.37	17.62	19.71	16.51	11.85	23.53	8.21	19.43	16.71	28.35	20.75	28.23	16.44	13.67	13.6	10.3	33.44	11.31	14.17	21.7	29.48	21.26	17.98	17.47	11.23	17.19	20.01	17.8	12.09	14.01	16.12	15.18	14.58	15.96	14.7	14.71	26.33	13.78	19.03
MAGEB10	0.04	0	0	0.07	0.05	0.04	0.13	0	0.04	0	0.05	0	0.04	0.04	0.04	0.13	0	0	0	0.04	0	0.04	0.04	0	0.07	0	0	0	0	0	0	0	0.05	0.03	0.49	0.05	0.05	0.04	0.35	0	0.09	0	0.09	0.1	0.13	0.08	0.05	0	0
UBL4B	0	0	0.05	0	0.06	0	0	0	0	0	0	0	0	0.16	0	0.38	0.11	0.06	0	0	0.06	0.05	0.06	0.22	0.13	0	0.32	0.06	0.06	0.3	0.9	0	0.06	0.06	0	0.13	0.12	0.26	0	0	0	0.06	0.06	0	0.37	0.19	0.12	0.06	0.07
ZNF558	11.64	8.24	19.42	19.2	4.26	10.84	16.59	2.02	8.51	7.76	7.2	8.35	9.1	6.38	13.26	14.39	4.61	20.18	10.3	7.19	8.96	9.72	11.96	15.14	11.31	10.4	23.43	9.01	8.76	10.36	0.31	32.89	11.17	10.03	16.89	8.54	11.69	9.09	33.31	19.01	17.31	12.36	18.77	16.94	33.34	7.88	12.23	10.01	16.37
GEMIN6	43.16	20.9	22.42	26.34	16.73	17.62	21.98	6.25	28.83	55.56	13.58	12.81	70.84	23.27	16.35	24.67	47.23	27.41	14.85	24.12	11.58	11.24	19.65	22.84	22.82	17.44	26.46	40.42	14	13.19	27.92	18.36	15.55	30.07	13.16	13.21	31.27	15.83	16.91	18.86	14.94	18.77	27.12	14.96	31.88	32.69	14.13	25.74	12.86
CALML5	0	3.72	0.18	0.17	0.1	0.29	0.75	253.77	0	6.13	0	0.44	52.66	0.68	0	1.27	11.98	9.66	18.56	14.12	0.54	105.95	0.33	145.44	4.16	0	967.04	1.57	0	0	2.48	0	4.43	4.56	0	0	8.38	0	0	0	0.58	0.11	56.34	0.12	0.17	0	0	0	0.13
TMEM126A	20.95	60.59	29.56	33.93	22.09	35.12	30.29	23.56	55.35	35.16	37.73	31.01	45.86	60.86	26.59	29.57	27.06	53.01	43.1	38.81	32.26	49.94	49.36	33.01	44.17	40.82	19.36	59.22	37.46	46.73	35.93	38.47	43.41	43.35	20.06	34.06	46.44	50.03	29.73	33.5	35.51	41.4	66.53	34.98	42.51	56.07	41.67	38.86	44.2
ZDHHC2	3.32	0.73	0.93	18.57	9.31	10.79	10.61	7.92	4.2	10.02	4.61	3.15	5.76	5.3	1.34	2.19	0.67	6.36	8.09	2.93	10.24	16.05	22.07	7.4	34.24	69.2	15.7	23.19	25.85	4.35	1.46	31.18	15.58	3.91	1.05	21.38	4.86	6.89	9.26	14.05	20.32	10.87	2.85	21.55	11.7	12.83	4.24	13.79	16.56
LACRT	0	0	0	0	0	0	0	0	0	0	0.22	0	0	0	0	0	0	0	0	0	0	0	0	0	0	0	0	0	0	0	0	0	0	0	0	0	0	0	0	0	0	0	0	0	0	0	0	0	0
UQCC2	26.12	129.69	76.97	73.02	80.86	75.32	123.46	49.3	47.4	71.95	38.26	22.91	64.63	63.93	52.63	32.29	61.15	145.94	42.04	74.91	24.85	50.36	55.95	74.34	40.16	34.57	77.63	49.57	58.54	30.02	60.71	49.42	85.03	39.43	57.01	69.23	37.28	36.74	81.56	40.39	43.03	50.37	90.35	50.66	62.27	70.08	26.95	42.77	30.9
LOC107985320	0.34	0.23	0.23	0.07	0.28	0.08	0.25	0.03	0.22	0.2	0.53	0.4	0.48	0.29	0.07	0.11	0.16	0.04	0.17	0	0.76	0.12	0.04	0.11	0.33	0.05	0.45	0.21	0.04	0.22	0.07	0.28	0.09	0.11	0.15	0.34	0.18	0.29	0.35	0.19	0.18	0.18	0.23	0.1	0.51	0.18	0.18	0.2	0.55
LGI4	1.17	1.08	1.37	1.45	2.61	0.74	1.53	3.96	0.25	2.86	22.04	46.67	6.2	3.19	1.62	11.31	2.6	1.5	6.84	1.03	26.37	1.18	19.83	6.18	0.65	0.66	0.46	1.64	16.39	18.58	0.94	1.38	3.4	9.24	2.67	39.01	11.77	31.12	0.85	0.44	0.5	1.5	3.12	1.79	2.75	7.71	33.76	36.26	36.05
CCT2	73.6	168.77	162.43	132.32	171.76	86.69	74.16	70.49	123.1	140.31	79.18	85.87	125.23	173.03	66.22	192.76	96.5	137.7	117.04	191.8	104.93	154.45	140.79	257.21	123.09	126.32	189.55	117	69.3	81.6	230.9	118.22	81.88	193.93	177.52	94.14	119.36	80.63	66.11	97.22	99.46	99.08	63.28	102.74	963.2	103.39	94.25	89.92	82.77
FUT5	0.18	0.08	0	0	0.13	0	0	4.08	0	0.21	0	0	0	0	0	0.29	0	1.24	0	0	0.05	0	0	0.06	0	0.01	0.03	0	0	0	0	0.05	0	0	0	0	0	0	0	0	0	0	0.15	0	0	0	0	0	0
GCSH	31.32	43.37	21.74	16.46	26.63	13.11	15.2	10.65	30.71	27.32	34.51	32.67	25.41	67.42	10.81	64.56	30.55	18.89	21.83	40.68	31.66	27.98	37.96	22.16	27.69	25.62	38.71	102.65	25.12	33.77	35.77	24.76	18.17	44.52	14.99	31.88	44.53	28.96	15.32	18.42	20.28	13.13	23.97	19.49	21.99	34.34	34.94	23.39	33.79
ATP6V0A2	5.04	7.14	3.55	3.9	8.65	4.31	3.8	3.05	5.9	7.7	3.87	4.45	9.85	12.85	2.99	11.56	3.05	7.15	6.59	4.05	4.95	6.5	7.75	4.71	9.21	3.6	10.46	8.45	4.48	4.09	6	8.75	3.38	7.99	2.57	7.59	9.78	4.96	6.25	7.79	6.34	5.22	5.14	6.18	4.59	8.09	6.63	4.99	5.48
CORO7	10.03	26.58	10.45	13.56	82.53	18.79	20.49	12.64	29.85	11.88	9.26	7.8	12.89	31.33	14.46	37.13	31.18	11.39	14.41	13.23	10.69	13.61	16.58	24.04	12.02	20.02	10.72	9.15	27.9	10.59	8.99	15.12	17.27	16	42.52	20.08	19.1	16.8	29.86	20.22	17.44	14.04	14.67	24.14	24.11	36.72	9.69	40.38	15.7
SLC39A10	4.8	9.35	3.98	1.82	2.53	2.78	3.75	0.48	3.73	2.93	2.15	1.86	2.8	8.85	3.55	4.41	2.06	5.46	5.7	9.18	3.56	2.56	4.87	2.39	2.95	3.27	4.42	2.66	2.29	1.78	3.75	5.97	3.78	6.09	3.57	8.14	4.71	1.44	6.53	3.5	5.43	2.59	2.45	8.46	5.52	5.88	4.04	3.8	3.62
BUD13	6.91	27.94	25.52	15.54	24.24	13.03	11.27	7.29	15.79	24.17	17.69	16.25	31.66	23.8	11.69	14.41	14.74	22.27	16.79	20.85	16.42	22.08	15.62	14.82	23.5	13.89	12.68	15.97	16.45	17.99	12.59	19.04	16.54	24.74	7.99	11.04	25.19	16.04	8.96	12.5	16.03	16.6	11.48	17.22	22.58	11.99	19.48	19.52	17.42
IGFBP2	4.3	8.6	52.73	29.47	1761.93	101.77	37.32	303.57	3.57	1239.02	45.59	15.42	78.66	188.9	394.92	60.1	32.78	240	369.83	500.56	334.14	97.38	526.43	147.39	17.3	678.5	106.3	50.62	500.22	60.95	902.79	26.23	83.34	182.85	127.8	246.51	60.79	35.59	352.64	480.26	95.55	140.86	262.2	826.35	170.9	365.15	32.13	40.2	791.82
RBMY1A1	0	0	0	0	14.12	0	0	0.12	0	0	0	0	0	0.56	0	0	0	0	0	1.19	0	0	0.07	0	0	0	0	0	0	0	0	0	0	1.33	0	0	0	0	0	0	0	0	0	0	0	13.59	0.07	0	0
CLMN	1.98	2.9	1.38	4.54	5.88	6.63	5.92	1.27	6.41	5.19	2.5	2.16	7.44	1.62	5	3.85	2.43	1.47	5.54	8.63	5.12	4.59	8.68	5.76	6.06	2.36	6.32	3.6	9.09	1.47	1.94	15.4	3.89	5.61	3.31	2.05	4.07	2.13	8.97	5	12.93	4.82	1.53	13.76	5.48	5.45	2.67	3.33	11.59
KRT76	0	0	0	0	0	0	0	0	0	0	0	0	0.03	0	0	0	0.13	0	0	0	0	0	0	0.3	0	0	0	0	0	0	0	0	0	0	0.06	0	0	0	0	0	0	0	0	0	0	0	0	0	0
ACOT2	10.6	21.55	21.16	21.51	29.66	17.26	25.75	6.13	19.92	34.61	80.46	76.01	20.71	28.5	24.76	16.78	15.57	26.28	17.48	20.88	43.69	13.08	23.18	21.79	19.18	23.29	19.35	21.05	31.26	95.8	11.82	30.26	16.73	22.1	22.66	25.72	47.87	78.06	20.5	29.3	19.8	40.54	26.13	23.41	24.6	16.91	89.92	23.03	33.36
EMC8	12.61	49.71	17.74	19.85	26.37	17.11	19.69	13.25	25.5	21.79	16.05	14.33	25.45	29.64	16.79	72.84	22.06	30.72	20.62	23.05	16.89	19.73	22.78	33.26	16.8	14.28	37.96	49.44	17.97	16.22	17.48	17.9	20.64	22.28	18.47	22.57	17.31	17.53	16.78	19.23	17.92	18.27	22.68	19.65	16.91	30.95	15.62	19.11	15.02
HNRNPDL	39.86	50.87	50.2	31.63	85.28	42.97	39.76	22.87	60.75	52.21	68.87	72.4	69.6	95.53	39.09	96.03	61.08	56.41	76.41	55.26	107.57	84.06	71.88	71.15	83.01	40.08	94.5	42.8	53.66	64.6	30.42	91.09	25.94	69.76	38.62	130.42	68.59	68.09	69.39	58.73	68.15	100.19	52.92	74.88	38.59	33.82	99.97	91.26	102.83
NOTCH3	30.91	49.14	56.51	67.93	22.24	43.2	90.36	44.88	16.72	30.97	15.03	14.16	34.29	42.03	43.51	39.02	57.12	37.22	19.69	12.08	18.91	49.81	66.1	53.44	47.25	24.26	51.07	29.14	32.85	16.48	31.46	75.78	65.13	67.74	73.09	30.4	35.34	8.62	37.48	53.67	40.17	56.87	31.88	42.55	63.66	29.24	19.17	37.16	34.21
CHAC1	11.91	6.75	21.29	7.15	5.76	8.91	12.12	16.19	11.98	3.47	5.56	1.17	9.56	8.93	2.01	11.47	3.93	11.04	7.5	2.21	1.26	3.15	1.29	36.66	49.56	0.62	14.08	4.47	3.33	2.61	2.41	2.87	6.32	3.17	8.81	4.66	3.51	1.29	1.99	3.19	2	2.61	11.83	2.99	11.32	7.98	1.48	3.79	0.47
DPRX	3.11	2.54	1.78	1.26	1.94	4.02	3.08	0.86	1.46	1.44	0.48	1.27	2.63	3.75	0.54	1.98	3.04	1.85	1.34	1.24	0.78	0.43	1.42	5.23	1.37	1.51	1.2	2.1	1.79	1.27	1.32	0.68	1	0.82	5.19	0.53	2.14	0.69	4.7	3	2.84	1.13	0.93	2.97	6.38	3.4	0.67	1.35	1.63
NMS	0	0	0	0	0	0	0	0	0	0.26	0	0	0	0	0	0	0	0	0	0	0	0	0	0	0	0	0	0	0	0	0	0	0	0	0	0	0	0	0	0	0	0	0	0	0	0	0	0	0
PRR5-ARHGAP8	0.53	0	0.15	0	0	0	0	0	0	0.21	0	0	0	0	0	0.21	0	0.19	0	0	0.21	0	0	0	0	0	0	0	0.18	0	0	0	0	0.13	0	0	0.2	0	1.07	0	0	0	0.18	0	0	0	0	0.2	0
NFATC2	0.83	1.39	0.44	1.05	9.87	0.83	0.73	0.9	2.46	2.31	2.97	2.77	4.46	8.43	1.37	2.93	0.92	1.24	3.63	1.36	4.29	36.52	3.77	7.87	3.03	0.13	0.72	2.25	4.49	2.54	0.65	3.47	1.91	4.85	8.46	3.4	3.78	1.88	1.74	0.57	2.42	1.61	1.92	2.07	5.6	3.96	5.73	9.35	10.58
FOXN3	3.22	13.22	9.55	7.89	11.69	8.04	10.65	3.9	5.22	18.35	37.21	38.69	9.65	8.7	6.87	13.32	7.11	9.9	15.11	18.05	35.55	8.87	16.61	12.95	11.26	8.01	14.76	10.06	16.84	34.75	7.95	17.94	15.93	15.36	11.97	14.46	22.05	34.53	9.48	11.8	11.81	11.6	9.77	11.69	15.7	10.93	53.39	21.73	33.25
MAVS	4.25	11.75	18.99	16.14	25.33	16.72	11.19	7.68	27.38	29.57	14.22	16.59	18.19	14.31	27.96	27.17	14.2	23.45	25.23	22.57	15.87	10.74	15.97	22.62	27.69	18.24	31.3	22.11	18.64	18.38	18.49	30.18	13.27	19.59	26.67	15.24	18.43	19.16	26.66	28.24	26.69	32.02	32.1	17.62	20.51	30.99	23.05	14.3	22.9
KSR1	9.64	16.6	4.18	5.5	16.86	3.53	7.41	7.44	1.57	32.11	9.74	9.88	6.6	28.13	3.78	15.79	3.38	26.44	14.96	60.76	14.42	18.29	38	15.65	4.54	0.87	3.15	5.91	15.56	13.13	9.61	6.44	18.29	24.63	29.05	17.72	17.89	11.73	16.66	5.33	5.84	3.76	21.67	12.17	20.6	28.41	11.1	20.62	14.85
STMN4	0	0.06	0.03	0	0.06	0.06	0	0.03	0	0	0.81	0.61	0.06	0.03	0	0	0.04	0.15	0.08	0.03	0.55	0.04	0.1	0.24	0.1	0.07	0	0	0.12	0.72	0.04	0.07	0.04	0.07	0.07	36.27	0.38	0.54	0	0	0	0	0.04	0	0.42	0.04	0.68	0.18	0.42
2021-03-01	1.9	2.12	1.51	3.26	5.06	2.45	2.26	0.53	1.72	2.06	1.25	1.07	3.14	6.64	2.27	2.53	1.45	2.08	5.6	5.4	1.35	3	2.74	4.7	3.04	2.96	2.95	2.03	4.52	1.51	5.15	4.11	2.61	3.86	1.36	1.05	3.54	3.8	2.06	1.85	3.35	3.06	3.92	3.41	2.7	5.39	1.5	10.99	2.35
FBXO10	3.6	2.96	1.87	2.52	8.24	2.78	3.19	2.67	2.07	5.72	8.74	7.2	6.02	9	2.7	3	1.94	1.51	3.6	4.12	7.07	2.88	6.9	10.3	4.32	1.4	6.48	7.59	6.8	8.43	8.05	2.37	5.2	3.44	2.42	12.89	14	7.86	3.43	4.06	3.84	1.33	4.33	3.12	7.53	11.88	9.44	6.17	4.71
FARSA	72.59	89.02	83.55	68.33	83.02	52.82	67.9	60.4	58.52	63.57	34.84	40.52	95.39	62.81	70.76	64.06	64.86	84.25	44.25	50.69	33.87	44.29	55.56	56.09	71.78	76.35	73.99	65.52	52.31	30.35	36.67	50.53	56.82	57.14	49.53	46.55	62.29	38.53	33.97	50.81	50.19	43.79	90.16	48.68	58.34	93.6	30.75	40.39	35.05
ZDHHC11	26.97	2.98	2.91	2.18	46.66	1.92	2.62	2.53	20.19	5.75	4.42	8.15	5.25	1.89	4.92	16.92	2.6	13.51	1.7	3.54	11.47	3.7	8.71	8.4	48.35	0.75	2.16	19.34	13.39	18.27	22.99	6.49	0.72	1.53	9.19	7.67	12.38	5.72	6.86	37.57	5.99	4.37	11.23	3.48	56.02	11.47	7.87	3.45	28.6
BCL2L2-PABPN1	0	2.06	0	0.37	0	0	0.28	0	0.46	0	0	0	0	1.72	0.24	0.29	0.2	0	0.57	0.21	0.26	0	0.65	0	0.25	0	0.74	0.39	0	0	0.59	0.23	0	0	0	0	0	0	0	1.61	0	0	0	0.28	0	0	0	0	0.25
MMP1	39.62	40.02	11.34	0.78	0.6	7.79	196.56	27.89	33.33	8.22	0.28	0.14	727.42	1047.61	0.24	5.11	514.31	3.84	296.77	9.79	3.85	3591.25	113.87	57.85	15.81	6.55	122.84	1.01	5.99	0.79	1731.46	11.93	0.94	13.64	12.49	3.29	29.34	1.75	3.26	2.52	2.57	25.07	557.62	3.9	0.94	69.81	0.18	0.09	1.77
TCTN1	32.89	30.91	3.04	13.19	31.41	25.13	17.47	5.64	34.61	11.05	31.24	26.39	15.21	14.49	9.32	31.93	7.87	19.35	17.95	14.42	30.84	14.5	23.81	27.71	14.47	8.79	33.79	41.76	27.44	27.97	18.74	20.54	21.99	11.99	58.18	57.69	27.05	22.41	30.55	24.51	18.51	8	14.5	27.71	25.07	33.05	29.37	30.81	26.72
LOC112268114	0	4.55	0	0.12	0.14	0	1.43	0.05	0	0.08	0	0.07	0.6	0	0.25	0.08	0.13	1.07	0	0	0	0	0.14	0.18	0.55	0.08	1.89	0.07	0	0	0.06	0	0.31	0.3	0	0	0.91	0	0	0	0	0	0.35	0	0	1.41	0	0	0
SYCP2	0.29	1.07	0.57	0.29	1.89	0.29	0.3	0.11	0.07	6.25	0.54	0.6	8.33	0.24	0.24	1.74	1.77	0.72	0.53	0.14	0.79	2.21	1.72	4.16	8.63	2.21	10.26	3.33	0.66	0.44	0.17	0.17	1.78	0.65	0.87	0.81	3.74	0.31	0.42	0.69	1.66	0.74	1.8	0.51	12.43	1.8	0.86	1.03	1.51
CUEDC2	90.33	48.17	47.97	68.4	90.24	58.63	68.01	28.97	87.28	26.75	79.55	84.2	27.65	61.31	53.46	53.93	38.77	36.88	30.41	49.05	61.46	24.77	56.48	48.3	52.49	55.02	47.81	29.36	65.61	72.98	22.58	23.36	41.1	46.19	47.61	69.14	48.42	74.09	40.46	51.52	48.55	44.69	34.97	49.39	59.31	53.83	68.31	55.48	52.54
GUCA2A	0	0	26.26	0.88	17.16	0	0.18	1	1.08	0.63	0.19	0.37	0	488.7	0.16	2.11	16.2	1.08	0	1.6	0.91	0.99	1.47	3.15	0	1.17	1.59	245.34	0	0	0	0.6	0	6.3	6.06	0	0	0	0	0	0	0.95	0.72	0	0.57	0.59	0.97	0	0
AP3S1	40.15	62.45	31.07	41.61	35.08	40.15	50.56	27.85	44.32	29.21	96.64	68.23	116.26	60.47	30.81	51.53	31.24	39.28	91.89	66.3	100.75	91.82	77.75	41.17	71.04	80.42	49.15	39.03	46.47	93.3	47.68	72.71	52.76	56.82	36.34	70.81	77.28	82.85	34.81	61.72	50.51	31	50.77	41.9	52.73	80.51	97.05	87.31	81.51
TMEM187	7.64	16.08	6.14	9.38	6.95	10.33	7.01	1.54	12.85	7.86	6.28	8.46	3.16	6.22	6.47	10.3	4.98	8.25	8.17	5.05	5.63	4.56	7.34	11.01	6.69	7.12	13.09	11.76	9.01	9.62	9.11	10.61	7.72	17.78	4.95	4.4	8.78	7.08	5.17	6.12	5.4	10.02	15.48	9.69	6.11	7	12.08	7.82	7.25
THG1L	4.18	7.45	10.38	10.82	5.92	15.04	8.87	5.67	9.58	12.34	12.28	11.76	17.65	6.34	12.65	8.96	14.5	5.66	8.44	7.87	11.66	7.37	11.87	5.62	11.33	9.45	4	5.82	12.77	15.35	10.91	21.93	8.76	9.32	8.79	6.81	15.52	15.16	17.53	13.46	15.47	16.02	8.17	20.05	11.2	6.57	16.6	11.14	19.94
TIGD5	11.07	4.03	11.02	6.44	15.06	6.68	7.8	2.42	17.44	10.48	4.41	5.99	6.67	3.12	6.61	9.79	2.27	8.49	4.64	6.76	4.22	8.78	3.16	9.64	7.35	9.6	6.79	10.78	4.75	4.56	9.7	4.33	7.1	5.83	3.66	2	4.61	3.71	6.59	8.24	5.72	6.97	6.9	6.13	7.34	6.37	4.15	3.89	5.35
LOC105376353	0.24	0.04	0	0.04	0.23	0	0	0.03	0.21	0	0.6	0.35	0	0	0	0.42	0.09	0.1	0.1	0.04	0.87	0	0.05	0.61	0.14	0	0.11	0.38	0.23	0.8	0	0	0	0.26	0.09	0.06	0.26	1.1	0.13	0	0	0	0.1	0.05	0.31	0	0.26	0.33	0.11
MYO1H	0.46	0.34	0.27	0.29	0.25	0.14	0.28	0.33	0.24	0.36	0.62	0.51	0.93	0.48	0.26	0.47	0.15	3.95	0.22	0.22	0.39	0.36	0.48	1.31	0.3	0.19	0.32	0.7	0.22	0.37	0.24	0.34	0.32	0.37	0.51	0.29	0.98	0.71	0.51	0.2	0.44	0.22	0.41	0.5	0.37	0.98	0.38	0.19	0.3
PRR27	0	0.05	0	0	0	0	0	0	0.03	0	0	0	0	0	0	0.02	0	0	0	0	0	0	0	0	0	0	0	0	0	0.07	0	0	0	0	0	0	0	0	0	0	0	0	0	0	0	0	0	0	0.06
GLG1	24.64	37.75	19.43	18.22	29.94	20.73	23.43	7.94	16.79	31.05	29.1	26.17	16.45	23.81	12.8	25.73	10.52	30.12	29.07	16.53	34.58	31.15	29	22.2	6.54	8.82	35.57	48.47	27.4	28.23	27.58	30.57	25.05	27.78	19.1	30.97	32.99	27.3	18.63	27.25	23.46	25.81	26.72	22.45	14.98	24.97	35.63	29.24	30.61
TMA7	136.95	236.93	388.61	218.85	278.7	297.26	257.02	165.9	206.98	588.73	156.43	158.34	179.58	152.02	293.57	359.3	377.68	560.02	159.25	244.38	158.72	164.15	298.28	349.39	505.68	303.51	482.23	232.76	224.15	165.48	52	299.49	157.61	277.07	406.41	699.21	244.17	160.64	340.36	287.79	243.99	180.78	131.1	251.76	548.32	348.76	122.24	194.59	179.61
CISD1	28.79	16.5	14.77	11.69	21.75	10.73	12.92	9.9	16.18	9.65	29.5	30.71	17.05	34.42	9.93	16.22	12.99	10.04	18.78	21.63	22.62	9.82	19.34	8.6	15.16	9.18	17.07	9.16	16.44	27.82	12.4	8.97	19.79	12.24	5.6	26.85	31.21	54.08	6.36	9.69	9.7	11.08	14.89	7.03	6.7	4.79	37.01	17.22	17.09
ALG9	11.06	19.71	15.06	19.62	19.83	22.09	18.03	10.41	19.82	19.02	18.06	13.88	28.1	22.09	10.67	11.92	12.99	23.09	20.71	10.06	13.98	25	19.45	21.26	19.14	18.53	11.11	9.46	15.57	18.13	9.85	24.78	16.11	16.54	20.25	16.29	18.47	16.17	19.05	23.12	21.41	18.77	11.97	21.08	22.66	14.79	17.78	16.33	16.82
KRTAP4-5	0	0	0	0	0	0	0	0	0	0	0	0	0.1	0	0	0	0	0	0	0	0	0	0	0	0	0.12	0	0	0	0	0	0	0	0	0	0	0	0	0	0	0	0	0	0	0	0	0	0	0
ZNF444	12.07	24.38	32.58	47.81	39.02	39.55	39.7	13.55	18.04	33.99	35.45	38.48	28.05	14	38.95	25.83	28.88	24.48	28.52	29.84	26.58	11.75	20.54	57.9	16.97	41.85	17.77	14.64	36.57	27.71	19.63	29.87	31.6	18.48	38.89	12.91	21.42	30.59	44.84	44.7	32.85	27.68	23.21	31.75	45.73	30.81	27.39	23.53	26.5
ZNF669	1.65	5.98	3.25	4.55	3.82	4.81	5.35	1.21	6.95	5.31	2.91	2.97	5.65	4.64	4.27	6.07	5.93	4.91	3.68	4	4.08	3.74	4.18	6.55	4.97	2.74	7.57	4.08	3.04	1.86	3.49	4.15	4.21	7.27	7.64	4.91	5.39	2.6	6.05	10.5	7.27	5.29	3.47	4.74	7.98	5.23	3.37	3.67	4.3
MINOS1	10.65	25.8	36.18	15.91	19.67	23.2	18.01	14.67	19.85	32.41	32.02	37.62	18	29.64	20.8	29.05	31	39.97	16.69	18.43	31.65	22.36	36.04	17.79	26.85	21.43	48.47	22.02	23.34	39.36	15.33	20.2	23.78	20.72	17.52	17.96	26.79	36.3	19.52	19.33	18.57	28.02	23.75	22.19	25.57	46.34	38.28	20.71	29.66
CYP24A1	5.17	41.81	115.07	46.89	0.03	78.67	103.4	6.3	0.09	9.19	2.06	0.03	15.28	1.59	35.64	15.76	11.54	12.91	52.53	0.59	58.47	8.23	26.8	65.79	13.76	7.99	18.26	10.03	73.26	2.12	3.17	64.5	4.04	8.69	52.04	0.06	11.28	0.25	90.59	9.49	91.05	147.85	28.18	101.14	3.86	0.42	0.16	0.03	73.6
NHSL1	1.46	11.23	5.13	2.28	7.04	4.24	6.57	4.44	3.09	2.63	1.48	1.01	6.32	3.48	4.29	6.68	5.52	8.87	3.75	1.3	2.14	6.76	4.23	3.5	3.09	2.3	4.16	4.22	2.6	1.14	7.86	7.49	4.83	3.81	5.44	1.79	4.37	1.23	6.97	5.8	5.37	4.89	6.96	6.25	10.45	7.7	1.66	1.85	1.85
RAB5B	59.07	114.68	106.12	84.61	118.03	99.37	87.43	88.9	77.9	214.66	140.25	135	56.46	97.29	98.64	113.94	74.93	133.7	71.31	103.31	148.32	76.11	104.56	73.37	119.7	138.18	179.51	202.02	104.1	144.75	113.47	168.05	115.73	127.81	72.85	120.25	125.07	125.12	83.61	108.1	103.75	109.98	53.02	116.47	91.71	67.35	189.27	87.95	121.85
SIGIRR	56.23	14.21	38.21	95.45	106.01	61.8	35.14	25.93	63.6	54.78	18.71	12.76	37.02	33.25	65.66	39.77	93.37	13.08	19.77	21.19	30.16	9.27	40.57	81.46	85.34	64.61	30.07	76.9	84.63	30.87	32.44	57.82	43.77	25.73	53.27	18.76	34.94	28.74	136.06	84.76	62.11	52.29	45.65	95.11	75.68	81.01	14.45	49.92	52.64
CCDC138	1.88	3.26	3.46	1.82	1.73	1.43	1.26	0.67	2.99	3.68	0.65	0.66	3.53	3.93	1.36	7.36	3.09	3.13	3.17	2.75	1.71	1.83	3.62	3.19	4.74	2.93	2.51	5.33	1.27	0.87	4.25	2.23	1.87	6.33	1.81	0.9	4.91	0.51	3.38	2.06	3.19	2.09	2.11	2.59	5.73	5.16	0.41	1.78	2.2
GIMAP2	2.29	6.67	0.81	8.7	6.77	8.88	16.3	1.54	11.32	6.38	4.47	2.99	5.33	14.03	11.11	3.02	2.46	5.32	12.08	5.15	6.05	3.27	10.79	8.66	19.93	0.6	3.19	14.33	18.39	4.53	11.03	14.66	19.1	6.94	5.25	7.22	15.32	8.03	9.66	2.85	16.31	20.24	8.74	6.09	3.13	11.19	4.85	32.11	10.58
AADACL3	0	0	0	0	0	0	0	0	0.04	0.05	0	0	0	0	0	0	0	0	0.23	0.2	0	0	0	0	0	0	0	0.06	0	0	0	0	0	0.02	0	0	0	0	0	0	0	0	0.1	0	0	0	0	0	0
MIDN	58.97	58.18	48.59	55.25	48.4	50.83	152.29	143.82	50.57	54.86	50.39	39.71	133.63	57.86	55.44	105.67	101.07	80.7	48.26	23.91	109.87	47.49	69.27	143.75	102.97	28.49	110.1	41.14	104.56	30.9	25.36	84.94	62.15	40.77	95.28	139.78	42.76	25.46	47.15	62.38	70.24	51.03	52.22	85.53	65.03	23.32	21	78.17	113.49
C4BPA	0.28	0	0.19	0	2.36	0	0.04	0.08	0.13	0.23	0.12	0	0.04	0	0	0	0	0.19	0.58	0.1	0.04	0	0	0.05	0.17	0.04	0	0.08	0.45	0.04	0	0	0.04	0.08	0	0.18	0	0.04	0.05	0.04	0.08	0	0.27	0	0	0.04	0	0.04	0.09
FOXI3	0.03	0	0	0	0.09	0.03	0	0.02	0	0.11	0	0.03	0	3.1	0	0	0	0	0	0.06	0	0.49	0	0.05	0.03	0.03	0	0.37	0	0	0	0.03	0.03	0	0	0	0	0	0	0.07	0.07	0	0	0	0.1	0	0	0.03	0
USH1C	0.81	0.04	0	0.03	38.17	0.19	0.21	0.03	0.1	0.45	1.19	18.7	0.02	0	0.07	0.33	1.6	0	0.05	0	7.17	1.82	1.19	1.02	0.04	0	0.04	1.31	1.38	0.44	0.12	0	0.03	0.39	0.11	0.09	0	1.75	0.05	0.04	0.23	0	0.12	0	1.19	0.09	12.37	0.7	7.83
CACNB1	12.81	11.49	18.04	8.79	9.55	14.84	14.39	11.38	49.81	10.9	9.66	10.98	8.67	6.07	15.35	15.14	24.13	21.01	10.82	5.65	10.41	13.91	10.15	25.39	9.3	12.03	20.99	23.57	15.42	13.23	8.01	24.58	22.44	11.98	51.75	41.46	24.82	12.2	35.75	29.65	14.61	4.93	13.81	19.05	60.64	119.18	14.98	14.33	15.34
PLEKHA5	17.87	7.97	16.95	6.99	8.28	11.24	9.18	6.02	12.4	17.23	21.48	28.1	8.22	6.65	11.56	20.77	6.71	14.24	13.34	8.7	24.07	52.95	23.35	18.52	20.78	11.31	13.09	11.44	14.81	20.1	12.46	23.45	9.01	13.04	8.59	20.71	20.73	14.63	18.65	15.95	17.65	13.51	8.79	21.16	32.88	22.76	36.17	11.65	30.91
RPF1	20.03	35.82	40.06	34.65	43.03	27.96	26.35	19.61	36.53	37.94	29.4	30.26	64.65	35.03	33.3	49.02	31.49	49.88	42.27	44.02	34.25	29.69	36.94	21.35	38.9	30.13	53.87	42	29.7	28.22	31.64	43.65	29.18	44.08	16.13	28.37	33.27	24.6	17.68	27.37	32.46	36.38	28.97	30.44	30.13	17.91	34.46	31.85	33.24
RNF31	18.89	26.87	14.93	49.61	35.26	35.63	35.56	11.85	32.43	30.45	19.54	20.19	32.49	20.39	33.91	25.28	23.93	38.31	26.74	23.68	19.88	21.53	21.97	37.38	41.22	28.77	25.47	25.27	34.64	22.08	37.29	29.72	37.29	28.64	34.45	26.47	27.21	27.2	40.34	41.96	40.03	41.41	40.68	31.99	36.38	33.89	24.85	29.82	23.9
WNT9A	0.44	0.51	0.48	2.65	3.86	2.43	1.81	0.87	0.68	3.53	2.87	3.06	12.34	1.52	4.74	1.83	0.35	1.97	4.08	6.52	4.55	16.49	1.92	2.16	1.1	3.74	5.92	5.45	1.86	2.13	5.52	5.36	2.49	1.65	2.94	0.29	3.67	9.06	2.65	11.9	4.53	2.95	4.25	4.16	3.03	1.28	2.84	2.5	4.04
PGBD2	1.67	7.38	7.06	10.11	5.79	7.04	9.07	1.83	4.11	11.7	3.77	3.53	3.45	2.88	10.51	13	6.58	10.62	4.08	5.96	4.35	2.61	6.42	5.46	9.96	5.42	14.01	13.05	5.75	3.13	6.28	11.6	5.61	11.24	7.41	4.6	6.88	1.9	9.74	9.38	11.75	13.64	5.71	6.8	7.51	15.55	3.58	3.63	5.73
ZNF410	28.91	50.11	22.09	27.77	32.93	29.09	39.04	24.73	25.75	24.69	27.88	28.86	40.68	35.42	24.89	39.95	26.81	42.62	37.48	54.8	38.79	41.22	38.79	37.95	44.03	31.05	40.34	26.11	29.55	36.21	27.23	39.31	36.42	38.27	27.63	38.61	36.09	34.69	26.03	34.89	27.46	31.49	43.08	29.87	57.17	21.65	38.53	35.91	35.85
CPEB3	0.94	0.49	0.51	0.83	2.12	0.81	1.05	0.56	1.17	0.99	2.71	2.6	1.55	1.21	1.01	0.77	0.71	0.77	1.15	1.2	2.55	0.55	1.66	1.06	1.45	0.87	0.59	1	1.12	2.15	0.33	1.2	0.78	0.95	0.53	6.59	1.79	1.69	1.03	1.09	1.27	1.34	0.74	1.38	0.46	1.1	3.25	1.52	2.3
KLRC4-KLRK1	0	0.27	0	0	0	0	0	0	0	0	0	0	0	0	0	0.3	0	0	0	0.18	0	0	0	0	0	0	0	0	0.2	0	0	0	0	0	0	0	0	0	0.53	0	0	0	0	0	0.36	0	0.22	0	0.25
PROK1	0	0.12	1.61	0.89	0.06	0.52	0.06	0.18	0	2.55	0.2	0.07	2.14	0.35	1.24	0.14	0.12	0	0.08	0.12	0.13	0	52.96	0.41	0.14	0.56	0.29	1.19	1	0.07	0.06	0.5	0.07	0.48	9.24	0.22	0.76	2.03	0.09	27.8	0.07	0.41	0	0.8	0.21	2.07	0.21	0	0.46
C7orf43	16.32	42.4	25.53	30.4	34.1	38.67	39.67	17.77	35.15	56.92	12.3	11.78	21.5	28.21	30.02	32.8	37.58	32.31	20.53	11.25	11.95	18.15	29.39	26.9	29.11	24.26	38.76	38.02	29.22	12.61	36.24	41.95	34.8	23.48	34.57	19.97	33.89	16.35	55.31	44	36.12	33.89	28.82	37.9	39.43	40.8	11.83	19.89	16.32
DENND5A	21.7	13.38	8.51	9.87	18.45	6.01	10.71	3.57	7.39	9.61	45.03	45.21	12.92	34.64	8.58	9.27	8.15	8.02	18.06	21.92	46.51	13.5	26.72	19.8	12.43	12.63	9.97	8.26	19.29	46.6	20.53	15.22	9.85	26.21	9.5	30.65	35.66	43.45	14.52	7.9	10.74	7.43	21.62	13.51	18.95	10.72	65.25	30.92	35.19
CARNS1	9.97	0.33	0.28	0.45	0.89	0.67	0.43	0.22	1.33	5.13	0.94	1.17	0.38	0.46	0.51	0.52	0.97	0.34	0.56	0.13	0.8	0.98	1.2	0.59	0.35	0.51	0.37	0.81	1.55	1.52	0.61	1.06	1.07	1.16	0.72	0.77	1.06	0.88	0.79	2	1.11	0.47	0.86	0.66	1.68	0.67	1.9	2.42	1.52
MTHFSD	8.09	18.6	11.22	19.84	11.08	20.25	27.35	4.7	15.74	33.31	12.91	12.05	12.96	7.05	13.61	32.85	23.77	17.84	15.47	8.65	11.28	7.91	14.07	30.56	8.57	19.2	24.39	26.59	16.14	12.05	17.29	21.71	21.57	14.28	18.1	11.37	16.36	11.37	31.8	23.12	15.54	19.38	14.51	16.91	30.11	21.29	10.84	11.81	12.91
APBB3	19.98	9.85	20.22	23.72	28.62	33.42	26.44	13.97	13.94	37.85	28.73	27.81	20.68	22.76	17.23	22.96	21.84	16.94	19.87	14.03	22.53	10.57	26.29	30.88	38.4	26.42	15.22	17.38	29.45	33.82	21.9	26.92	33.7	15.4	40.46	37.4	35.87	32.23	52.94	34.59	31.15	23.03	34.24	25.6	68.22	67.56	28.06	30.32	29.45
TBC1D26	0	0.08	0.04	0.08	0.04	0.08	0.09	0.26	0.04	0.43	0.14	0.05	0.18	0.08	0.04	0.1	0.09	0.09	0.06	0.17	0.18	0	0.19	0.23	0.26	0	0.05	0.09	0.09	0.1	0.36	0	0	0.15	0.17	0.21	0.1	0.12	0.32	0.16	0.2	0.05	0.18	0.1	0.67	0.46	0.05	0.09	0.22
DSCC1	3.08	8.1	11.28	1.45	14.6	0.62	1.42	0.66	7.81	2.22	2.53	3.37	8.94	10.56	0.39	8.95	4.19	8.04	4.86	10.47	3.18	9.33	3.83	5.26	5.97	2.43	5.14	2.61	1.84	3.09	5.65	0.54	1.42	9.53	0.87	1.53	9.67	3.29	0.28	0.37	0.98	1.46	4.5	0.55	8.67	8.79	2.5	5.14	2.57
SYNGAP1	5.16	8.12	9.16	9.27	13.61	12.53	16.33	3.73	8.77	41.83	13.7	15.39	14.13	8.45	8.7	5.33	15.52	5.94	7.24	4.17	12.32	6.29	16.72	15.19	7.06	8.59	12.59	17.07	13.86	13.1	7.99	10.25	12.78	6.32	15.3	13.96	18.51	12.09	17.37	14.07	12.59	7.18	8.74	11.75	15.28	12.73	16.75	11.65	13.9
CCDC89	0.11	0.63	0.2	1.33	0.47	0.34	0.1	0.02	0.54	0.89	2.08	1.07	0.89	0.25	0.21	0.82	0.49	0.45	0.39	0.28	1.36	1.45	1.56	0.75	0.62	0.8	0.77	2.54	0.67	1.36	0.39	0.08	0.68	0.26	0.37	1.98	3.25	0.97	0.34	0.24	1.86	1.4	1.46	0.43	0.28	1.15	1.34	0.85	0.78
CASS4	1.68	0.34	0.28	0.56	0.41	0.2	0.59	0.34	2.2	0.89	0.59	0.22	1.11	2.7	0.15	0.4	0.16	0.5	1.55	0.34	0.98	0.69	0.68	0.56	0.7	0.06	0.57	1.06	1.28	0.23	0.47	0.34	0.76	0.94	0.23	0.88	1.5	0.96	0.21	0.11	0.26	0.25	1.13	0.17	0.39	0.65	0.25	3.23	0.38
EIF4EBP3	73.81	7.07	24.42	31.28	16.63	58.08	53.91	21.35	29.06	26.57	34.58	31.32	21.81	16.1	42.89	46.6	25.44	6.25	8.2	14.08	31.83	8.09	24.05	50.44	31.24	33.91	16.58	27.15	28.47	36.75	110.38	56.51	11.84	8.15	30.12	17.34	27.97	48.39	25.43	14.2	38.19	30.52	26.99	16.01	13.08	48.36	37.08	32.39	39.06
C4orf50	0	0.02	0.02	0	0.23	0	0.02	0.01	0	0	0.01	0.01	0.01	0.02	0.01	0.01	0.01	0	0.02	0.01	0.01	0.02	0.02	0.04	0.02	0	0.01	0	0.02	0	0.02	0.02	0.01	0.02	0.01	2.42	0.07	0	0	0	0.01	0.01	0	0.04	0.01	0.02	0.03	0.04	0.01
ASZ1	0	0	0	0	0	0	0	0	0.44	0	0	0	0	0	0	0	0	2.13	0	0.04	0	0	0	0.44	0	0	0	0	0	0	0	0	0	0	0	0	0	0	0	0	0	0	0	0	0.08	0	0	0	0
ZNF280B	3.58	0.35	0.05	0.01	0.27	0.02	0.05	0.01	0.05	0.08	0.44	0.09	0.04	0.31	0.04	1.85	0.28	0.04	0.16	0	0.46	0.05	0.26	1.12	0	0	0.02	1.89	0.11	0.43	0.03	0.03	0.02	0.16	0	4.02	0.55	0.28	0.28	0.17	1.44	0.09	0.51	0.12	0.12	0.18	0.43	0.64	0.41
ZNF574	7.57	22.28	17.14	16.42	15.72	14.86	14.92	6.59	13.26	23.25	14.35	17.31	13.76	9.57	19.42	31.74	16.84	20.81	11.26	11.28	15.15	19.82	8.52	10.96	16.31	11.37	18.53	26.61	11.38	14.99	13.23	12.42	17.99	25.29	11.74	11.53	15.3	14.08	12.56	13.8	15.1	18.43	11.43	11.52	29.94	19.27	17.06	11.65	12.27
NKX2-3	0	0	0	0	0	0	0	0.03	0.1	0	0	0	0.11	0	2.1	0	0	0	0	0	0	0	0.04	0.41	0.27	0	0	0.81	0.31	0	0	0	0	0	0.15	0	0.04	0	0	0	0	0	0.12	0	0	0.05	0	0	0.29
ZNF418	0.22	4.8	0.22	2.61	2.82	3.67	0.52	0.5	1.19	0.36	4.38	3.93	3.82	1.09	0.81	10.09	3.66	8.41	0.61	4.49	3.44	0.85	2.51	0.42	0.16	0.15	6.44	10.93	3	5.3	0.12	0.15	0.28	1.23	0.43	2.46	1.57	4.14	4.68	5.46	4.66	5.83	7.44	5.58	7.86	3.43	5.36	2.39	4.9
AOC1	100.86	0.44	0.26	0.63	343.54	1.35	2.67	0.93	1.19	68.68	0.11	0.18	7.47	9.13	0.51	0.82	1.37	0.91	1.99	0.06	0.11	4.24	2.37	14.35	2.04	0	0.04	3.04	3.9	0.4	0.45	0.5	4.49	0.86	1.83	0.08	0.79	0	14.47	0.76	15.06	6.55	0.77	6.59	0.17	0.82	0.23	0.44	0.12
MAGEA9	0	31.58	25.63	0	0	0	0	0.66	0	32.34	0	0.05	0	0	0	0.11	35.8	0	0	10.63	0.05	69.61	0	0	0	0.11	0	5.71	0.05	0	0.04	0	0	0	0	0	0	0	0.14	0	1.42	0	0	0.08	91.59	0	0	0.47	0
SPDYE2B	7.72	11.2	3.18	21.66	10.03	15.1	38.07	9.51	20.44	21.98	5.43	8.21	13.07	5.89	23.06	29.66	20.46	22.91	7.85	11.7	3.7	4.96	18.15	29.08	19.13	25.07	18.39	17.34	14.28	6.25	20.18	21.08	22.05	7.98	54.69	22.49	18.65	6.08	33.32	25.89	21.96	9.78	26.39	24.02	65.16	25.47	7.85	10.49	19.82
NPC2	219.41	639.52	164.69	297.82	331.66	297.64	344.3	193.64	281.67	255.84	232.7	172.45	244.88	413.02	633.38	482.45	184.77	302.59	764.27	461.45	283.75	1010.07	388.1	528.2	269.39	265.36	670.7	114.46	453.44	210.58	415.52	357.48	413.87	412.97	238.83	283.21	316.28	284.49	349.36	303.08	323.39	431.7	308.05	372.77	327.55	433.2	200.28	704.16	365.2
LOC107986838	0.26	0.28	0	0	0	0	0.07	0	1.45	0	0.74	0.4	0.25	0.23	0.06	0.24	0.15	0.23	0.32	0.29	0.85	0.24	0.23	0.12	0	0.07	0.2	0.09	0.28	0.98	0.19	0.07	0.18	0.17	0.12	0.08	0.07	0.64	0.05	0	0.04	0.03	0.55	0.28	0.1	1	0.49	0.32	0.34
HERC6	3.38	37.39	0.7	83.08	6.69	15.7	15.2	16.03	21.67	2.66	1.5	4.17	28.95	6.1	3.38	30.62	5	8.67	49.99	3.6	7.9	22.39	10.3	20.22	45.31	3	13.53	5.91	8.91	6.44	50.72	8.07	16.99	6.59	2.13	11.17	7.93	10.91	6.39	10.65	20.77	39.26	69.37	4.36	5.54	10.89	6.88	11.85	7.8
GAGE12G	0.25	0	0	0	0	0	0	0	0.51	0	0	0	0	9.24	0	0	0.96	0	0	4826.07	0	32.67	0.26	0	0	0	0	123.36	0	0	0	0	0	84.98	0	0	0	0	0	0	0.28	0	0.18	0	0	1.32	0.56	0	0
BCO1	13.04	2.53	0.17	0.42	3.63	0.1	0.23	0.35	2.82	1.06	0.11	0.64	0.27	0.1	0.4	1.69	0.32	0.28	0.36	0.05	0.35	0.27	0.29	2.46	0.7	0.27	0.08	3.25	0.54	0.22	0	0.16	0.35	1.51	0.09	0.2	0.49	1.14	1.36	0.33	0.32	0.42	0.31	0.45	1.22	0.06	0.38	0.17	0.41
GFRA2	0.15	0.16	0.12	0.23	0.43	0.04	0.34	0.36	0.15	0.26	4.02	3.77	0.38	1.72	0.28	0.45	0.63	0.23	0.69	0.18	3.24	0.23	1.34	0.46	0.19	0.03	0.09	0.32	2.36	2.07	1.06	0.17	0.46	0.7	0.36	18.74	1.37	2.63	0.17	0.22	0.06	0.18	0.66	0.13	0.97	0.22	5.04	3.38	2.1
DEK	33.91	119.96	63.97	39.91	166.15	30.36	43.67	20.26	76.2	54.1	85.45	113.68	148.85	64.74	26.53	141.69	50.45	73.9	340.72	363.47	91.23	91.21	67.25	35.77	110.88	33.41	95.43	98.24	50.16	79.68	108.7	54.79	54.96	136.2	27.92	56.98	95.23	82.93	29.27	32.61	43.36	50.2	80.49	38.33	110.49	133.94	141.46	93.04	85
CLEC19A	0	0	0	0.03	0	0	0.03	0	0.03	0	0	0	0.03	0.09	0	0	0	0	0	0.06	0	0	0	0	0	0	0	0	0	0	0.03	0.07	0.04	0.07	0.06	0	0	0	0	0	0.04	0.04	0	0.08	0.05	0.04	0	0	0
FAM135A	3.1	4.17	3.63	2.54	3.91	2.74	3.95	4.37	2.35	2	4.48	4.17	4.51	3.88	3.54	5.36	2.74	6.88	2.76	2.49	4.53	10.45	4.92	2.97	4.01	5.09	4.59	3.16	3.01	3.29	5	7.5	3.51	5.37	2.5	3.59	5.19	3.36	4.33	7.07	4.48	4.59	9.33	4.32	3.09	3.86	5.34	3.72	5.36
UGT1A10	0	9.44	159.12	204.29	0	12.77	2.03	0.76	116.45	58.12	0.21	0.36	21.22	0	0	30.94	62.77	178.19	0.53	0	0.77	16.79	1.82	0.14	242.58	0.83	0	103.31	70.4	0	67.98	4.07	154.17	159.62	2.79	0	64.91	0	1.76	12.44	13.71	353.98	1.67	4.56	0	23.96	0.1	11.87	3.92
GGN	0.27	0.25	0.22	0.52	1.62	1.39	1.3	0.33	0.24	0.97	0.37	0	0.63	0.82	0.14	0.79	0.85	0.28	0.74	0.37	0.73	0.18	0.57	3.14	0.33	0.04	0.31	0.87	0.76	0.16	0.54	0.09	1.57	0.76	0.07	1.52	0.8	0.25	0.55	0.41	0.48	0.25	1.87	0.49	0.76	0.47	0.16	0.65	0.47
RAE1	19.11	99.9	42.94	57.37	66.73	33.52	37.59	17.76	35.14	57.58	23.68	24.78	62.18	41.95	34.17	57	27.84	54.46	53.46	56.24	26.93	52.18	35.96	58.96	40.77	31.69	69.64	54.27	30.23	25.67	69.72	37.96	59.1	55.24	38.15	29.49	38.17	26.62	26.71	31.25	34.52	36.49	45.66	32.1	48.52	61.8	34.48	32.91	28.34
DZIP1L	0.28	1.1	3.02	0.64	7.52	0.58	0.2	0.39	2.17	2.3	6.47	5.91	1.42	2.28	4.69	2.82	2.06	0.88	5.53	6.69	7.7	3.49	4.77	7.28	20.67	6.22	1.44	2.17	5.67	7.59	2.8	3.87	1.06	13.12	3.1	3.39	5.73	8.94	6.71	0.63	0.48	0.39	4.21	5.06	8.84	3.66	6.4	7.14	8.04
CENPK	2.24	13.27	7.57	3.29	13.03	2.39	4.05	1.7	7.88	4.61	0.71	0.26	29.58	14.89	0.96	19.18	9.56	15.92	17.18	12.69	1.52	10.69	10.9	12.04	35.14	5.95	8.12	18.02	3.09	0.69	12.95	1.54	4.75	10.03	5.88	2.47	10.03	0.89	1.78	1.32	0.78	5.82	4.58	1.22	37.87	20.86	0.3	11.2	0.72
ZNF792	0.87	2.14	4.11	2.4	2.12	4.4	3.46	0.27	1.28	4.16	1.78	1.09	0.65	2.81	2.97	3.15	2.78	2.63	1.14	0.77	1.17	0.63	2.77	4.59	1.98	3.56	4.03	4.78	3.79	2	0.11	4.56	3.22	2.93	3.64	1.02	3.56	1.94	4.33	12.44	4.72	2.79	1.5	3.85	5.6	1.11	2.95	1.97	3.41
DYRK1A	16.25	26.04	12.67	19.13	26.68	19.23	22.95	11.23	27.72	47.35	25.99	26.69	21.89	36	20.95	40.61	15.83	27.21	24.27	32.4	26.23	41.88	29.13	22.52	34.43	17.27	19.42	19.3	21.99	25.31	15.52	35.59	25.12	26.42	18.19	28.76	26.83	26.51	37.54	33.18	30.54	36.42	24.63	29.94	38.79	54.59	33.76	25.27	36.83
HPCAL4	0.02	0.14	0.05	0.05	0.2	0	0.04	0.01	0.02	0	0	0	0.11	0.07	0.02	0.12	0.02	0.04	0	0.08	0.06	0.27	0.04	0.14	0	0	0.04	1.03	0.22	0.03	0.11	0	0.04	0.04	0.03	7.57	0.08	0	0	0	0	0.04	0.02	0.04	0.06	0.12	0.06	0.18	0.04
POLD2	117.53	146.51	52.57	97.4	114.39	81.82	89.97	89.28	186.39	66.2	79.13	82.24	275.53	96.79	79.52	273.36	80.71	169.62	239.08	155.79	74.15	96.52	94.32	91	117.32	84.22	107.15	189.72	95.09	78.31	192.28	82.36	111.07	95.2	84.85	62.36	141.88	97.19	60.3	69.87	76.15	60.41	124.86	68.96	136.61	153.24	77.42	77.34	76.67
OR5H6	0	0	0	0	0	0	0	0	0	0	0	0	0	0	0	0.1	0	0	0	0	0	0	0	0.12	0	0	0	0	0	0	0	0	0	0	0	0	0	0	0	0	0	0	0	0	0	0	0	0	0
DCAF12L2	0	1.69	0.22	0.48	0.25	0	2.65	0.02	0.03	0.49	1.67	2.09	0.8	0	0	0.07	0.43	0	0.08	0.03	1.2	0.03	0.07	0.45	0	0.21	0	0.41	0.22	1	0.03	0	0.07	0.35	0	5.29	2.65	0.73	0	0.22	2.06	1.1	0.52	0	0.78	0.14	2.19	1.74	1.27
JOSD2	24.9	76.33	90.99	60.64	12.4	69.67	70.26	33.23	34.13	51.71	34.56	44.17	29.52	33.57	62.63	23.73	58.56	67.15	38.34	37.57	30.56	41.46	37.06	30.63	22.99	44.25	44.31	54.7	54.32	35.67	106.24	45.84	55.53	32.77	46.25	27.21	29.72	41.33	43.14	54.94	31.26	32.86	114.89	48.01	36.95	46.71	30.49	42.16	35.99
CHD7	13.93	8.46	21.6	7.95	48.87	15.55	12.91	9.52	17.6	20.09	1.87	3.37	26.32	9.76	11.89	15.71	25.11	18.84	14.18	14.09	5.17	17.21	6.11	33.25	17.9	21.58	11.46	11.22	10.61	3.25	12.09	11.74	9.01	13.7	29.25	24.01	10.8	4.17	18.31	17	13.65	10.05	28.5	14.97	62.01	20.99	3.28	6.77	12.14
CBX8	3.44	6.81	12.21	7.01	28.57	8.33	5.53	4.33	24.84	17.82	3.68	1.27	9.4	5.03	9.12	12.96	10.88	11.29	7.05	11.94	4.25	4.39	5.96	5.52	5.64	6.84	7.35	107.15	5.9	3.21	4.94	4.43	6.54	10.89	19.88	4.07	6.68	2.96	8.64	8.19	4.14	5.62	5.61	8.15	16.97	11.31	1.7	8.75	1.94
ZNF14	1.55	5	6.53	3.76	4.89	4.29	3.55	0.78	3.52	5.94	7.37	7.25	3.55	3.45	6.83	9.69	4.51	6.84	3.03	4.05	6.17	2.91	3.61	14.43	7.14	3.67	4.66	4.69	4.4	5.69	1.46	7.51	4.89	7.22	3.46	7.77	6.33	4.16	9.17	10.5	8.51	8.16	3.71	6.9	12.1	3.66	8.28	3.63	8.7
CHML	1.04	2.85	0.45	1.9	5.07	1.01	1.09	0.15	3.09	0.93	1	1.22	1.5	7.13	0.57	4.01	1.3	2.34	3.44	7.38	1.66	5.02	2.11	2.31	2.17	0.68	2.75	2.86	0.58	1.07	2.16	2.99	0.84	5.17	0.71	0.9	2.95	0.87	1.21	1.29	3.14	0.89	1.48	1.57	2.79	4.61	1.44	1.9	1.2
EIF2B5	66.78	57.83	45.93	55.43	45.08	53.7	71.89	44.74	49.23	54.36	30.71	30.87	58.91	34.09	48.23	63.02	48.86	72.44	30.75	41.29	31.6	32.37	49.35	79.55	51.33	58.41	60.79	63.23	44.57	32.92	47.15	61.71	79.49	51.5	72.62	44.21	48.63	33.89	60.79	62.79	51.88	56.29	61.51	45	63.9	57.02	34.21	37.22	51.27
COL5A3	3.93	3.86	3.17	1.95	5.4	0.94	3.11	2.11	1.14	6.71	10.02	12.7	7.59	21.12	0.9	3.32	4.78	2.45	29.91	3.1	6.89	19.85	24.56	6.11	2.23	1.12	0.86	1.82	9.1	7.04	3.76	0.64	4.78	5.1	3.08	16.97	10.43	4.99	2.05	1.97	0.54	3.42	34.43	2.96	10.92	7.77	12.77	18.88	10.76
FAM184B	0.2	0.24	0.5	0.39	0.62	0.42	0.36	0.14	0.26	0.5	0.49	0.77	0.37	0.21	0.34	0.76	0.34	0.39	0.46	0.41	0.37	0.44	0.57	0.44	0.74	0.77	0.45	0.5	0.5	0.53	0.28	1	0.33	0.25	0.89	0.78	0.79	0.76	0.93	0.39	0.61	1	0.32	0.24	1.14	0.4	0.88	0.56	0.71
UTP3	18.98	26.79	15.14	13.75	12.75	16	17.83	10.78	22.57	26.59	16.06	17.74	26.96	13.81	15.92	23.25	16.67	19.07	21.43	14.12	24.6	24.35	24.45	24.31	31.82	13.48	29.02	23.6	11.95	15.69	16.62	22.68	15.41	19.79	8.59	16.88	17.59	13.5	13.81	23.5	21.68	21.74	13.88	22.78	23.05	55.49	19.75	18.89	19.64
MFGE8	38.94	71	33.31	18.42	111.76	23.65	38.55	44.36	18.74	39.48	168.58	109.92	54.54	159.11	19.48	75.07	45.64	102.8	187.19	80.74	221.9	181.29	230.38	125.28	15.93	8.12	17.34	20.68	187.32	230.22	53.86	27.47	60.14	122.51	32.17	99.08	352.35	338.76	18.81	41.79	23.46	26.67	165.07	38.69	141.96	59.61	174.63	214.22	133.33
GBP7	0	0.22	0	0	0.23	0.19	0.07	0	0.15	0.12	0.04	0.07	0.03	0.25	0.12	0.33	0.13	0.21	0.04	0.03	0.03	0.1	0	0	0.23	0.18	0.12	0.1	0.03	0.07	0	0.57	0.04	0	0.19	0.04	0.04	0.03	0	0.04	0.34	0.15	0	0	0	0.15	0.07	0.1	0
C2orf49	10.98	8.31	10.8	8.68	7.38	8.22	7.68	6.48	10.43	8.19	8.82	7.88	9.07	13.18	10.95	8.21	9.75	10.93	8.68	14.34	10.98	9.55	11.1	9.31	15.36	7.43	12.51	19.89	7.83	9.21	14.74	13.71	9.54	10.68	7.03	7.96	14.02	7.17	7.66	8.38	11.46	14.69	9.19	8.77	9.26	10.51	10.74	9.5	9.71
LOC107986244	0.36	0	0	0	0	0.16	0	0	0.15	0.21	0	0	0	0.16	0	0	0	0.18	0	0.32	0	0	0	0	0.4	0	0	0	0	0.19	0	0.4	0	0	0.32	0.41	0	0	0	0	0.19	0	0	0	0.86	0	0	0.18	0
GPM6B	0.3	1.15	0.12	0.16	0.22	0.18	0.16	0.48	0.03	0.38	11.27	18.09	4.09	1.75	0.1	0.6	0.87	4.75	3.02	0.67	9.28	0.61	3.71	1.41	0.7	0.1	4.88	0.31	2.28	4.49	0.74	0.33	0.66	1.83	0.07	15.97	2.82	6	0.34	0.25	0.21	0.5	5.01	0.33	0.9	0.69	13.14	6.75	9.97
RHOA	386.45	537.29	460.71	449.44	555.07	402.7	393	341.91	619.46	441.01	597.43	579.8	408.03	728.57	419.95	670.51	356.95	661.74	722.92	834.16	760	649.42	780.38	414.67	602.54	407.72	943.74	597.98	619.45	790.77	349.01	577.78	314.59	798.73	300.28	592.54	686.04	728.6	308.21	374.72	458.92	464.17	458.94	462.62	280.59	472.06	797.47	692.96	560.01
SFTA2	371.85	0.23	0.61	0	3.56	0	0	9.42	354.38	0	0	0	2.32	0	1.74	0.26	5.1	28.46	0.92	0	1.75	0.23	2.28	8.57	0.55	0	0.27	5.28	0.24	0	0	0	0.53	1.31	12.19	0	0	0	2.04	0	0	0	0	3.06	0.39	0	0	0	0.29
100996741	22.16	8.44	2.65	7.8	20.93	19.97	28.38	1.3	17.97	5.85	11.87	7.67	8.14	10.69	18.93	9.22	10.64	18.95	12.4	1.35	11.39	5.64	10.53	9.9	9.98	19.48	7.34	7.96	17.89	11.38	12.42	29.5	16.82	5.58	17.69	2.85	16.89	5.72	74.5	26.4	12.96	34	11.74	34.98	12.38	4.06	13.68	3.86	13.09
LOC107987290	0	3.21	1.74	11.84	10.47	4.99	3.76	0.26	3.9	13.72	3.47	0.63	2.16	6.62	3.23	0.39	2.41	4.06	0.62	5.22	7.59	5.21	0.11	10.47	3.7	2.28	2.06	5.44	1.4	4.44	3.02	4.31	0.48	5.25	3.01	8.55	8.2	2.12	5.2	0.13	3.94	5.75	0.14	0.53	5.13	4.13	4.04	9.04	11.65
FSCB	0.05	0.02	0.07	0.02	0	0	0	0	0.05	0.03	0	0	0.03	0	0	0.23	0.12	0	0	0	0	0	0.05	0	0.03	0	0	0	0	0	0	0	0	0.03	0	0	0	0	0	0.06	0	0	0	0.12	0	0	0	0	0.03
GTF2E2	31.86	58.5	48.81	51.29	22.07	44.68	61.08	41.22	16.81	30.1	31.97	30.38	74.59	36.75	29.16	26.47	51.96	81.08	35.84	29.28	38.72	31.52	61.38	36.83	58.75	67.78	64.64	33.23	44.38	33.39	57.45	49.31	49.24	39.75	33.36	41.6	45.55	40.94	25.57	33.59	41.64	42.51	33.86	31.99	68.97	38.8	38.66	51.05	37.47
DCPS	3.22	15.48	7.98	10.58	10.56	11.9	8.28	5.61	5.86	9.44	7.51	7.17	8.21	10.35	9	8.35	8.31	13.41	8.24	4.29	6.96	15.05	10.82	11.62	14.08	13.21	4.71	9.59	11.85	7.17	5.08	13.47	10.18	10.84	6.1	6.41	12.29	7.94	11.36	11.39	10.2	12.28	5.48	12.67	7.86	7.83	8.83	9.25	9.66
UQCRC1	127.95	312.14	276.3	306.04	265.54	234.16	257.24	201.45	226.54	234.66	234.95	207.62	226.79	234.6	352.06	297.47	335.69	300.92	222.39	267.62	185.83	159.11	261.91	220.02	298.31	247.56	254.94	302.2	243.59	239.73	235.26	261.22	182.58	328.86	217.88	149.12	182.52	215.55	169.41	222.92	192.39	255.21	204.64	191.84	167.36	253.92	235.31	146.67	188.89
SPANXD	0	0	0	0	0	0	0	0	0	0	0	0	0.13	0	0	0	0	0	1.06	0.13	0	5.01	0	1.29	0	0	0	0	0	0	0.12	0	0	0.15	0	0	2.91	0	0	0	0	0	1.36	0	0	0	0	14.48	0
SLC19A1	11.57	8.21	19.57	9.31	17.01	8	8.81	1.25	14.93	23.7	1.6	1.25	7.53	16.59	10.21	8.79	20.32	10.9	5.76	0.84	2.56	8.72	3.58	11.55	7.01	7.75	8.75	12.07	5.97	1.17	5.81	5.73	4.42	14.46	9.6	2.16	13.78	2.74	7.06	8.02	8.01	9.23	6.02	7.66	25.55	29.9	1.5	4.89	2.38
FNDC3B	82.31	27.36	20.47	17.2	8.76	18.5	22.54	6.21	18.16	20.05	10.34	6.8	17.08	41.21	10.34	16.12	7.77	21	25.96	18.44	15.34	22.75	31.76	16.94	15.77	10.75	26.71	18.8	14.99	10.35	51.83	24.13	35	25.48	17.65	11.26	25.17	10.87	16.47	16.39	33.82	23.57	28.71	19.34	12.15	8.31	10.39	17.98	16.54
SYTL3	10.1	8.52	2.69	7.07	9.91	6.53	6.5	11.87	10.25	2.88	4.35	3.11	18.45	9.01	5	12.15	5.89	12.69	21.56	6.25	6.15	10.99	10.2	14.47	4.68	4.69	2.48	4.24	12.97	4.57	2.68	3.8	7.84	4.68	12.8	3.52	7.74	5.09	9.29	5.49	5.02	5.69	10.33	5.59	6.73	9.27	6.56	10.11	14.95
PPP1R1C	1.94	16.99	0.42	2.07	15.13	2.29	1.79	0.99	6.13	0.53	0.1	0.84	2.26	9.67	0.09	2.18	0.84	3.76	2.35	0.09	0.76	1.56	2.59	6.49	0.4	1.84	1.55	2.3	1.88	0.57	1.39	4.34	1.5	0.88	0.58	0.95	4.14	0.09	0.42	2.12	2.94	1.04	2.23	0.23	1.54	0.86	0.76	0.22	1.52
RUFY3	13.2	25.2	12.64	13.12	21.71	15.94	16.9	9.87	11.07	19.21	27.22	26.35	18.08	15.89	13.12	24.92	6.69	16.11	18.21	10.18	27.6	23.01	30.33	21.73	19.33	17.66	31.1	11.44	17.92	33.6	17.5	30.64	13.9	17.98	20.07	118.13	24.05	25.19	28.76	26.71	15.71	11.99	10.3	23.65	40.21	47.97	37.29	30.4	33.54
ABCB1	0.29	0.6	0.31	0.74	15.86	0.54	0.74	0.83	0.49	2.72	0.82	1.88	0.9	1.41	0.84	1.08	0.64	0.23	0.73	0.24	5.56	1.49	13.41	3.79	1.15	0.27	0.72	0.35	2.3	1.95	0.16	1.06	0.48	2.94	1.43	26.8	3.28	0.55	1.11	0.78	0.46	1.26	0.36	1.85	2.19	3.6	1.24	3.61	5.76
COL6A1	44.88	101.04	42.18	19.69	104.54	29.27	22.7	63.95	126.49	84.16	1210.06	1864.85	76.2	380.68	42.32	26.73	79	22.13	462.03	122.5	1119.85	284.92	519.31	116.7	17.62	4.67	14.59	78.94	430.33	1242.09	76.23	4.98	60.54	152.63	59.58	157.66	729.47	917.29	43.95	43.26	24.99	98.02	455.82	61.95	198.51	114.9	1361.72	650.05	613.24
MSRA	2.08	6.93	26.23	15.25	15.56	21.18	21.64	12.4	3.38	9.73	15.98	11.21	14.4	11.52	10.14	11.88	12.19	3.95	8.97	3.69	16.51	3.43	21.36	9.78	5.94	12.7	13.87	10.35	20.58	16.81	3.87	19.4	14.15	4.95	14.66	22.47	11.54	16.67	17.28	22.98	14.58	15.23	5.85	15.21	14.09	7.11	17.25	19.63	19.01
SOX7	0.88	6.54	3.23	1.2	2.02	1.26	5.4	28.67	0.24	1.33	8.88	6.01	34.61	15.52	0.78	3.87	1.81	37.88	17.42	0.34	22.84	8.82	13.4	6.29	1.58	0.53	15.4	1.19	4.43	5.78	10.44	0.59	4.54	3.12	6.63	19.46	2.85	1.95	3.26	1.36	0.75	1.51	10.03	11.09	5.41	2.59	6.31	11.34	6.08
PFKL	74.28	168.78	122.72	163.51	223.38	207.39	225.05	137.01	159.82	210.59	61.16	59.79	90.69	141.62	197.29	174.24	198.11	66.12	77.48	90.26	67.18	130.1	93.64	90.12	152.59	237.57	78.36	211.85	144.84	58.59	73.53	135.16	110.42	196.19	162.24	51.65	96.98	66.9	174.27	220.83	177.07	178.46	68.82	180.75	273.29	218.39	65.9	87.2	105.71
USP7	23.02	47.61	56.37	27.36	44.06	32.93	34.65	24.86	32.5	43.11	35.31	36.46	31.94	44.04	26.59	46.37	33.63	57.13	29.67	48.09	40.93	42.53	43.51	22.73	44.65	30.22	34.81	62.15	31.51	35.52	35.34	61.13	36.8	48.31	33.02	44.6	37.39	31.57	37.46	46.2	44.2	49.29	31.08	43.67	90.98	55.1	48.68	32.52	45.2
LRRC57	5.72	9.49	10.6	8.64	15.59	8.86	7.95	5.6	14.9	5.25	7.46	5.95	9.59	13.79	11.5	10.25	8.57	19.52	11.2	9.72	7.92	17.78	10.18	10.63	21.1	10.82	13.98	13.9	9.85	5.29	8.04	23.9	8.72	13.47	7.42	16.01	10.18	5.3	6.64	13.01	11.53	9.4	15.88	10.66	12.29	9.16	8.34	7.44	9.01
MTBP	2.83	3.36	3.65	0.99	2.64	1.14	1.48	0.27	3.21	2.93	0.92	0.75	7.31	2.94	0.97	7.47	1.37	3.17	4.02	3.9	1.57	2.94	2.52	3.69	4.2	1.86	3.31	2.49	1.07	0.95	3.12	2.36	1.42	3.11	1.27	2.62	3.56	0.86	1.47	1.39	2.25	1.49	4.1	1.08	11.07	4.81	1.31	1.84	1.25
OTC	0	0	0	0	0	0	0	0	0	0	0	0.38	0	0	0.05	0.17	0	0	0	0	0.08	0	0	0	0	0	0	0	0.08	0.05	0	0	0	0.11	0	0	0.11	0.1	0	0	0.09	0	0	0	0	0	0.62	1.7	0
CTDSPL2	3.52	8.61	7.8	3.61	8.74	4.31	4.37	1.48	5.54	3.25	7	5.85	5.57	11.79	5.49	8.03	3.23	9.26	8.38	11.53	7.02	9.55	7.15	4.43	12.92	4.3	10.79	8.23	4.79	4.95	6.32	17.58	6.17	9.28	2.52	6.04	7.98	3.27	5.53	5.25	8.59	8.57	9.55	6.39	7.31	4.17	7.6	7.56	6.03
BIRC5	2.05	66.01	45.08	9.55	45.16	1.87	5.12	3.82	25.11	5.9	0.73	0.24	42.93	49.43	1.22	31.46	13.89	34.59	35.87	45.7	0.79	30.96	13.25	23.04	16.81	4.61	23.78	94.49	3.68	0.53	32.82	0.38	7.28	39.93	4.42	0.72	23.62	2.25	0.77	1.06	1.02	4.48	23.28	0.95	36.84	42.18	0.25	16.15	0.16
RPS3	1282.16	1048.25	2281.84	1437.04	1522.36	1687.68	896.15	1232.5	1684.8	1244.67	982.22	1023.89	863.91	1091.38	1521.65	1583.32	1710.09	1067.52	1359.89	1046.02	1030.51	1397.11	943.06	1379.54	1312.09	2058.89	945.83	1387.52	1354.08	1046.82	1162.23	1155.16	1099.15	999.41	1489.86	1182.96	1188.16	1208.05	1134.79	1204.69	2147.57	1544.5	1401.85	1490.87	876.85	1129.85	1082	1059.68	1365.72
ERCC2	11.67	17.93	15.85	20.7	11.15	18.61	24.63	6.38	15.97	20	12.53	12.87	16.63	14.99	26.82	15.29	15.26	24.68	19.36	20.75	14.22	10.3	14.49	13.53	18.55	18.93	14.8	25.02	18.26	15.97	7.77	20.08	21.78	34.92	26.52	11.64	21.89	11.99	24.12	18.09	18.27	12.46	10.85	16.57	11.86	23.42	15.5	34.44	15.17
PCSK7	10.63	22.11	19.52	24.61	15.41	34.78	24.99	13.3	33.17	81.67	27.04	19.87	35.46	20.77	27.61	15.19	23.06	21.21	16.76	7.57	16.84	21.82	28.63	26.77	30.09	16.02	14.86	22.05	19.1	16.76	9.87	51.47	17.63	16.44	22.26	9.25	22.13	12.44	35.67	36.75	31.08	35.88	12.84	27	19.9	13.5	21.13	21.91	15.74
MAGED1	24.25	90.57	61.23	63.18	76.48	57.9	113.48	26.55	28.05	50.37	80.21	57.15	36.84	69.81	66.31	135.06	54.89	89.49	82.85	160.56	81.33	70.4	97.05	131.77	92.79	29.04	135.39	45.5	75.66	81.25	34.37	83.28	136	163.66	25.77	123.07	115.42	55.54	29.36	61.07	112.24	112.76	54.89	47.19	109.71	136.09	83.99	62.33	54.86
RAB11FIP2	3.41	2.47	1.41	2.93	2.78	4.83	2.45	0.9	3.7	3.48	12.02	10.4	3.37	6.07	3.73	5.32	1.64	2.27	4.47	3.66	9.56	3.35	6.79	2.66	8.72	4.35	2.47	3.9	4.7	9.13	3.72	4.05	3.7	9.28	1.58	8.6	8.79	9.56	8.93	6.85	9.15	4.08	3.11	12.83	3.61	5.69	14.09	9.16	8.51
BSND	0.39	0	0	0	4.3	0	0	0	0	0.15	0	0.07	0	0	0	0.07	0	0	0	0	0	0.18	0	0	0	0	0.07	0	0	0	0	0.07	0.07	0	0	0	0	0	0	0	0	0	0	0	0	0.21	0	0	0
CDH8	0	0	0.34	1.45	0.2	0.58	0.53	0.05	0.02	0.53	0.03	0	0.65	0	0.02	0.14	0.09	0	0.22	0	0.18	0.81	1.87	1.12	0.05	2.86	0	0.61	0.28	0.11	0.62	1	0.02	0.86	0.85	3.97	0.29	0.02	0.1	1.08	2.12	1.58	0.48	0.61	0.41	0.23	0.1	0.09	1.03
CYP3A5	0.4	1.02	34.11	67.17	32.53	81.68	99.26	46.47	39.58	132.44	3.07	2.87	27.82	0.68	76.8	55.11	143.13	38.36	8.71	0.44	29.94	4.3	31.45	48.97	13.1	151.98	6.99	3.84	63.68	3.97	1.1	190.8	11.38	32.06	157.12	4.18	5.1	0.31	267.19	87.89	68.99	118.64	3.92	178.71	2.22	0.93	5.24	2.49	76.22
ZNF77	1.47	4.18	7.06	3.57	6.03	2.76	4.01	0.67	2.81	4.2	3.02	3.34	5.11	5	4.39	7.83	4.24	6.08	3.35	3.54	3.8	4.64	3.86	7.98	8.36	3.64	7.44	4.94	2.53	3.22	1.01	7.82	3.6	5	5.43	7.83	3.89	2.49	5.91	7.32	5.18	3.63	5.12	4.1	14.44	8.44	4.48	2.65	4.86
THAP5	10.64	9.62	6.32	5.29	14.38	5.39	6.15	1.67	9.54	9.52	13.24	12.54	5.16	8.55	7.4	11.98	4.29	9.65	10.84	8.55	13.72	6.95	9.86	6.66	12.61	6.31	14.67	11.49	6.97	11.19	18.68	11.22	8.68	11.11	3.47	25.51	14.52	11.44	7.09	5.99	11.05	9.24	9.56	5.88	12.14	10.33	15.16	11.15	11.47
LOC107984203	5.76	4.11	2.37	7.47	9.32	3.82	5.6	0.35	8.59	9.22	5.93	3.92	5.58	22.43	3.89	6.06	5.8	4.49	6.94	4.88	4.06	3.5	5.89	9.36	25.39	3.89	9.77	7.69	4.65	5.74	7.46	14.23	10.8	4.57	2.85	3.89	6.16	4.78	8.76	2.85	6.07	25.61	11.86	7.03	8.4	6.92	6.19	7.96	6.39
OR52E6	0	0.63	0	0	0	0	0	0	0	0	0	0	0	0	0	0	0	0	0	0.18	0	0	0	0	0	0	0	0	0	0	0	0	0	0	0	0	0	0	0	0	0	0	0	0	0	0	0	0	0
PTGR1	47.58	14.31	41.6	60.5	29.44	134.52	24.23	69.54	30.25	44.3	18.41	30.32	73.93	36.86	68.83	158.47	142.23	48.4	51.55	25.84	78.51	43.32	182.96	23.94	397.68	274.02	37.23	7.05	120.03	23.69	22.53	80.98	20.92	264.26	9.44	23.06	23.38	40.08	178.95	88.71	145.13	57.72	65.97	107.26	169.4	23.72	21.28	71.44	146.6
DIAPH2	3.04	3.64	6.27	1.46	1.82	1.7	3.12	1.6	1.27	3.47	4.59	4.31	4.37	2.33	0.91	2.85	3.77	0.93	2.14	1.17	5.82	11.76	5.46	4.16	5.38	2.34	8.65	1.74	2.67	4.62	2.45	2.25	1.5	6.33	1.3	7.26	3.76	3.8	1.06	1.86	3.37	1.54	1.48	2.45	5.4	1.31	5.68	6.48	6.64
ANKLE1	1.18	0.46	0.86	0.59	0.73	0.79	0.62	0.33	0.17	0.33	0.86	1.16	0.54	0.21	0.45	1.51	0.73	2.76	0.34	0.63	1.02	0.1	0.77	1.23	1.12	0.97	0.61	0.94	0.89	0.4	0.53	0.42	0.4	1.52	0.7	0.63	1.26	0.68	0.87	0.97	0.41	0.44	0.35	0.56	2.78	1.36	1.06	0.73	0.88
MTA3	39.68	38.05	12.72	21.02	25.69	26.96	20.63	15.34	35.55	28.32	28.42	22.54	23.67	53.87	20.32	26.64	35.33	48.94	16.55	57.02	27.75	29.3	28.58	30.03	28.99	33.98	21.58	39.97	22.21	26.38	32.86	47.61	35.26	35.13	14.56	20.03	31.72	20.83	25.7	27.32	28.14	21.41	16.65	22.97	34.74	16.08	29.39	22.21	27.01
ARHGEF10L	10.42	19.1	53.78	26.56	56.74	54.07	47.8	25.4	11.95	62.05	25.51	24.5	13.14	9.43	57.64	28.79	28.12	21.89	9.61	11.24	25.72	12.73	18.22	35.38	31.21	33.24	42.67	27.22	39.67	32.95	6.72	59.64	35.78	28.69	91.39	13.37	28.18	37.51	80.89	96.61	68.89	68.36	14.49	73.52	47.43	22.93	33.66	19.94	40.3
ZFYVE27	47.49	25.99	32.2	34.9	46.37	34.9	37.41	18.13	44.21	36.65	16.13	18.6	33.58	43.04	32.76	32.98	33.85	19.04	25.79	18.82	21.54	33.18	37.36	40.34	54.51	47.95	25.42	32.05	30.82	20.03	24.96	25.29	22.03	18.61	51.53	45.98	32.34	19.99	54.66	39.4	33.79	37.12	28.21	39.92	36.65	37.08	22.12	27.35	29.66
LMAN2L	35.17	27.03	11.26	16.85	20.41	21.17	16.47	6.26	22.46	20.76	24.46	28.86	20.16	17.54	15.08	14.21	11.7	24.75	16.61	16.76	20.85	15.99	20.04	26.36	13.93	17.3	17.94	22.66	21.3	23.65	29.4	20.71	27.78	16.62	14.22	28.84	29.46	20.6	28.59	24.36	21.68	15.24	19.55	18.58	28.55	31.42	28.71	22.78	26.06
SH2D6	0.34	0.03	1.01	0.09	0.25	0.05	0	0.66	0.15	0.07	0.02	0.24	0.15	0.11	0.09	0.12	0.06	0.15	0	0.07	0.05	0.18	0.21	0.04	0.11	0.25	0.12	0.06	0.05	0.14	0.06	0.04	0.02	0	0.06	2.17	0.17	0.13	0.14	0.07	0.1	0.04	0.08	0.04	0.21	0.41	0.07	0.15	0.18
DOK7	0.03	11.6	5.87	7.97	1.38	12.47	7.52	3.02	8.08	18.31	0.19	0.04	2.27	0.07	21.05	4.63	10.61	10.66	2.84	3.45	2.46	1.22	2.27	4.74	2.65	2.83	3.87	8.74	8.03	0.2	0.43	3.83	9.02	1.24	13.27	0.35	2.55	0.09	16.92	8.32	8.88	4.25	0.75	11.25	1.59	1.59	0.28	0.07	5.24
TRIM49	0	0	0	0	0	0	0	0	0	0	0	0	0	0	0	0	0	0	0	0.12	0	0	0	0	0.08	0	0	0	0	0	0	0	0	0	0	0	0	0	0	0	0	0	0	0	0	0	0	0	0
MAGEH1	1.2	4.76	2.37	4.98	6.82	6.61	8.75	1.83	1.27	5.04	38.69	38.09	4.73	20.2	3.27	19.01	8.63	18.92	17.67	9.22	30.08	16.78	24.33	27.91	18.13	0.78	11.93	13.25	18.23	27.54	8.44	13.8	13.08	11.36	4.04	50.24	25.92	21.61	5.27	8.86	4.6	5.33	15.09	9.82	16.18	11.47	34.12	23.09	20.73
TMEM258	357.09	318.77	316.85	246.27	358.19	240.69	213.47	135.86	263	268.91	138.45	143.08	248.06	304.19	195.93	160.9	327.88	405.67	298.77	480.94	150.61	297.91	234.19	333.47	200.99	223.46	382.8	295.74	235.61	164.62	229.09	226.52	267.34	249.14	246.11	210.05	302.12	170.43	230.19	196.62	179.12	233.43	210.11	240.92	410.22	338.3	117.75	225.78	153.29
SYVN1	86.91	48.51	46.61	49.7	59.64	40.41	41.52	22.75	59.6	60.3	36.58	36.72	77.11	68.05	36.31	46.67	28.72	56.32	58.92	34.07	34.67	43.6	41.18	60.99	52.61	33.72	82.4	47.88	49.48	30.43	45.49	51.71	47.24	43.41	69.73	52.33	55.99	34.78	49.25	55.59	43.73	39.38	78.26	42.24	54.92	47.25	38.6	43.51	39.4
NT5E	2.6	14.3	5.68	0.58	4.37	6.42	2.62	0.58	107.85	0.61	29.36	21.19	16.62	12.23	16.4	2.02	1.59	9.88	56.98	7.44	25.57	12.45	25.65	2.27	1.27	8.9	0.56	0.91	33.05	25.01	11.92	1.19	0.95	5.83	2.13	17.36	15.78	21.56	41.97	9.49	4.52	4.28	42.13	45.62	0.99	2.24	29.48	38.67	14.67
FAM178B	0.11	7.52	0.08	0	11.4	0.2	0.27	1.22	0.09	1.66	5.11	9.64	0.1	7.43	0	0	1.01	0.43	0	21.7	3.73	0.31	0.67	0.28	0	0	0.73	0.43	1.7	7.9	0.32	0.12	0.24	1.53	0.39	1.38	3.32	8.35	0.45	0.12	0.36	0.47	0.54	0.21	0.2	0.6	4.36	4.39	2.7
ZNF19	1.93	2.04	1.2	2.15	4.18	2.73	3.09	0.17	2	3.45	2.12	3.2	0.82	1.57	2.6	3.17	2.53	2.89	1.3	0.69	1.87	0.68	2.6	3.2	1.56	2.77	4.67	4.6	2.7	2.63	0.92	3.55	2.68	2.42	3.31	2	3.23	3.27	4.52	2.55	2.95	3.53	1.17	3.27	3.26	2.61	3.65	1.91	3.3
HNRNPF	197.06	226.43	182.96	98.41	123.56	119.94	110.1	55.49	109.83	130.65	74.51	74.87	162.46	198.02	128.3	185.67	170.58	106.45	96.72	121.42	124.71	116.94	144.15	95.28	273.06	122.43	252.69	165.1	111.52	68.59	108.18	191.66	117.4	353.36	65.8	74.1	221.07	77.02	105.59	136.79	177	173.08	132.18	177.44	151.73	81.31	92.96	103.57	94.4
BSPRY	26.43	3.95	13.12	3.36	30.85	5.42	1.58	9.35	22.01	13.22	0.67	0.19	3.76	5.53	4.77	8.11	15.15	10.83	2.75	18.43	2.86	10.35	3.43	9.43	23.74	11.78	13.49	11.64	9.06	1.08	0.87	9.65	2.78	13.07	6.05	0.59	5.14	3.16	22.23	6.59	5.37	13.59	10.16	20.72	10.28	23.29	1.2	1.05	4.32
TDRD7	6.27	10.26	2.39	4.29	15.32	8.39	4.97	3.64	8.34	6.78	9.31	9.35	10.6	10.93	3.49	13.57	5.13	3.28	9.11	7.4	12.98	15.87	9.51	7.34	15.13	8.7	10.1	8.87	10.28	13.74	10.71	7.44	4.75	7.32	3.26	23.33	11.11	10.72	8.07	10.07	8.88	11.1	16.72	10.45	5.04	11.34	14.2	12.01	13.45
GSTO2	89.82	16.94	39.56	57.42	9.91	47.71	42.83	18.55	67.45	14.49	2.44	1.44	41.27	25.82	40.7	31.41	84.83	21.32	19.05	28.49	9.51	38.06	25.02	23.97	38.62	57.03	21.03	25.52	25.99	1.27	7.38	30.61	1.17	12.39	35.06	66.72	22.84	0.86	52.51	45.28	47.01	38.42	18.23	32.88	26.5	6.71	1.88	5.53	37.04
CENPF	0.72	9.3	15.01	2.03	10.91	0.63	2.7	0.99	10.67	3.23	0.26	0.19	8.86	14.73	0.43	13.25	6.5	15.49	8.55	24.97	0.6	10.37	3.61	6.84	6.51	1.97	17.3	11.44	0.82	0.24	7.39	0.09	2.26	12.59	2.21	0.37	7.27	0.77	0.24	0.33	0.5	1.79	10.46	0.76	21.96	15.34	0.3	5.67	0.17
SCRN1	5.06	30.41	7.89	9.49	18.36	10.07	16.08	4.62	41.86	2.22	29.5	31.46	39.64	6.85	9.02	12.68	4.68	25.2	75.48	26.95	37.64	43.24	25.85	11.07	9.9	1.18	15.3	16.66	17.25	31.71	35.38	19.56	8.91	12.26	8.93	67.7	26.01	23.74	10.81	8.71	20.58	1.84	22.19	17.5	6.32	4.2	42.17	19.25	29.74
CKMT1B	0	11.11	63.78	76.12	42.99	16.13	63.49	56.79	42.82	55.79	0.42	0.26	32.74	21.05	35.4	49.14	165.02	63.32	42.23	13.24	2.35	13.57	56.55	25.61	19.64	99.19	26.5	30.19	34.66	0.49	40.82	18.25	39.65	68.64	30.83	43.86	8.53	0	33.63	22.7	54.15	25.2	121.33	21.45	12.77	20.07	1.13	0	11.2
STARD5	1.23	32.39	12.28	74.75	17.67	37.91	30.29	25.58	4.29	18.38	17.92	9.39	18.07	10.19	19.11	27.29	12.67	49.68	35.5	8.6	14.55	42.87	25.63	55.26	24.45	16.1	16.58	29.16	48.73	14.9	40.66	30.08	54.79	24.64	44.39	7.2	14.56	13.08	31.03	44.45	27.99	36.96	78.16	21.05	8.87	12.01	11.77	21.95	37.92
TRABD	89.37	98.16	97.09	104.49	57.75	134.08	150.74	87.93	67.15	117.68	28.47	33.79	76.75	94.65	113.07	63.34	143.76	182.44	72.66	31.93	37.25	81.99	68.09	83.11	44.65	121.26	66.93	74.23	119.24	30.9	48.19	114.46	106.28	68.18	189.8	25.69	43.28	37.11	147.51	111.36	101	131.4	51.97	144.69	130.68	108.58	30.88	57.99	83.22
SEMA3F	11.13	109.8	158.08	298.71	17.79	169.64	292.01	132.91	12.47	233.62	7.5	6.52	43.02	25.47	123.39	172.22	253.62	118.99	112.9	9.87	25.83	23	72	127.49	33.07	245.77	237.22	178.48	97.05	12	40.6	142.26	157.81	205.36	295.68	17.92	41.26	7.43	182.71	245.39	252.56	148.73	50.32	157.27	144.94	52.3	11.66	28.71	63.93
EPB42	0	0.03	0	0.04	0	0	0.05	0.07	0	0.27	0.14	0.05	0	0.04	0	0.05	0.04	0.05	0	0	0	0.13	0	0	0	0	0	0.05	0	0.05	0	0.1	0	0	0	0	0	0	0	0	0.05	0	0.05	0.04	0.08	0	0.1	0.14	0
MRTO4	24.66	41.88	63.81	28.93	49.9	36.28	30.41	28.17	49.11	51.58	16.01	17.51	70.33	42.25	31.47	54.96	46.3	65.17	49.1	52.89	21.29	58.97	39.83	51.12	41.44	42.87	54.77	64.18	27.61	17.42	44.09	35.17	29.58	46.12	37.97	15.36	44.68	22.81	38.01	36.08	34.58	25.88	65.39	31.68	76.23	101.61	19.04	29.43	25.79
F12	10.38	9.32	0.27	4.72	1.28	6.2	4.69	7.98	4.59	1.11	0.19	0.05	3.12	0.49	0.6	0.64	10.36	3.85	0.31	0.7	0.29	4.39	2.19	1.68	2.07	0.25	1.37	8.19	1.72	0	5.2	0.74	3.54	0.44	2.87	0.8	1.67	0.08	1.84	2.6	6.43	0.68	5.85	1.29	0.51	3.08	0.1	0.27	1.35
UGT2B11	0	0	0.07	0.2	0.16	0.07	0.07	0	0	0.06	0	0	0	0	0	0.09	0	0	0	0	0	0	0	0	0.1	0.09	0.28	4.4	0.16	0	0	0	0	0.89	0	0	0	0	0	0	0.18	0	0	0.22	5.42	0.09	0	0.16	0
KBTBD13	0	0.05	0	0	0.03	0	0	0	0.02	0	0.58	0.41	0	0	0	0	0	0	0	0.24	0.27	0	0.11	0	0	0.03	0	0	0.1	0.14	0	0	0	0.03	0	0	0.63	0.29	0	0	0	0	0.11	0	0	0	0.34	0.29	0.16
FAM98B	5.6	13.01	12.71	8.12	16.48	9.11	8.87	3.96	10.54	5.48	15.04	13.03	10.71	14.38	8.23	12.73	6.78	13.23	12.65	13.06	16.33	18.23	13.95	9.02	12.36	7.33	14.59	6.61	9.2	13.78	8.74	20.55	11.58	14.86	4.1	16.57	11.4	10.86	5.81	8.62	14.41	11.14	11.77	9.93	9.36	8.13	17.88	12.28	12.58
BPTF	15.42	9.63	18.32	10.7	17.31	12.42	17.7	5.3	12.3	16.07	11.1	11.5	15.77	12.58	13.49	16.36	11.65	16.68	10.02	11.17	15.1	8.61	13.39	20.74	13.43	13.94	14.13	10.46	12.62	11.24	13.16	26.6	11.67	22.91	17.51	22.76	16.83	8.06	20.84	17.56	22.03	17.67	8.85	16.62	29.77	15.47	16.76	13.68	16.53
PXYLP1	3.47	19.49	21.18	7.02	7.03	9.07	14.11	1.47	8.32	11.28	4.47	2.91	4.92	1.93	4.1	9.22	5.21	19.75	6.8	0.94	7.26	19.5	13.09	8.83	14.25	8.2	23.38	11.21	4.2	3.41	2.45	23.68	7.62	12.17	8.4	11.28	21.82	3.02	26.51	8.33	12.66	13.67	7.16	48.74	11.57	6.33	4.69	4.13	4.57
MARF1	9.53	13.12	9.5	12.79	19.11	15.98	21.3	4.64	11.35	18.54	22.31	21.55	9.78	13.19	11.07	17.92	10.79	23.5	15.67	11.43	24.67	8.69	18.23	14.2	12.87	15.84	20.62	13.68	18.71	20.71	10.78	34.49	16	16.55	11.9	22.57	18.9	19.8	26.05	15.41	20.1	27.58	12.02	19.99	40.22	14.29	35.66	16.2	27.21
FBXO40	0.03	0	0	0	0.01	0	0.01	0	0	0.03	0.09	0.26	0	0	0.01	0.02	0.03	0.01	0	0.01	0.04	0	0.04	0	0	0.02	0	0.03	0.03	0.01	0	0	0.02	0.02	0.1	0	0.08	0.01	0.02	0	0	0.02	0.01	0.02	0	0	0.35	0	0.17
CEP295	2.37	5.09	3.62	2.59	3.56	3.43	3.9	0.85	5.26	6.1	3.69	3.62	6.56	4.23	2.5	5.02	3.18	7.32	3.93	2.86	3.31	3.43	3.48	6.7	6.11	3.19	3.82	3.82	2.89	3.54	3.13	6.19	3.33	4.61	3.88	4.39	5.08	2.82	5.28	4.55	4.39	4.04	4.4	3.91	11.27	6.21	4.58	4.93	4.38
SLC10A2	0	0	0.02	0	0.02	0	0	0.03	0	0.03	0	0	0	0	0	0.02	0	0	0	0	0	0	0	0	0	0	0	0	0	0	0.02	0	0	0	0.04	0	0	0	0	0.03	0.02	0	0.04	0.02	0	0	0	0	0
OR9A4	0	0	0	0	0.09	0	0	0	0	0.11	0	0	0	0	0	0	0	0	0	0	0.1	0.27	0	0.12	0	0	0	1.91	0	0	0.08	0	0	0.1	0	0	0	0	0	0	0.11	0.31	0.2	0.11	0.31	0.54	0	0	0
KDELC2	2.24	30.95	7.97	4.15	8.29	4.18	4.3	3.13	4.81	6.4	30.96	34.04	30.39	25.57	6.19	10.18	5.91	19.5	25.09	7.03	29.71	11.66	27.09	12.43	16.72	9.34	16.74	5.53	16.87	36.1	9.1	11.19	5.78	12.73	3.9	14.86	23.59	27.75	4.76	5.02	8.64	2.26	12.1	5.85	11.41	9.31	37.8	31.34	23.36
MRPS18C	26.51	89.76	36.98	57.98	32.23	37.22	32.12	32.5	34.49	35.88	47.66	52.52	52.81	43.35	33.08	63.82	39.78	47.92	55.15	44.35	46.83	41.72	50.44	43.16	61.39	38.15	53.72	43.85	38.25	46.56	67.14	48.89	41.88	47.23	19.96	38.04	46.93	47.82	38.6	37.6	45.35	51.24	45.75	38.16	32.29	26.77	52.02	45.69	47.42
METTL11B	0	0.32	0	0.04	1.53	0	0.13	0	0	0	0	0	0.18	0.04	0	0.19	0	0.04	0.27	0.04	0.04	0.24	0	0.55	0	0	0	0.04	0	0	0.11	0	0	0.09	0	0	0.23	0	0	0	0.09	0.1	0.17	0	0.42	0.1	0	0	0
ATP5F1E	490.25	926.21	925.49	1252.7	1473.65	873.79	960.84	601.2	758.79	1209.91	840.03	851.83	1324.89	822.54	862.93	618.51	866.41	922.76	984.64	811.2	741.56	1125.93	1169.15	1158.83	801.58	707.45	1230.07	502.56	987.1	858.99	1121	920.08	1190.81	708.48	740.59	1167.31	938.03	860.93	836.13	684.33	879.28	868.67	529.09	906.51	826.36	899.29	699.17	1163.71	775.29
UBB	142.01	1651.86	1292.51	2626.6	2366.08	2109.68	2367.59	883.73	1867.83	1010.72	1659.96	1736.9	1029.62	1188.81	2085.65	861.4	2463.2	1111.46	622.72	1863.02	1901.4	1004.8	1669.48	1515.87	2190.02	2373.98	1329.35	1213.32	2028.84	1638.65	1383.9	2129.34	1511.66	2296.18	1870.25	3438.61	1087.04	1636.4	1600.89	1849.75	2131.28	2184.18	1243.73	2282.85	2689.41	1459.45	1632.28	1676.53	1810.3
RGS12	3.27	54.53	33.59	33.95	22.95	55.69	54.6	60.52	13.68	71.34	15.35	13.59	42.32	10.03	68.1	45.09	34.07	47.5	49.73	13.33	29.22	46.4	32.97	33.47	47.85	24.11	24.69	44.18	47.28	14.09	22.51	43.28	60.33	30.44	73	21.48	23.33	14.1	82.82	59.85	45.85	33.87	38.46	52.54	76.4	38.27	16	14.54	41.06
USP6	0.19	1.17	0.44	1.07	0.25	0.15	1.52	0.17	0.25	0.3	0.66	0.86	0.54	1.43	0.42	1.34	0.49	0.7	0.71	0.67	1.18	1.2	1.91	1.01	2.53	3.2	2.97	1.7	0.4	1.22	0.46	0.1	0.44	1.64	0.19	5.07	1.6	0.84	0.44	0.61	1.8	0.23	1.43	0.32	5.19	0.42	2.04	2.14	2.18
MAP10	0.06	1.25	0.66	0.74	0.7	0.91	1.18	0	2.08	0.1	0.5	0.58	0.44	0.19	1.4	0.78	0.07	1.24	0.62	0.19	0.32	0.2	0.74	0.36	1.48	0.1	0.99	1.69	0.71	0.64	0	1.54	1.07	0.91	0.22	1.26	0.63	0.39	0.92	1.68	2.74	1	0.83	0.79	0.61	0.68	0.61	0.6	0.71
CCT7	347.02	295.97	313.12	240.34	227.77	261.69	214.65	217.8	310.28	296.51	188.94	213.56	233.21	435.52	263.27	405.82	257.57	289.53	212.26	386.71	220.68	272.7	284.28	222.25	306.2	345.41	182.55	339.19	228.41	228.88	335.93	250.52	262.99	468.55	228.69	244.29	234.82	267.46	196.4	235.99	228.58	259.48	301.28	216.13	300.24	596.03	241.7	223.92	220.48
NPDC1	124.04	65.4	14.13	52.84	489.05	176.8	135.75	72.79	90.74	143.23	127.27	109.06	52.45	55.55	40.8	181.9	246.56	20.17	32.34	14.1	106.07	33.43	206.96	92	38.45	39.81	67.74	129.42	172.87	132.55	19.15	23.06	70.16	45.97	197.11	481.78	85.08	126.49	184.8	162.43	172.62	45.83	45.96	82.45	94.85	229.12	97.12	153.57	180.19
ATF7IP2	0.5	8.27	27.48	22.05	5.49	24.95	23.01	3.94	0.6	68.95	6.79	6.48	10.37	24.29	19.47	45.28	63.96	17.78	3.36	0.83	5.96	4.07	10.65	24.78	19.22	209.01	11.29	11.25	20.52	6.17	4.51	42.75	14.92	27.18	41.02	3.7	10.16	6.5	35.31	52.85	96.82	76.27	10.57	35.66	83.06	24.03	7.29	6.89	38.95
RORA	0.51	1.01	0.33	0.57	4.91	0.93	1.12	1.07	0.18	0.61	4.6	4.22	2.33	2.56	0.34	5.86	0.65	0.5	2.91	1.19	6.11	5.05	5.21	4.57	1.09	0.36	1.78	1.41	3.02	3.66	0.72	1.28	1.15	1.79	0.79	7.27	4.22	3.21	1.08	0.68	1.5	1.04	2.06	1.49	2.18	3.72	6.66	4.65	4.88
ANKRD13A	26.97	23.95	17.03	17.22	17.26	13.88	17.66	16.41	41.34	24.3	64.16	48.26	25.47	49.59	14.78	58.52	12.21	38.09	27.16	100.08	46.7	33.18	24.41	57.15	35.18	21.67	35.91	44.51	34.06	62.64	16.54	33.69	45.15	37.6	27.98	13.37	37.95	43.79	22.66	20.64	25.37	29.79	31.54	17.54	25.63	92.46	75.58	32.69	39.49
CCDC112	2.01	6.46	0.58	3.99	13.69	6	5.63	1.3	8.45	3.2	7.17	8.09	9.42	3.54	4.22	7.53	4.64	1.76	7.7	3.61	11.92	9.27	4.87	13.15	6.97	6.32	4.67	3.79	7.03	9.38	3.26	14.67	5.94	8.21	4.87	26.26	7.74	8.46	10.68	10.59	5.01	2.48	2.82	7.14	27.89	49.48	11	12.8	9.52
BCL9L	17.45	43.47	38.05	21.51	11.96	30.89	19.52	13.77	23.28	46.99	34.81	34.29	50.58	64.04	18.61	18.03	28.93	18.47	32.1	24.11	36.64	47.75	23.3	54.75	39.69	16.13	35.96	34.24	37.23	32.18	24.66	27.58	51.87	22.38	49.19	6.46	41.11	32.37	24.96	21.36	25.68	30.34	21.26	29.89	22.47	10.7	41.35	24.01	28.48
HSPB7	0.18	4.88	0.32	0.29	12.15	0.22	0.28	3.4	0	1.06	192.34	189.34	2.1	5.29	0.15	0.54	0.43	0.04	13.52	19.48	136.16	1.33	5.83	0.36	0.16	0.15	0.08	0.17	79.26	185.53	0.2	0.23	2.93	9.77	0.52	6.81	66.98	201.82	0.15	0.18	0.21	0.04	13.44	0.17	0.48	0.57	185.67	32.74	75.69
YJEFN3	19.5	15.52	4.45	11.39	5.53	11.76	11.41	5.96	8.05	10.21	6.73	11.41	3.55	6.02	15	26.33	9.61	5.63	2.89	7.32	8.27	2.61	6.7	5.56	26.94	15.21	4.8	11.93	11.92	7.4	5.89	8.08	3.18	8.99	9.26	12.32	21.98	6.41	19.98	17.76	7.33	10.03	10.44	8.83	23.3	50.51	9.97	5.36	10.21
M6PR	87.78	132.34	95.72	70.05	85.43	86.9	71.14	34.2	61.44	118.56	53.59	60.83	74.61	100.81	69.45	89.65	74.63	105.31	82.97	88.39	84.75	275.81	94.98	67.4	111.72	74.57	75.54	76.95	77.94	64.5	130.42	114.31	108.08	67.34	29.87	101.12	99.68	65.55	50.4	85.2	109.66	90.03	93.9	83.42	108.7	107.29	91.65	88.52	82.69
PLAU	105.3	377.69	370.83	26.09	15.78	86.4	56.78	51.73	50.49	27.83	15.75	11.28	256.63	318.78	57.49	74.04	40.91	51.6	311.14	65.78	80.72	633.01	218.93	188.21	90.77	36.16	228.38	34.47	65.18	20.3	177.55	32.12	35.07	114.53	478.06	18.9	30.77	16.13	55.66	25.45	15.11	27.41	472.17	82.04	24.8	59.13	13.18	48.41	32.22
NFE2	4.35	0.1	0.13	0.47	0.2	0.1	0.63	1	3.29	0.73	0.83	0.9	1.63	1.21	0.41	0.92	0.11	2.81	3.02	0.83	6.2	2.43	0.56	1.88	0.38	0.06	1.84	0.3	3.2	0.41	0.2	0.06	0.75	1.43	0.61	0.86	0.18	0.65	0.16	0	0.19	0.12	1.77	0.06	0.27	0.19	1.05	0.45	0.07
HOXC8	2.97	4.06	0.06	0	0.75	0	0	0.03	0	0.17	0.31	0.64	0.18	2.33	0.03	0.28	1.11	0.34	3.24	0.03	0.3	4.5	0.08	0	0	0.04	0.33	13.06	0.32	0.38	2.83	0.04	0.85	0.04	1.93	23.86	2.27	0	0	0	0	0	2.6	0	11.98	1.39	0.36	0.51	0.35
SLC22A14	0.51	0.31	0.26	1.03	0	0.38	0.91	1.91	0.73	0.81	0.04	0.2	1.02	0.11	0.6	0.23	1.28	0.52	0.15	1.71	0.23	0.24	0.32	1.33	0.66	0.09	0.73	1.66	0.27	0.24	0.37	0.27	0.86	0.08	1.47	0.18	0.39	0.24	0.55	0.18	1.04	0.45	1.59	0.14	2.07	1.16	0.17	0.42	0.23
XYLT1	0.14	0.6	3.1	0.91	3.16	0.27	0.69	1.36	0.13	5.13	3.72	5	0.4	15.89	0.18	0.82	0.09	0.8	3.73	0.65	4.71	2.21	0.89	0.88	2.04	0.09	1.92	3.56	1.71	4.24	0.16	1.06	0.8	3.02	1.47	4.32	2.64	2.6	1.08	0.89	1.28	0.52	2.18	1.63	1.23	0.22	5.6	2.4	2.64
TRIB1	133.33	43.47	74.37	46.38	48.92	44.08	116.74	66.83	67.07	165.3	63.8	16.09	225.16	51.55	21.83	72.06	75.91	47.98	64.54	34.26	315.18	191.38	117.65	162.76	120.8	51.92	117.68	62.52	42.4	31.63	98.18	55.96	31.87	128.94	124.44	79.46	62.9	6.16	34.2	97.13	42.58	45.08	24.65	113.84	334.35	28	14.87	79.92	78.61
CTNND1	51.94	179.46	147.01	170.43	71.97	227.77	208.72	124.21	79.48	252.99	64.84	59.09	181.57	111.42	110.05	131.36	117.72	237.85	151.53	107.55	98.8	169.91	129.92	192.62	114.9	211.51	206.57	98.69	116.29	64.85	100.33	403.97	209.81	159.81	246.84	72.12	123.5	50.09	255.19	270.19	207.84	267.4	105.24	267.9	148.41	32.79	75.9	51.72	148.16
RET	0.11	0.85	0.03	0.09	48.72	0.32	0.61	0.09	0.16	0.07	0.36	0.53	0.16	0.38	0.07	1.86	0.1	0.07	0.24	0.16	0.61	2.12	1.07	0.54	0.06	0.02	0.85	0.51	0.34	0.25	3.57	0.1	0.28	0.64	0.25	90.04	0.43	0.1	0.15	0.3	0.39	0.06	0.74	0.49	0.35	0.8	0.93	0.37	0.34
MAPKAPK3	25.73	52	50.02	49.41	29.09	45.24	33.12	51.22	29.6	43.21	18.63	22.1	36.44	21.73	37.75	31.32	23.12	69.36	49.55	42.12	21.39	37.68	42.82	33.28	47.45	20.68	31.66	31.16	37.4	17.46	25.23	69.11	32.53	42.5	44.03	27.8	28.05	29.88	45.94	56.45	31.41	31.85	35.79	53.97	22.52	40.28	23.08	38.34	29.28
SF3B5	153.17	297.9	161.56	102.06	322.73	155.65	199.64	169.64	192.16	135.18	144.35	138.8	305.78	189.42	146.06	177.91	207.54	219.96	165.64	138.2	125.68	168.21	230.15	136.58	95.31	135.88	155.95	160.8	199.92	146.83	152.42	162.14	193.14	153.76	112.53	126.35	161.76	167.61	135.62	135.21	149.54	136.9	179.98	141.46	177.62	213.1	130.56	208.2	130.17
METTL21A	12.01	10.53	13.17	10.37	24.61	11.69	10.49	6.44	11.07	9.52	11.69	8.88	14.83	10.81	11.26	13.62	15.51	23.12	8.31	12.22	14.02	5.62	14.86	20.44	15.88	12.36	8.4	8.28	12.53	11.39	6.83	13.5	14.24	16.29	13.83	25.77	19.4	7.74	14.99	18.09	18.76	12.15	9.99	15.22	20.3	16.24	12.15	11.64	14.44
DET1	5.9	1.89	4.34	3.35	6.57	4.11	3.24	0.81	5.86	4.46	12.31	12.22	1.58	4.61	5.55	3.96	2.37	4.93	2.93	9.39	10.49	4.95	6.05	7.96	4.27	3.99	5.08	6.35	6.52	11.02	2.24	12.23	4.5	3.92	1.98	12.5	4.98	7.07	5.3	2.4	5.54	5.19	2.93	5.28	7.63	3.44	13.22	6.45	8.86
GGT7	15.34	7.09	19.25	67.93	113.64	28.8	40.11	10.14	43.51	14.95	21.81	26.92	13.51	25.24	16.83	26.13	19.16	46.63	7.78	16.48	24.17	17.15	26.31	60.57	19.07	28.36	26.24	95.48	28.6	32.84	8.51	72.97	49.3	13.47	51.62	40.72	20.97	24.03	42.81	45.56	36.95	11.17	19.31	32.9	42.32	27.12	30.47	23.11	38.16
MTRNR2L1	1303.07	427.04	803.51	1209.73	1165.56	1198.46	1036.74	661.12	1245.23	1885.62	1005.47	1955.14	605.48	492.56	1310.34	1712.06	441.69	593.58	536.76	756.11	547.21	523.02	685.88	543.11	627.17	725.95	599.15	293.19	622.36	867.32	376.49	344.44	2176.82	1163.77	3333.66	440.89	435.1	586.62	1777.58	853.61	1403.22	1242.45	640.13	1297.41	1516.94	448.95	854.17	807.55	1750.87
FGFRL1	6.05	5.58	4.5	4.64	7.83	9.07	11.18	6.89	32.92	9.15	7.83	9.19	8.94	13.67	3.65	18.23	7.39	5.77	12.77	2.83	15.69	40.25	12.71	5.59	43.23	8.12	11.06	35.37	12.22	10.59	9.9	10.33	9.07	23.12	4.77	2.11	13.49	11.15	6.03	13.18	14.29	5.27	12.95	10.18	66.29	13.76	13.57	11.36	16.37
VHLL	0	0	0	0.07	0	0.16	0	0	0	0	0.09	0	0	0	0	0	0	0	0	0	0.09	0	0	0	0	0	0.1	0	0	0	0	0	0	0	0.16	0.42	0	0.16	0	0	0	0	0	0.21	0	0	0	0	0
GMPR	13.65	8.96	0.34	8.2	21.39	5.19	4.5	1.91	0.4	3.63	8.83	4.32	7.27	4.11	1.47	9.14	0.81	0.87	6.92	2.32	8.46	6.1	5.2	4.4	1.76	1.26	23.88	8.18	8.39	10.02	5.85	2.23	3.09	4.72	2.49	8.92	8.43	13.26	1.37	3.03	4.8	3.61	5.15	0.98	3.99	10.71	9.2	17.76	6.04
BTN2A1	7.69	21.99	15.84	18.74	21.47	19.64	28.52	5.2	27.9	22.49	37.85	42.71	29.71	32.07	15.82	19.51	16.15	18.82	19.93	11.52	31.21	19.11	22.11	36.69	39.72	16.78	41.21	21.04	21.03	35.36	19.99	27.91	16.8	30.93	27.34	26.93	29.89	25.12	31.19	28.94	23.94	30.93	24.47	20.12	39.65	18.82	45.37	29.12	26.59
DACT1	0.43	2.34	0.36	0.22	7.52	0.28	0.98	0.84	0.23	0.9	7.68	6.11	3.1	6.85	1.61	2.58	0.39	0.33	7.06	4.02	13	5.66	11.05	3.67	0.22	2.14	0.22	0.19	4.94	6.29	0.61	2.96	0.82	5.29	1.63	3.62	8.7	2.53	1.19	2.16	1.09	0.19	4.8	0.95	2.41	0.73	8.67	10.6	5.73
ZNF281	8.13	10.01	5.54	4.26	4.56	2.99	6.57	1.54	3.06	3.7	4.71	5.03	8.6	10.83	4.6	25.43	3.46	8.03	15.21	7.63	7.06	6.42	7.06	10.98	6.41	2.95	11.9	6.72	4.49	5.38	7.27	4.29	5.3	8.95	4.24	7.15	11.63	6.05	6.02	4.26	5.83	4.3	9.12	4.46	12.9	5.53	6.94	8.39	5.08
MPZL2	38.87	183.26	279.2	96.74	4.33	145.75	131.24	149.57	45.27	146.43	6.35	3.98	122.1	15.24	73.86	106.39	118.31	257.36	95	14.64	86.41	87.92	130.52	146.63	152.05	123.61	74.69	137.9	128.5	9.02	72.41	269.02	145.26	82.67	144.85	38.14	46.66	6.9	172.01	168.15	141.44	189.25	71.76	230.84	34.72	47.88	9.13	14.5	115.21
ZC3H10	3.78	2.96	4.02	6.05	11.96	5.06	4.16	1.56	5.22	6.13	11.52	12.97	2.9	3.84	6.56	4.4	2.79	8.88	3.72	7.63	8.1	1.39	4.43	3.63	8.48	5.01	7.83	2.67	8.7	9	7.69	6.43	5.77	6.37	1.35	4.24	12.83	12.99	4.91	4.16	4.6	6.12	4.09	3.74	9.43	4.39	12.43	8.3	7.83
C1QTNF9B	0.19	1.29	0.07	0.38	0.2	0.87	0.81	0.26	1.77	0.49	0.25	0.32	4.54	7.42	0.28	0.6	0.9	0.89	0.56	0.16	0.49	0.41	1.25	1.46	1.04	0	1.64	0	0.1	0.57	0.16	0.75	0.65	0.42	0.65	0.25	2.92	0.75	0.71	2.13	0.35	0.55	0.46	0.45	0.58	3.78	0.71	0.16	0.36
BACE1	7.91	5.69	3.47	2.31	26.06	5.74	10.06	3.66	10.66	4.16	21.14	17.83	18.65	14.08	3.04	9.69	3.51	6.83	18.8	7.81	23.03	23.38	30.77	11	3.38	3.73	4.86	4.89	13.15	20.09	15.72	6.5	4.56	15.16	5.24	18.04	18.35	18.49	7.38	7.31	10.41	5.44	17.6	7.81	20.79	5.5	26.36	16.43	15.04
KIF1BP	46.28	28.17	14.83	21.8	33.36	23.15	19.93	6.96	23.8	17.19	31.08	26.57	16.54	34.6	23.71	19.3	12.8	15.69	22.6	16.43	33.87	18.91	29.29	15.5	29.54	18.69	14.37	6.48	18.52	31.76	26.91	20.16	8.65	30.56	10.54	48.4	25.84	29.89	23.78	24	29.05	21.65	14.31	29.27	12.25	12.17	34.69	18.85	27.05
SMIM31	0.05	0.12	0.04	0.99	0.13	2.21	2.1	0.08	0.03	0.25	0.03	0.05	0.38	0.07	0.07	0.09	0.69	3.17	0.06	0	0.21	0	0.3	0.74	0.09	1.63	0.15	0.08	1.63	0	0.02	1.56	0.06	2.14	0.24	0.04	0	0.07	1.9	0.11	3.99	2.35	0.05	0.94	1.46	0.18	0.06	0.06	0.47
CMIP	27.46	100.92	34.43	40.4	124.71	48.58	100.73	50.32	32.53	42.96	15.82	14	49.38	49.52	36.65	63.86	56.27	55.34	68.92	24.6	40.75	50.91	57.94	54.74	23.15	64.37	47.09	165.1	41.65	13.59	53.84	41.11	57.43	45.6	60.65	46.28	36.83	13.78	45.31	73.97	51.22	63.02	40.28	64.22	34.15	46.89	16.68	32.14	39.46
ZNF282	18.02	40.01	35.79	39.47	43.18	35.63	37.03	18.34	36.11	57.43	20.61	21.3	24.88	20.46	32.96	39.05	39.72	41.03	17.21	25.02	22.56	40.02	22.12	50.02	42.32	32.96	35.61	67.5	28.02	20.22	23.84	35.7	39.5	36.71	48.59	10.03	63.17	20.14	35.31	36.28	29.92	29.88	22.08	31.63	145.73	44.15	24.22	16.76	22.67
MICU1	94.63	37.5	29.09	41.8	39.98	41.16	40.58	20.33	51.11	23.04	70.64	67.66	35.48	83.34	41.8	51.66	40.48	28.81	36.37	42.64	72.64	56.69	46	37.37	36.69	54.14	27.19	32.47	56.83	74.08	29.34	24.4	23.34	44.12	36.87	69.68	57.49	88.7	44.84	35.37	37.8	32.5	37.43	46.74	52.51	45.17	76.99	58.84	52.51
HMGXB3	25.75	21.85	18.5	27.49	26	41.34	22.46	14.31	21.74	38.56	13.48	14.46	26.19	25.85	28.26	18.45	26.25	21.92	27.14	27.93	14.41	23.69	26.07	32.24	25.02	50.06	20.96	21.3	26.48	15.19	49.73	37.19	35.12	22.3	42.04	30.42	26.88	19.76	70.02	45.87	37.21	26.28	31.89	47.62	74.08	25.42	14.27	20.17	29.37
OR10AC1	0	0	0	0	0.08	0	0.16	0	0	0	0	0	0	0	0	0	0	0	0.3	0	0	0	0	0.2	0	0	0	0	0	0	0	0	0	0	0	0	0.08	0	0.11	0	0	0	0.16	0	0	0.09	0	0	0
MTF1	5.21	2.93	4.1	3.39	14.86	3.13	3.56	4.57	5.96	6.02	3.57	3.97	5.87	7.84	3.85	6.91	2.66	5.83	5.42	5.38	7.05	6.33	5.59	3.46	5.88	1.92	7.4	19.65	4.39	3.42	4.34	7.26	4.12	4.9	3.26	2.86	3.97	2.83	4.31	5.07	5.82	6.43	6.83	5.2	6.01	7.23	5.08	3.9	4.74
DIRC1	0	0.24	0	0	0	0	0	0	0	0	0	0	0.25	0.54	0	0	0	0	0.32	0.11	0	0	0.54	0	0	0	0	0	0	0.26	0	0	0	0.06	0	0.07	0.32	0	0	0	0	0	1.3	0	0	0.07	0	0	0
SMO	12.97	29.73	0.63	0.83	4.32	2.37	2.06	4.84	0.83	1.55	16.38	14.21	1.3	14.43	5.53	10.32	7.37	18.48	11.44	2.56	17.13	11.37	11.4	16.72	0.73	0.97	18.8	1.06	11.23	15.74	8.36	0.66	4.81	20.63	9.82	2.33	13.68	11.96	10.32	6.07	8.22	0.23	7.86	5.67	41.27	2.43	16.64	15.46	15.26
NAPSA	78.13	4.51	1.84	9.4	12.18	2.23	2.58	3.44	0.77	1.78	1.68	1.09	6.47	4.91	1.38	2.78	1.22	4.4	3.3	1.87	1.92	3.02	2.65	3.71	1.31	0.98	3.31	2.58	16.15	2.32	3.27	1.74	8.54	5.21	2.93	1.18	5.5	2.79	4.26	2.21	1.78	2.2	6.88	3.26	3.07	3.86	0.48	7.12	3.05
NR5A1	0	0.02	0	0	0	0	0	0.02	0	0.13	0	0	0	0.02	0	0.03	0.05	0	0.1	0.02	0	0.18	0.03	0.03	0.03	0.06	0.09	0.03	0.05	0.03	0.44	0	0	0.14	0	0	0.03	0	0.04	0.03	0	0	0.05	0.03	1.39	0.18	0.03	0	0
EDNRB	1.56	2.34	3.36	2.47	2.88	1.8	2.26	5	9.96	11.88	19.23	6.51	5.77	40.3	2.17	3.8	15.52	3.28	3.74	1.45	15.77	1.39	144.25	13.2	3.55	1.31	4.27	3.42	11.19	9.26	0.49	1.81	3.32	7.31	7.55	41.77	10.97	8.94	3.71	2.34	2.5	1.43	2.47	4.03	16.21	5.53	7.85	15.8	11.37
LRRIQ3	0.54	1.82	0.83	0.59	1.71	0.64	0.86	0.05	0.27	1.46	0.4	0.16	0.79	0.77	0.24	0	0.77	1.77	0.11	1.96	0.27	0.5	0.56	0.39	0.34	0.69	0.45	1.33	0.26	0.37	0.47	2.71	0.75	0.57	0.14	0.53	0.5	0.55	0.45	1.35	0.74	1.06	0.1	0.79	1.26	3.21	0.1	0.52	0.21
SEMA4B	110.34	136.4	208.73	194.67	96.63	311.28	521.83	175.85	51.67	99.05	31.94	44.08	186.18	41.27	171.56	81.08	252.03	122.14	72.22	31.03	47.76	79.24	71.95	254.68	155.32	166.59	220.63	123.27	146.92	30.13	114.98	249.65	313.31	47.76	419.89	26.03	68.76	57.53	246.97	267.13	295.26	447.75	105.51	241.28	38.2	54.53	44.71	20.31	143.18
GKAP1	2.7	4.24	3.09	1.84	34.96	3.51	2.33	1.34	4.91	3.88	18.81	19.74	3.5	1.97	2.59	8.49	2.84	0.76	1.5	12.13	19.68	0.6	6.87	6.18	7.92	5.06	7.06	3	8.33	20.7	0.89	3.01	2.71	3.93	2.18	39.79	11.56	17.9	13.95	4.31	7.45	3.93	2.02	5.43	9.39	12.88	25.6	12.07	21.34
ZNF507	2.41	3.66	4.89	2.55	2.9	3.74	3.76	0.87	2.56	4.74	3.42	3.12	3.59	2.94	3.42	8.73	2.08	6	4.35	3.61	3.19	3.42	3.97	7.9	4.75	4.53	5	6.75	3.75	3.43	4.94	6.73	2.81	5.83	3.23	4.29	4.84	3.12	6.24	5.04	6.48	6.26	2.65	6.17	8.46	10.33	4.44	4.05	4.51
RPL10A	1590.46	1320.66	2571.11	2066.63	1411.61	2732.48	2088.42	1709.82	1980.45	1939.88	2473.56	2851	1204.42	1380.53	4629.16	1259.88	2504.02	1439.68	1045.94	1727.32	2293.8	1351.89	2174.53	1299.3	1638.41	3706.63	1195.55	2001.2	2563.84	2678.22	1810.94	2718.91	1859.51	1868.71	1648.85	1598.53	2494.93	2618.37	1676.11	2840.4	3666.86	2758.48	1346.84	2842.91	1027.17	1388.94	2912.26	2225.21	3106.73
DFFB	2.86	4.58	11.52	6.79	6.3	6.67	5.26	0.96	5.47	9.18	6.29	4.64	3.37	3.09	7.64	6.27	4.49	7.2	3.53	6.74	4.94	5.87	5.76	6.27	8.35	6.47	8.34	7.09	6.46	5.57	3.07	8.29	5.42	7.1	6.53	4.8	7.37	5.33	11.83	10.07	6.67	6.35	4.71	6.56	13.89	19.39	9.15	6.68	6.45
HSPD1	184.15	167.7	201.33	136.42	205.04	94.34	106.3	65.76	221.41	136.32	99.32	276.21	205.9	220.24	114.02	156.43	141.31	178.87	128.09	220.28	224.56	138.43	200	144.14	277.64	153.14	184.28	163.5	93.09	102.37	253.42	118.42	110.27	206.63	102.57	429.88	172.07	100.46	103.08	93.43	177.66	154.8	121.29	111.7	138.1	185.37	133.2	166.06	154.89
TM4SF4	0	0.05	1.35	0	709.74	0.05	0	0.08	0.42	0.13	0.17	0.11	0	0	2.47	0.87	0	0.11	0.07	3.8	0	0	0.44	0.34	0.12	0	0.12	0.05	0	0.22	0	0	0	0.63	0.19	0	0	0.1	0	0	0.06	0	0	0	3.05	0	0.06	0.32	0
FTH1P18	0.1	0	0.08	0.08	0	0	0.31	0.21	1.32	0.36	0.11	0.1	0.87	0.83	0	0.44	0.86	0	0.25	1.01	0.1	0	0.1	0.39	0.11	0	0.34	0	1.19	0.11	0	0	0.11	0.54	0.55	0.47	0.11	0.28	0.43	0.12	0.67	0	0.1	0.12	0.49	0.68	0.11	0.2	1.44
TAAR9	0	0	0	0	0	0	0	0	0	0	0	0	0	0	0	0	0	0	0	0	0	0	0	0	0	0	0	0	0	0	0	0	0	0	0	0	0	0	0	0	0	0	0	0	0	0	0	0	0
CCDC144A	0.11	0.32	0.06	1.17	0.18	0.16	1.23	0.34	0.18	0.21	0.22	0.25	0.53	0.73	0.39	0.75	1.07	0.17	0.63	0.62	0.39	0.44	0.67	1	1.18	2.38	0.85	0.95	0.37	0.54	0.1	0.13	0.39	0.61	0.31	4.03	0.76	0.49	0.15	0.29	0.52	0.16	0.71	0.23	4.02	0.39	0.32	2.18	1.13
LOC441155	0.49	1.07	0.62	0.67	0.35	0.51	0.83	0.18	0.83	0.36	0.43	0.49	0.64	0.92	0.43	0.52	0.45	0.48	0.65	0.67	0.74	0.45	1.02	0.54	0.83	0.4	0.75	0.6	0.52	0.53	0.76	1.23	0.13	0.33	0.11	1.02	1.49	0.25	0.52	0.44	0.88	1.03	0.53	0.71	0.75	0.13	0.74	0.51	1
TRIM35	3.11	5.53	6.94	11.23	4.02	13.9	12.03	3.22	3.61	10.07	7.47	8.57	12.02	4.16	8.74	5.47	8.78	14.87	7.76	4.58	7.58	7.92	10.61	4.99	16.68	10.43	10.78	13.44	7.39	7.9	10.71	20.16	10.7	7.94	6.15	12.24	9.19	9.18	11.79	16.33	10.55	10.23	8.4	11.24	13.73	6.57	9.5	7.35	8.04
PLAA	13.22	8.52	9.73	8.16	10.16	8.5	10.76	4.91	8.47	10.91	10.49	8.74	13.56	10.09	8.02	15.43	10.62	7.61	14.92	14.92	11.04	17.76	13.43	8.06	15.27	6.37	24.93	6.84	7.43	10.78	17.41	6.79	9.35	8.95	3.59	16.02	9.38	9.67	7.21	11.16	13.1	11.02	2.66	10.66	15.73	24.82	11.51	11.76	10.26
MARVELD3	10.66	52.91	12.21	9.6	19.41	13.6	25.04	6.07	9.49	13.31	0.97	1.01	14.11	9.6	11.97	51.85	20.34	38.07	8.8	13.42	3.65	27.56	8.92	45.77	12.75	7.93	40.21	24.79	9.09	1.92	14.05	15.36	24.02	19.02	17.35	2.08	11.68	0.76	15.23	11.57	11.14	12.66	13.48	17.13	29.58	32.25	1.32	0.94	6.47
OR8D1	0	0	0	0	0	0	0	0	0	0	0	0	0	0	0	0	0	0	0	0	0	0	0	0	0	0	0	0.1	0	0	0.09	0	0	0.11	0	0	0	0	0	0	0	0	0	0	0	0.33	0	0	0
ZNF131	10.93	15.69	14.76	9.5	14.75	10.28	10.68	5.73	9.93	18.78	11	11.24	25.69	18.87	10.69	23.25	12.03	28.31	45.42	19.09	19.04	17.25	19.2	21.2	55.18	11.83	23.03	40.44	9.97	11.22	14.93	19.55	12.15	30.78	10.6	23.79	25.33	6.97	14.7	14.34	16.95	16.04	63.79	10.84	61	22.69	12.73	11.68	13.74
LOC101929322	0.18	0.2	0.09	0.06	0.51	0.29	0.73	0.14	0.75	0.17	0.61	0.64	0.29	0.27	0.41	0.06	10.87	0.09	0.28	1.17	0.53	1.1	0.22	0.73	0.35	0.56	0.62	0.08	0.2	0.34	0.01	0.82	0.47	0.98	0.23	0.35	0.49	0.65	4.52	0.26	0.29	0.54	0.17	1.87	1.19	0.52	0.78	0.35	1.56
ZMYM5	3.96	11.77	6.23	7.42	9.31	6.73	9.07	3.28	6.14	15.48	9.33	8.18	15.48	6.31	8.35	9.79	6.07	7.22	7.53	3.98	10.89	11.55	11.1	17.61	14.6	9.02	8.29	7.23	7.19	6.88	4.98	15.62	7.96	6.76	10.26	13.46	18.63	5.82	10.11	12.96	13.29	10.46	4.8	7.17	8.41	4.96	11.24	9.89	10.32
BCAS1	1.38	19.71	39.54	168.68	0.16	175.52	221.55	69.78	12.23	190.79	2.99	1.25	23.93	0.65	103.98	63.93	109.24	73.76	12.2	1.23	18.69	2.25	75.23	42.12	9.45	98.24	9.54	138.16	76.73	3.34	0.66	280.5	78.08	29.9	192.74	0.2	9.09	1.35	166.46	139.41	144.88	359.39	1.52	142.23	10.47	47.55	3.48	1.97	80.6
RGS7BP	0.05	0.02	0.06	0	0	0.02	0	0.02	0	0.21	0.58	0.38	0.09	0.02	0.06	0.07	0	0	0.03	0	0.24	0.06	0.16	0	0.1	0.04	0	0.07	0.13	0.21	0	0.1	0.03	0.25	0.04	0.38	0.07	0.02	0	0	0	0.04	0.07	0.1	0.12	0.31	0.25	0.27	0.37
TSPYL5	0.24	12.7	0.4	5.84	30.16	2.76	0.85	0.47	0.21	9.85	12.57	12.66	1	3.27	3.2	4.98	6.21	4.61	1.73	2.05	12.41	16.09	6.07	12.51	5.08	0.22	11.93	10.5	5.25	10.85	0.21	2.12	3.61	2.62	0.27	12.96	9.38	7.45	4.32	4.89	19.97	8.93	5.19	7.52	9.29	15.81	17.61	5.14	7.92
ENDOU	0.26	0.47	0.03	0.09	0.18	0.1	0.04	9.02	0.03	0.39	0.46	1.03	1.51	0.03	0.03	1.33	0.92	0.15	0.36	0.17	1.27	0.38	0.38	1.52	0	0	0.15	0.26	0.51	1.04	0.45	0.8	0.08	0.08	0.06	0.44	1.13	2.8	0.05	0.17	0.12	0	0.3	1.32	0.06	0.04	0.88	0.22	0.8
PGD	119.49	319.03	117.06	118.29	135.74	99.31	128.98	324.02	113.66	357.04	39.22	32.83	136.49	136.74	49.98	253.96	391.34	138.16	91.27	121.35	42.74	207.91	143.88	216.79	144.98	77.83	271.84	163.79	126.81	50.95	285.02	73.73	179.19	250.94	104.62	44.59	109.34	65.51	67.71	94.15	121.05	189.41	116.87	64.7	294.42	433.35	60.32	94.16	53.22
TFF3	0	2.06	6.19	1.27	59.48	1.25	20.13	4.61	206.43	7.67	17.92	12.23	0.74	0.7	0	1.21	13.34	65.96	3.24	0.78	7.22	3.04	1.68	3.18	0.19	0.28	38.58	1.1	7.45	1.43	0	0.1	2.55	0.83	0.46	6.41	5.11	2.81	4.81	0	2.26	136.05	0.26	3.44	0.14	0	11.94	11.55	1.33
OR2D3	0	0	0	0	0	0.08	0	0	0	0	0	0	0	0	0	0	0	0.09	0	0	0	0	0	0	0	0	0	0	0	0	0	0	0.1	0.2	0	0	0	0	0	0	0.1	0.1	0.09	0	0	0	0	0	0.11
ZC4H2	0.97	5.17	0.22	6.59	6.35	11.67	20.82	1.48	7.27	16.45	11.46	11.87	1.65	8.66	3.38	3.73	6.65	6.8	3.75	1.11	9.96	3.18	8.03	13.33	12.34	1.55	25.82	9.41	7.55	12.49	0.4	14.88	10.24	9.29	0.67	17.35	10.51	9.04	8.94	10.25	12.43	13.42	4.37	5.33	19.88	7.03	14.02	7.34	10.82
COA5	39.28	27.43	19.83	17.91	24.58	23.38	18.97	5.43	25.86	30.43	27.09	31.31	15.29	18.51	20.57	21.53	20.06	25.43	13.48	22.6	23.42	12.13	22.97	33.42	24	25.48	25.13	37.93	20.94	28.92	15.39	34.95	24.16	21.14	16.42	48.66	36.48	23.96	30.6	26.11	28.76	28.96	20.2	25.98	32.76	50.79	34.12	19.95	30.34
RBPJ	24.23	23.5	17	23.41	42.03	19.65	21.13	14.78	21.84	20.71	31.12	25.75	30.02	26.62	16.07	25.78	27.36	24.63	46.29	68.91	42.78	17.69	25.31	35.49	23.12	20.72	34.78	42.26	44.57	42.37	12.13	23.99	23.73	25.91	37.57	61.89	36.6	72.07	32.71	23.97	20.01	17.47	42.97	21.36	46.98	26.31	39.91	72.61	62.15
DND1	9.24	10.04	6.36	11.29	11.66	12.12	15.02	5.28	8.77	13.52	4	4.03	9.16	5.59	13.25	12.35	12.62	5.26	4.54	5.8	4.36	3.78	7.68	11.19	17.33	10.43	6.66	5.73	8.17	3.94	9.07	13.95	8.77	9.37	9.58	10.27	10.2	4.62	16.91	15.51	15.36	11.8	8.37	12.45	25.89	14.7	3.85	4.95	9.04
ZNF638	24.45	23.34	21.51	17.55	16.42	24.56	22.79	8.62	22.85	29.42	24.51	25.64	28.18	26.46	22.37	47.67	17.88	27.15	22.38	25.64	31.25	19.42	31.52	25.26	29.4	20.5	26.27	21.48	23.83	24.93	25.44	38.57	17.74	32.05	23.88	50.39	26.57	18.56	42.47	34.14	39.17	31.87	17	25.83	50.08	51.52	33.36	29.34	41.05
C5orf51	9.8	14.53	12.93	8.38	13.37	8.66	11.42	3.61	20.2	11.08	8.64	7.86	11.4	9.44	9.56	17.49	9.92	26.39	19.85	15.4	9.57	8.55	9.87	8.57	36	9.23	18.22	21.27	7.81	9.06	12.29	18.85	7.78	22.72	5.19	9.62	15.02	10.11	9.07	9.82	12.4	11.94	13.43	8.65	27.6	15.92	11.5	8.31	9.53
CLEC18A	1.94	3.2	0.39	1.4	1.72	2.9	1.81	1.11	2.29	2.79	0.86	2.04	2.39	2.43	0.82	2.88	0.65	0.63	1.2	0.41	1.25	1.57	3.02	2.29	0.89	3.28	2.33	7.05	1.64	2.47	0.86	1.41	1.96	2.48	2.14	1.39	2.5	1.91	7.16	2.5	2.88	2.58	2.46	2.11	4.23	7.03	2.43	0.97	3.43
PSMB5	151.17	211.76	144.87	167.69	176.74	122.27	159.85	129.75	169.36	207.13	120.24	102.83	257.97	223.06	145.94	107.38	161.5	248.37	179.64	176.51	117.83	180.25	186.97	170.38	144	131.35	249.48	126.52	135.31	122.51	359.63	128.97	175.85	205.3	136.87	149.91	167.13	142.04	69.33	135.17	88.71	117.74	206.86	108.27	149.59	190.93	116.22	113.53	102.3
CLIP2	3.3	16.19	4.17	3.34	23.44	1.9	4.4	8.07	28.9	13.21	19.12	20.11	4.75	16.68	7.59	10.41	10.13	15.76	13.25	5.8	29.35	22.15	21.43	12.02	2	1.9	6.28	6.85	18.63	18.91	21.31	5.02	4.45	23.28	7.98	15	20.61	25.65	11.51	5.52	4.2	6.17	17.66	20.28	15.19	7.23	24.53	13.58	17.18
LOC388436	0.6	0	0.13	0.24	0.04	0.04	0.67	0.82	0.09	0.18	0.08	0.18	0	0	0.33	0.41	0.65	0.15	0.19	0.2	0.11	0.14	2.33	0.34	0.06	0.27	0.06	0.07	0.67	0.05	0.12	0.11	0.53	1.91	0.4	0.48	1.67	0.42	0.25	0.59	0.11	0.26	0.56	0.46	1.55	3	0.54	1.89	1.01
OVOL3	0.16	0.33	0.96	0	0	0.15	0.18	0	0.14	0.4	0	0	0.96	0.31	0.14	1.43	0	0.16	0.2	0.99	0.16	0.33	0.33	0.74	0	0.35	0.2	0.16	0.16	0	0.15	0.59	0.37	0	0	0	0	0.16	0	0	0	0	0.31	0	0.76	0.91	0	0.16	0
AAMDC	14.09	23.2	29.25	24.32	84.89	31.07	23.01	15.12	26.16	30.71	78.76	69.11	35.59	20.24	14.31	43.51	26.34	41.89	33.85	22.59	75.77	30.46	32.89	39	44.56	37.34	33.41	23.59	53.91	74.89	18.05	56.1	59.37	32.37	27.79	35.94	47.41	53.46	40.49	20.61	22.8	29.71	41.69	29.38	60.76	40.69	79.05	47.38	73.65
SLC6A19	0	0	0	0	0.32	0	0.03	0.01	0	0	0	0	0.02	0.74	0.01	0.02	0.22	0	0	0	0.03	0.01	0.02	0.04	0.04	0	0	0.02	0	0	0	0	0	0	0	0.02	0	0	0	0	0	0	0	0	0.15	0	0	0	0
IDE	35.01	23.11	20.47	15.96	13.77	14.87	16.09	7.5	15.09	16.05	17.97	11.52	12.52	21.15	12.25	11.08	12.53	12.69	11.36	9.77	15.12	9.4	20.61	8.82	20.82	13.04	18.8	7.93	13.14	18.21	11.26	15.22	9.72	17.16	11.14	7.35	19.09	16.34	10.15	16.33	19.63	17.99	8.8	16.69	11.93	13.67	22.68	13.58	14.4
RPL35A	3455.38	1870.64	1798.57	2589.17	1578.09	2553.57	2527.4	1680.94	3292.86	1356.02	2185.34	2536.71	1207.89	1596.87	3150.61	2252.99	2302.7	2034.21	1411.53	3102.02	2379.06	2053.27	2259.36	2670.04	2271.85	3477.75	1308.8	3197.71	2288.81	2421.36	2922.46	2857.32	3205.67	2423.93	1602.56	1992.77	2922.52	2385.99	2054.39	2310.01	3716.52	2700.4	3176.3	2510.76	1715.86	1893.87	2517	2862.93	3062.66
CHRAC1	57.33	21.77	32.09	23.52	40.2	29.46	30.67	15.44	43.39	43.98	33.23	30.83	51.75	25.22	22.95	48	16.94	43.26	42.12	37.88	35.09	38.81	26.57	52.2	30.5	29.54	27.58	30.01	24.46	28.34	53.38	43.52	28.05	27.87	24.98	32.37	37.96	29.88	26.05	32.46	27.02	28.35	29.7	29.37	44.82	39.5	31.7	25.51	33.51
SENP2	18.69	19.56	11.16	10.28	11.69	10.18	16.08	7.53	22.97	14.42	22.23	18.91	28.05	20.83	14.86	25.95	8.31	17.95	20.91	22.68	23.67	24.8	18.18	26.67	20.69	10.63	21.07	26.51	13.44	20.3	21.77	29.76	19.47	22.44	10.36	22.45	17.53	15.15	12.36	19.23	18.27	15.36	28.15	14.75	16.65	18.99	26.42	16.66	20.2
SEC22B3	10.77	6.5	3.29	3.86	3.46	2.4	2.54	1.24	1.42	5.31	4.39	3.73	3.86	4.19	3.96	6.42	2.18	5.98	4.84	3.33	5.53	3.03	3.71	6.75	5.31	2.94	8.38	5.24	3.14	6.66	2.74	7.47	4.6	5.08	4.11	4.45	5.6	4.45	5.15	4.6	5.45	6.71	5.25	4.23	7.51	5.37	7.14	6.65	6.69
RTP2	0	0	0	0	0	0	0	0	0	0	0	0	0.05	0	0	0.07	0	0.06	0	0	0	0	0	0	0	0	0	0.13	0	0	0	0	0	0	0	0	0	0	0	0	0	0	0	0	0	0	0	0	0
CAMSAP1	4.08	10.47	5.8	3.83	9.56	6.35	4.97	5.67	6.46	9.81	7.36	7.75	12.06	6.85	4.15	15.79	7.53	6.08	8.23	11.2	10.49	14.96	8.86	5	6.41	7.8	9.49	7.55	5.82	7.25	7.41	6.71	3.77	11.38	4.15	7.24	8.69	6.69	8.65	14.09	9.8	10.71	8.02	11.47	11.29	17.59	10.85	4.77	9.1
NDST4	0	0	0.03	0.09	1.38	0.03	0.11	0.05	0	0.24	0	0	0.08	0	0.35	0.13	0	0.02	0	0	0.61	0	1.04	0.2	0.12	0.03	0	0.05	0.19	0.11	0	0.03	0.03	0.2	0.19	0	0.03	0	0.04	0	0.08	0	0	0.14	0.52	0.03	0	0.23	0.18
FAM47B	0	0	0	0	0	0	0	0	0	0	0	0	0	0	0	0	0	0	0	0	0	0	0	0	0	0	0.04	0	0	0	0	0	0	0	0	0	0	0	0	0	0	0	0	0	0	0	0	0	0
C10orf82	0.08	1.35	0	1.6	0	6.42	0.66	0.37	0.08	3.75	5.2	5.06	0	0.25	0.24	0.96	0.16	0.09	0	0	1.35	9.42	0.86	5.07	0	0	0.09	28.38	1.07	0.82	0.45	0.36	0	0.37	0.17	0.66	0.27	2.66	4.2	13.5	6.04	0.98	0.17	1.02	7.27	0.1	3.94	0.76	3.4
SLC25A12	5.52	23.68	6.56	15.78	11.27	15.69	16.86	4.48	8.48	10.99	28.89	29.9	11.2	7.92	9.67	8.63	13.11	19.09	8.63	5.09	26.79	9.5	17.37	9.98	15.07	9.32	6.47	9.98	18.76	33.61	11.17	26.05	26.12	8.2	9.56	29.38	21.5	26.12	15.6	15.73	17.12	22.22	13.64	8.09	2.32	7.88	44.86	14	23.15
LOC100287387	0.02	0.07	0.02	0.02	0.14	0.02	0	0.03	0	0	1.72	2.41	0.14	0.75	0	0.03	0	0.05	0.21	0.11	1.13	0.14	0.55	0	0	0	0	0.1	0.57	2.16	0.06	0	0.08	0.1	0	0.03	1.19	1.47	0	0.03	0	0.05	0.39	0	0.04	0	2.4	2.1	1.34
GNB3	9.35	0.73	0.71	0.41	4.03	0.72	1.1	0.68	4.54	0.7	11.88	11.46	1.62	1.53	0.35	3.41	9.16	0.91	9.49	2.77	12.62	1.96	6.12	6.92	0.79	0.87	1.5	5.03	7.8	12.03	1.64	0.22	2.33	3.22	1.8	29.61	10.92	14.42	2.68	1.23	1.31	0.11	8.87	1.48	8.48	20.06	8.22	10.94	6.31
MTRNR2L4	0.07	0.07	0	0.3	0.07	0.13	0.07	0.05	0	0.17	0	0.07	0.28	0.07	0.06	0.23	0.2	0	0	0	0.07	0.07	0.15	0.19	0.16	0.16	0.24	0.07	0	0.08	0	0.24	0.08	0	0	0.17	0	0.07	0.2	0.08	0.16	0.08	0.29	0.08	0.12	0.16	0.08	0	0.09
SLC38A9	15.84	22.69	3.84	6.15	5.63	8.54	6.69	2.58	4.79	7.74	5.12	4.76	18.99	18.5	6.25	7.35	6.31	5.83	6.99	6.76	8.55	3.96	13.42	21.87	9.71	4.82	4.61	8.21	6.32	5.08	7.83	14.66	7.86	8.28	8.64	7.26	14.91	4.92	11.39	14.72	9.65	8.2	3.51	10.18	10.81	12.63	5.32	6.76	7.85
S100G	0.1	0.09	0	0.16	0.29	0.27	0.1	0.15	0	0.23	0.21	0.21	0.44	0.09	0.09	0.22	0.09	0.2	0	0.45	0.25	0.09	0.31	0.38	0	0.11	0.45	0.1	0.1	0.1	0	0	0.11	0.11	0.72	0.12	0	0.09	0	0.34	0.11	0.32	0	0.46	1.12	0.22	0	0	0.24
ASB6	12.84	13.14	12.81	9.8	13.02	20.33	18.69	13.06	15.03	18.74	12.24	11.58	18.05	15.08	9.56	21.09	17.28	13.83	12.92	18.45	11.53	14.78	17.02	20.29	25.64	15.75	21.59	17.97	14.8	12.43	11.42	10.41	11.36	15.15	15.05	13.82	18.61	12.91	25.3	22.16	17.68	18.96	20.66	16.77	22.98	36.29	11.26	11.9	14.36
MAT2A	91.87	146.47	184.59	135.94	76.62	132.37	123.15	166.71	130.29	153.31	246.47	259.01	234.51	127.35	148.01	197.91	145.81	194.24	137.09	135.98	419.53	161.87	278.88	208.46	242.88	177.59	146.64	215.46	146.36	254.62	187.57	236.64	141.43	207.84	143.55	738.92	187.39	245.01	123.03	143	181.45	207.6	158.03	198.98	200.45	382.89	229.05	188.57	290.19
EBAG9	36.87	14.14	19.17	12.28	16.73	11.75	10.83	4.34	22.53	24.85	16.9	21.17	21.96	8.84	14.46	16.05	11.72	20.91	16.18	12.4	20.39	21.31	18.91	17.07	11.57	16.24	14.33	11.05	15.11	18.49	20.37	22.87	13.18	21.72	5.11	33.12	16.55	11.79	12.03	16.38	18.54	16.88	13.66	17.72	12.07	15.05	24.66	14.39	23.05
DMAC1	8.43	15.12	23.03	24.08	28.89	29.71	48.44	16.62	16.55	38.92	33.87	42.25	25.32	12.95	27.53	21.68	46.73	17.5	25.35	29.91	29	33.85	37.63	18.39	21.75	37.13	54.68	26.5	46.27	35.97	36.12	14.35	35.1	44.33	7.72	34.18	25.65	36.09	28.04	26.39	21.44	37.37	17.02	34.9	14.11	62.18	34.09	24.8	32.11
NF1	11.12	20.19	12.09	7.61	9.48	9.46	11.01	2.97	8.44	9.2	6.91	6.45	9.98	14.44	8.4	10.35	3.76	12.75	9.42	9.3	8.19	8.16	10.25	11.12	10.72	9.27	13.42	11.66	7.46	7.41	14.88	17.11	9.75	9	8.41	14.48	12.2	5.75	11.24	10.07	14.16	12.67	7.84	12.84	12.3	15.43	8.62	7.57	10.92
ZNF681	0.55	2.35	2.8	2.22	2.13	2.34	1.77	1.06	4.12	4.46	0.5	0.5	2.24	2.31	1.75	5.91	2.63	2.17	1.23	1.95	0.6	0.95	1.26	9.75	4.08	2.51	3.65	4.62	1.49	0.45	0.78	2.68	2.69	2.92	1.9	1.37	2.96	0.31	2.49	2.3	3.76	3.66	1.5	1.89	7.21	3.2	0.43	1.08	1.56
ILDR2	0.51	0.06	0.02	0.02	4.35	0.06	0.03	0	0	0.13	0.61	1.24	0.04	0.13	0.02	2.72	0.24	0.01	0.31	0.14	0.57	0.31	0.18	0.13	2.12	0.06	0.11	0.45	0.12	0.75	0.03	0.05	0.06	0.09	0	0.04	0.52	0.18	0	0.04	0.16	0.05	0.13	0.01	0.51	0.57	0.93	0.11	0.5
ZPBP	0	0	0	0	0	0	0.08	0	0	0	0	0	0	0.06	0.09	0	0	0	0	0	0	0	0	0	0	0	0	0	0	0	0	0	0	0	0	0	0	0	0	0	0	0	0	0	0	0	0	0	0
CXCR5	0.06	0.05	0.29	0.4	1.54	0.05	0.26	0.53	0.4	0.3	0.03	0.03	3.02	0.92	0.08	0.56	0.05	0.18	0.69	0.31	0.87	1	0.47	1.04	0.32	0.03	0	0.65	7.16	0.06	0.05	0.06	2.88	3.35	0.68	0.07	0.71	0.18	0.12	0.03	0.1	0.28	0.17	0.2	0.09	3.64	0.16	1.57	0.14
FAM89B	90.01	144.24	226.38	93.42	138.58	115.36	132.54	104.98	157.37	114.65	166.51	144.76	136.04	123.18	64.66	108.78	124.67	167.5	186.53	92.78	141.18	138.47	91.75	145.16	70.88	111.36	143.03	85.42	134.02	164.7	68.11	79.99	151.25	136.62	139.75	94.1	183.36	176.67	117.74	106.01	58.73	74.98	161.48	98.58	227.54	86.82	146.85	101.45	110.88
MTHFD1	25.31	55.04	38.23	30.84	38.57	24.67	36.89	13.72	31.54	16.79	22.31	26.12	65.7	43.15	26.84	63.65	35.99	49.98	53.45	52.33	30.49	30.61	38.01	28.01	76.3	37.28	43.92	27.06	28.63	30.06	30.31	31.31	38.01	65.88	21.73	25.1	33.52	28.29	22.48	26.96	33.12	40.52	33.88	26.67	52.9	37.98	40.85	36.24	23.85
SEC22C	16.27	34.14	8.27	10.97	26.85	12.68	14.55	2.66	27.14	12.06	30.58	27.9	17.55	25.04	12.93	12.96	6.04	17.22	20.12	19.41	33.01	26.61	27.46	14.91	14.11	6.54	25.22	12.49	23.09	34.59	12.05	20.53	13.01	20.15	8.34	67.46	29.14	32.62	12.11	11.96	13.06	9	12.63	13.55	17.79	18.28	38.01	29.27	26.69
LOC105369914	0.06	0.06	0	0.05	0	0.06	0.19	0.13	0.16	0.22	0.07	0.24	1.88	0	0.06	0	0	0.13	0.55	0.11	0.32	10.4	0.46	0.32	0.56	0	0.07	0.25	0	0.13	0.05	0	0.07	0.07	0	1.69	0.27	0.06	0	0.06	0.14	0.07	1.15	0.22	0.1	0.28	0.21	0.19	0.15
CHTF8	58.95	129.3	54.2	90.45	82.34	61.42	72.11	33	86.69	98.79	58.84	63.91	62.8	125.63	69.28	84.86	59.89	79.13	60.31	74.22	66.35	72.96	77.22	44.1	51.88	68.47	74.46	96.37	69.61	62.69	59.3	102.5	84.18	129.32	22.19	39.48	87.13	60.02	37.43	69.2	76.86	76.31	55.02	64.78	34.84	66.73	80.81	60.21	55.93
H2BFS	0	0	0	0	0	0	0	0	0	0	0	0	0	0	0	0	0	0	0.6	0	0	0	0	0	0	0	0	0	0	0	0	0	0	0	0	0	0	0	0	0	0	0	0	0	0	0	0	0	0
ANKEF1	1.03	3.27	3.06	2.24	3.7	2.38	2.02	0.46	3.27	3.01	0.2	0.26	5.21	3.24	1.83	4.62	1.8	0.19	4.38	4.33	0.55	1	2.08	1.66	4.54	1.37	9.27	2.26	1.56	0.33	1.84	5.14	2.44	3.58	0.93	1.86	1.23	0.23	2.01	2.45	4.9	3.88	2.89	2.31	1.05	5.58	0.28	1.04	1.09
KRT73	0	0.06	0	0	0	0.03	0.07	0	0	0.09	0	0	0	0.02	0	0.03	0	0	0.19	0	0.04	0.14	0.19	0	0.03	0.03	0.03	0.11	0.07	0.12	0.03	0	0.04	0.08	0	0	0	0.02	0.1	0	0	0.14	0.07	0	0	0	0	0	0
CALN1	0	0	0	0.01	0	0.01	0	0	0	0	0.04	0.01	0	0	0	0	0.01	0	0	0.2	0.02	0.04	0.02	0.03	0	0	0.01	0	0.02	0.02	0	0	0.01	0.2	0	0.01	0	0.01	0	0	0.02	0	0	0	0.03	0	0.04	0.29	0.08
RNF225	0	0.08	1.31	0.15	0	0.25	0.37	1.24	0.16	1.95	0	0.1	0.35	0	0.41	0	0.52	0.28	0.12	0	0	0.09	0	0.12	0	0.4	0.1	1.09	0.09	0	0.32	0.92	0.3	0	0	0	0	0	0.13	0.21	0.3	0.2	0.84	0.32	0.15	0	0	0	0.33
SMAD7	5.72	11.08	8.83	8.28	14.4	12.82	15.99	10.49	18.41	19.98	18.71	12.27	18.12	29.96	15.53	3.51	7.89	5.36	23.47	16.69	44.82	12.5	18.88	10.41	11.71	15.47	8.16	31.71	13.86	18.2	16.28	19.42	8.31	9.15	18.57	20.35	15.43	8.56	33.94	27.71	11.18	10.39	13.41	43.03	27.71	6.03	16.97	21.88	25.72
MIB1	2.59	4.36	5.04	2.25	4.76	2.82	4.59	1.85	5.78	3.25	5.55	5.03	7.49	7.94	3.49	5.81	2.42	4.76	7.67	5.38	7.15	5.93	6.91	2.65	5.43	3.58	5.41	2	3.79	5.11	5.53	7.17	3.77	8.59	5.65	7.85	9.6	3.54	6.34	5.02	6.99	5.34	4.52	7.36	7.33	3.6	7.31	5.19	6.54
MORC4	3.07	29.49	8.51	4.37	7.93	4.87	7.34	2.38	4.45	6.62	7.83	6.98	9.87	16.69	3.14	13.89	3.94	11.81	14.95	5.14	9.88	23.09	10.5	6.27	20.98	4.44	21.23	5.94	6.04	8.84	12.25	5.34	5.4	13.61	4.76	5.72	9.4	6.51	7.23	7.36	6.96	6.95	13.18	8.54	10.61	13.64	11	10.34	10.66
MOB3C	5.96	33.28	31.82	61.44	10.67	56.98	45.68	12.51	25.12	63.36	22.49	23.38	47.37	19.86	31.57	39.43	31.27	32.36	25.46	29.96	41.74	22.74	40.71	44.65	30.52	53.31	43.15	27.23	37.39	25.82	24.19	53.25	30.84	32.09	58.67	22.53	22.89	20.77	41.34	46.43	54.96	61.03	36.28	40.95	19.06	16.58	25.8	28.37	42.99
GID4	2.92	4.15	4.57	4.01	5.5	6.64	6.76	3.71	4.15	4.71	14.03	15.09	7.55	4.15	5.19	2.57	3.25	3.53	7.14	8.64	13.39	5	6.77	3.66	7.67	5.12	6.22	4.85	5.77	14.42	6.7	9.34	3.59	5.38	5.93	6.12	7.91	12.36	10.2	8.25	9.28	7.6	4.92	6.6	10.33	8.18	22.38	6.04	12.9
COL9A3	0.17	1.71	0.23	12.23	2.47	5.43	2.03	1.58	3.6	5.22	6.17	12.69	1.48	2.48	0.83	1.43	3.26	2.32	1.23	1.65	5.51	10.27	2.82	3.16	0.49	0.37	10.32	1.36	3.25	1.86	2.48	2.7	1.27	1.16	5.07	7.48	1.39	3.11	3.08	2.95	6.4	0.65	1.33	0.58	1.86	0.49	7.3	4.43	4.91
NACC2	4.01	4.65	2.19	1.27	3.99	2.66	2.98	1.44	2.93	5.98	32.8	37.54	5.91	5.71	3.3	6.61	2	2.02	5.49	1.73	29.19	8.29	7.11	1.56	3.82	1.55	7.29	4.37	9.94	32.87	2.22	2.52	1.98	5.43	1.6	2.53	19.9	32.99	6.26	7.25	8.2	6.79	3.72	7.76	2.42	3.7	51.3	8.01	18.39
KRTDAP	0.89	0.91	0.18	0	0.85	0.99	0.5	973.19	3.06	0.77	0.23	0	248.13	0	0.83	0.94	0.47	0.66	2167.05	0.2	1.11	89.44	0.51	1467.52	29.66	2.19	2.43	16.06	0.43	0	108.78	0.98	0	1.64	1.56	0	0	0	1.21	0.76	1.18	0.23	923.15	0.99	1.04	1.21	0.48	0.46	0.77
GCNT3	14.52	0.84	0.45	0	17.5	0	0.11	70.71	69.7	0.18	0.12	0	9.86	0.03	0.2	1.36	0.61	4.07	6.49	0.14	0.57	4.75	7.32	14.95	3.27	0.13	0	1.08	12.99	0	1.02	0	0.04	3.83	0	0	0	0	0.05	0.04	0.17	0.08	11.93	0.91	0.06	0.25	0	0	0.63
ADAMTS4	8.34	3.99	7.11	0.98	5.7	0.57	4.16	21.6	1.89	3.24	26.97	21.36	29.2	54.73	0.47	22.04	5.01	1.2	13.05	3.33	83.69	12.38	41.56	28.91	4.6	0.59	4.72	1.09	5.74	25.15	1.35	0.28	2.42	25.1	19.17	103.34	6.29	14.43	0.47	0.65	0.43	3.62	9.64	0.75	5.94	5.6	11.97	89.61	8.37
TRIM11	20.22	35.4	29.67	30.46	20.37	32.58	52.4	31.96	57.43	68.84	10.23	11.04	35.59	31.01	66.82	30.92	35.48	36.69	19.61	36.74	16.17	21.54	24.85	47.45	33.68	24.35	84.82	61.63	24.02	11.31	38.61	28.05	29.18	28.99	81.75	13.27	21.94	12.03	49.7	31.46	38.75	28.59	26.45	44.62	71.89	36.98	12.06	19.95	19.63
CD164L2	0.36	0.27	0.65	0.31	0.72	0.27	0.24	1.73	1.74	1.24	0	0	0.78	0.11	0.96	0.88	0.66	0.33	0.48	0.11	0	3.48	0.2	1.74	0.94	0.14	0.92	0.98	0.13	0	1.51	0.47	0.85	0.06	0.85	0	0.55	0	0.49	0.67	0.39	0.1	4.51	0.33	0.19	1.83	0	0.06	0.34
DNAJC30	14.94	11.05	9.8	15.16	10.46	18.47	21.52	7.31	24.37	35.88	16.89	15.25	12.45	10.57	15.37	9.98	14.69	15.25	9.14	6.83	12.41	12.44	15.47	14.88	8.89	14.06	10.9	19.47	15.91	15.33	15.01	14.14	15.71	16.96	8.26	20.48	18.38	12.81	12	16.79	15.13	16.55	12.42	14.67	13.34	13.02	12.84	11.93	12.77
STRN4	74.18	107.82	114.54	105.54	121.55	96.87	125.26	73.58	83.25	119.66	82.8	78.53	121.68	98.75	93.2	181.3	108.78	142.81	99.42	106.9	74.63	93.25	75.08	94.05	106.41	102.56	121.84	113.64	82.9	72.37	72.9	105.72	101.01	102.51	126.45	48.69	107.99	82.25	108	95.59	70.72	86.09	64.64	74.92	207.01	125.76	80.91	78.3	72.86
OR10A3	0	0.18	0	0.48	0	0.44	0	0.07	0	0	0	0	0	0.88	0.26	0.32	0	0.2	0.37	1.58	0.1	0	0.2	1.24	0.11	0.85	0	0	0.19	0	0	0.43	0.53	0.42	0.18	0	0.74	0	0.27	0.11	0	0	0	0.56	0.94	0.43	0	0	0.12
SMIM4	10.79	31.6	41.93	21.45	39.24	43.91	32.43	33.92	32.21	49.75	27.6	24.18	36.55	32.2	22.66	43.21	36.08	43.19	29.32	32.5	20.04	19.19	37.57	37.37	36.8	26.56	36.35	18.92	26.09	21.11	13.6	24.95	18.48	45.09	30.42	25.88	60.17	26.85	44.23	34.62	25.37	65	37.54	40.11	27.75	28.57	20.42	25.5	26.26
CDC25C	0.58	9.28	11.47	3.03	14.99	0.57	1.42	1.42	16.17	7.08	0.06	0.06	13.55	16.88	0.44	12.74	9.98	11.37	5.55	16.09	0.39	9.73	2.82	7.08	6.93	3.99	6.67	11.36	1.16	0.52	9.92	0.12	3.16	11.2	5.28	0.41	5.55	0.82	0.39	0.19	0.24	1.66	13.12	0.57	25.64	15.23	0.09	3.04	0
PIWIL1	0.04	0	0	0.23	0.51	0.32	0.04	0.12	0	0.04	0	0	0.07	0.19	0	0.04	0	2.63	0.12	0	0.07	0	1.19	0.14	0.04	0	0	0	0.03	0	0.13	0.04	0.04	0	0	0.29	0.19	0	0.74	0.12	0.04	1.87	0.11	2.05	0.29	0	0	0	0.59
TUB	0.01	0.38	0.03	0.09	0.32	0.3	0.26	0.06	0	0.09	9	13.93	0.08	0.42	0.11	1.09	0.11	0.06	0.96	0.34	4.47	1.48	2.16	1.44	1.78	0.06	0.05	1.37	1.56	9.28	1.29	0.41	0.35	1.76	0.23	20.99	4.48	5.87	0.9	0.13	1.31	0.17	0.59	0.7	1.05	0.13	22.96	5.93	7.2
KDM6B	16.14	16.7	30.89	19.2	25.74	35.13	53.41	36.95	21.49	27.05	23.99	19.21	50.23	30.91	27.74	28.01	35.94	15.97	17.99	6.57	68.56	55.64	25.95	65.34	47.13	20.67	25.93	21.72	28.82	18.27	7.83	23.35	11.8	21.49	86.17	34.1	16.16	8.86	26.29	24.96	23.04	22.32	10.84	23.73	66.77	18.55	13.95	17.04	27.2
EYA4	0.02	0.14	0.04	0.13	2.27	0.1	0.09	0.18	0	0.19	2.26	1.05	0.48	1.16	0.16	0.11	0.07	0	0.21	0.12	2.09	0.78	6.1	0.91	0.04	0.02	0	0.87	1.09	1.86	0.88	0.09	0.12	0.84	0.47	0.09	0.71	1.33	0.09	8.66	0.08	0.03	0.36	0.26	0.25	0.89	1.26	5.69	2.86
FAM47E	5.11	3.58	0.98	3.31	8.09	4.96	2.93	0.23	6.97	2.45	4.02	1.94	0.81	0.29	5.26	2.17	1.46	1.49	0.57	3.35	2.11	1.02	1.24	5.62	5.11	1.01	2.79	0.77	1.57	1.49	0.18	8.23	4.41	1.25	1.51	39.32	3.2	2.13	5.22	3.98	3.56	1.08	0.27	5.28	2.93	3.05	2.01	0.57	1.71
LOC101929372	0	0	0.04	0.11	0.09	0.04	0	0	0.12	0.22	0	0.14	0.04	0.04	0.04	0.05	0.09	0.05	0	0.04	0	0.04	0.05	0.06	0.1	0.05	0.1	0.05	0	0.05	0.08	0	0	0	0	0.05	0.2	0.17	0	0	0	0	0	0.05	0.15	0.36	0.1	0.05	0
DYDC2	0.23	0.42	0.14	0	2.03	0.05	0.26	0.08	0.12	0.06	0.21	0.18	0.22	0.15	0.09	0.06	0.16	0	0	0	0.06	0.05	0	0.59	0	0.06	0	0	0	0.06	0.35	0	0.11	0	0.31	0.13	0.22	0.05	0.08	0	0.22	0	0.41	0.06	1.65	0	0	0	0.2
NBPF4	0	0.49	6.76	0	4.32	0.75	4.28	0.31	0	0.41	0.13	0.15	2.14	9.67	0	0.39	0.04	25.85	0	1.43	0.1	0.02	0.77	0.38	0.24	0	0	0.33	0.27	0.13	0	2.97	0	0.29	0.4	6.04	0.33	0	1.79	0.06	2.87	0.16	0	8.79	0	8.76	0.21	0.02	0.39
WDPCP	6.81	6.38	5.46	9.47	11.22	9.51	8.68	3.74	5.62	9.03	6.13	6.29	8.07	5.05	6.67	12.23	8.57	6.72	6.39	6.27	6.51	6.59	7.72	20.57	6.02	11.53	6.59	10.76	8.04	8.58	6.76	8.52	8.5	6.26	18.77	23.47	10.17	8.81	11.03	10.27	9.86	6.37	7.57	8.3	24.06	24.85	6.68	7.82	10.75
DHH	0.04	0.1	0.1	0.09	0.14	0.05	0.07	0.12	0.03	0.16	0.67	0.72	0.13	0.03	0.02	0.12	0.1	0.02	0.02	0.03	0.49	0.08	0.57	0.27	0.04	0.08	0.02	0.04	0.39	0.47	0.02	0.02	0.31	0.47	0	0.43	0.64	0.33	0	0.02	0	0.22	0.19	0.06	0.28	0.25	0.47	0.49	0.58
HORMAD2	0.09	0	0	0	0.04	0	0	0	0.1	0	0	0	0.11	0	0	0	0	0	0	0	0.12	0.08	0	0.1	0	0	0	0	0	0	0	0.1	0	0	0	0	0	0	0	0	0	0	0.07	0	0	0	0.12	0	0
CDKL5	0.86	2.27	3.26	1.18	0.78	1.9	1.88	2.23	1.34	2.82	1.37	1.41	3.06	1.01	2.43	6.74	1.74	3.6	2.45	0.99	2.85	2.31	3.61	2.74	5.12	1.66	2.94	0.96	2.44	1.18	0.71	6.05	1.39	5.27	2.29	2.16	2.01	1.04	4.35	2.08	3.36	3.32	1.3	3.85	4.92	1.68	2.13	1.27	2.99
DISC1	0.59	1.77	0.43	0.73	2.96	2.21	3.32	1.05	0.43	1.35	1.22	1.09	1.88	2.85	0.59	1.16	1.99	0.8	1.34	1.04	1.7	1.23	3.82	2.2	0.87	0.25	1.6	0.77	2.14	1.06	0.96	1.98	2.02	1.1	1.41	4.12	1.66	1.54	1.95	1.83	3.1	1.64	1.34	1.12	1.86	1.57	1.49	5.06	2.25
CDCA7L	0.18	2.53	0.18	2.58	45.2	3.13	5.76	1.62	10.28	0.31	4.4	7.34	24.78	2.21	0.53	24.48	0.71	6.1	35.82	3.27	8.86	7.49	5.12	5.89	7.87	0.03	1.31	30.55	6.47	5.52	14.39	0.41	0.96	2.86	0.37	8.95	3.21	4.95	8.21	1.45	4.64	1.85	10.16	3.63	24.25	2.56	10.4	12.2	7.49
PLGRKT	32.7	38.99	9.11	23.38	15.5	17.83	33.14	12.27	36.77	18.95	21.57	25.83	18	52.87	18.55	20.22	25.45	20.42	44.48	49.21	29.93	45.92	32.53	14.02	21.49	27.3	40.17	13.79	23.27	24.87	65.53	12.39	27.03	31.58	5.44	20.93	20.12	23.52	15.34	19.69	28.22	22.13	32.81	24.73	11.21	36.37	21.83	30.05	22.27
HSPG2	12.24	25.84	20.61	7.83	26.08	18.39	21.06	9.27	11.46	32.15	188.83	162.7	21.11	63.78	11.5	9.65	23.98	26.16	39.34	19.03	144.99	21.19	55.97	26.28	11.9	9.46	8.32	13.99	62.32	170.43	26.75	9.39	44.77	41.15	18.11	61.06	85.23	121.11	19.33	13.85	9.97	29.83	44.51	22.4	32.67	42.81	198.01	41.71	61.31
SELENOM	578.63	136.99	33.44	73.03	282.7	29.47	58.51	106.7	89.71	45.73	1783.13	2055.52	101.72	414.96	52.93	114.92	57.23	130.85	446.89	326.47	1593.7	147.92	615.78	259.43	36.61	18.92	37.26	82.46	873.7	1778.04	126.15	34.41	154.45	381.67	106.67	668.78	1312.09	2673.76	14.51	20.7	30.54	19.12	465.64	24.8	86	110.72	1372.94	1039.79	755.49
STEAP3	51.31	37.65	38.25	68.51	14.64	42.41	79.79	12.47	17.58	144.69	1.73	2.19	19.4	14.36	77.36	13.02	47.95	46.06	36.3	6.67	7.85	18.77	27.35	20.24	48.93	88.79	18.55	51.28	20.34	2.81	41.18	35.13	36.42	49.1	37.32	8.62	14.5	4.74	58.92	116.61	73.48	58.34	30.2	57.47	19.64	43.26	3.8	6.87	14.41
FAM184A	0	0.02	0	0.46	3.08	0.15	0.63	0.1	0.07	0.03	3.19	4.35	0.41	0.29	0.11	0.87	0.17	0.59	0.3	0.15	3.17	0.24	0.41	0.94	1.23	0.49	0.19	0.76	0.57	3.02	0.02	0.88	0.23	1.18	0.28	3.74	1.47	1.63	0.07	0.2	0.83	0.22	0.31	0.12	1.54	2.59	5.24	1.39	2.13
TNIP2	56.23	57.15	67.15	42.43	34.3	53.72	50.96	38.58	40.23	77.2	33.05	30.07	56.16	50.91	54.15	62.18	78.45	66.02	53.98	48.7	38.27	41.55	45.06	78.37	115.33	48.71	60.15	79.17	51.22	37.54	27	52.53	62.07	51.6	87.66	26.92	53.35	64.98	70.07	61.71	37.51	45.98	70.91	55.88	111.84	39.38	37.27	54.97	40.63
CAVIN1	17.5	89.45	16.22	9.78	55.63	8.43	18.93	26.97	32.22	18.82	540.37	463.74	90.95	116.68	9.74	27.38	24.4	14.05	238.69	104.36	601.99	127.17	134.01	53.26	14.01	4.36	49.93	9.78	192.16	591.71	131.29	10.15	51.02	64.26	22.91	125.26	214.3	400.49	10.79	6.28	5.23	16.78	132.75	11.75	35.99	48.26	584.09	233.21	234.95
TLK2	19.61	17.75	13.18	8.16	12.71	8.44	11.25	4.32	11.33	13.81	12.15	11.28	13.57	16.4	8.84	12.99	5.81	11.38	11.66	14.11	14.89	12.85	12.27	12.94	14.17	8.56	13.87	8.73	9.62	11.71	13.57	17.86	9.4	25.24	8.9	11.39	13.99	10.81	9.42	12.88	12.03	13.71	11.47	11.16	28.46	11.25	18.12	12.74	14.6
MYBPH	0.29	0.04	0	0.08	0.09	0	0.1	0.4	0.12	0.06	0	0.05	0.05	0.47	0.04	0	0.09	0.05	0.36	0.21	0.1	0.18	0.49	0.42	0.11	0	0	0.05	0.05	0.05	0.04	0	0.05	0.46	0	0.06	0.05	0.04	0	0	0	0	0.1	0	0.08	0.32	0	0.19	0
PIK3CA	8.66	7.88	4.69	2.57	3.94	3.48	6.74	2.21	7.16	4.35	6.48	6.28	7.62	5.29	3.23	8.54	3.44	5.1	5.21	7.04	7.62	10.69	7.39	8.32	5.43	4.01	9.2	6.77	4.65	6.92	6.96	10.82	4.38	5.99	2.68	5.01	8.48	6.74	5.41	4.49	5.25	5.51	7.73	4.83	5.31	5.27	8.9	6.52	8.09
FBXL18	4.72	5.44	2.36	4.28	6.97	3.67	5.24	2.53	9.69	3.71	3.96	4.15	13.89	8.29	5.68	4.41	5.36	5.35	12.07	6.94	3.87	3.02	3.98	10.2	5.83	2.52	5.06	6.22	3.81	3.39	3.97	4	4.68	3.19	5.71	3.88	6.41	4.01	4.68	5.25	4.81	4.16	9.68	4.87	12.13	5.81	3.17	3.09	3.7
CINP	24.08	45.81	44.71	36.86	25.88	29.59	48.08	24.99	30.34	29.34	31.36	21.24	44.88	45.05	31.2	22.2	35.96	50.16	41.88	41.72	24.52	25.86	44.04	24.51	45.95	31.79	32.43	47.12	26.12	25.12	32.52	45.6	36.25	44.19	29.38	29.74	23.88	25.17	29.86	29.68	40.01	32.66	31.84	39.46	30.33	33.77	23.94	48.6	28.95
SYT11	1.18	2.42	1.03	0.82	53.19	0.44	1.02	0.66	0.59	1.53	15.8	16.15	1.54	5.91	0.52	1.28	1.11	0.75	5.33	3.4	19.35	1.66	13.38	2.31	1.31	0.26	1.78	0.61	7.25	18.22	0.69	0.26	1.98	5	0.62	60.67	12.99	15.45	0.39	0.39	0.76	1.72	4.1	1.02	1.68	2.34	20.27	11.3	10.98
DAW1	0.05	0	0	0.07	0	0	0.05	0	0	0	0.05	0	0.05	1.72	0	0	0	0	0.06	3.65	0	0.25	0	0.19	0.17	0	0	0	0	0	0.13	0	0.05	0.05	0	0	0.16	0.09	0	0	0	0.05	0	0	0	0.06	0	2.16	0
MRPL23	52.68	139.44	45.24	66.51	104.96	135.36	118.11	73.36	135.75	60.4	93.67	74.36	161.79	22.13	90.01	67.79	77.27	2.39	30.93	66.45	68.65	51.17	33.37	133.42	94.93	143.53	81.9	116.82	114.12	28.8	81.81	75.95	33.87	31.43	56.43	55.5	72.09	31.79	145.39	91.92	93.16	100.83	109.99	86.67	82.68	148.89	44.57	54.92	76.38
CSRP2	28.73	153.18	39.5	88.88	43.13	31.5	41.86	53.54	4.42	53.97	104	140.43	50.28	120	9.12	70.2	59.99	23.21	191.87	47.95	104.75	32.88	124.39	47.39	62.12	31.14	52.63	19.48	49.13	76.6	36.86	8.91	54.87	149.15	12.08	38.32	109.73	66.98	7.95	23.12	52.93	76.82	76.31	20.09	57.03	25.71	112.59	53.16	67.65
TMEM150B	0.85	1.12	0.61	0.89	5.98	0.11	1.73	0.8	0.35	0.51	2.36	1.71	1.97	5.36	1.31	0.39	0.44	0.33	4.22	5.23	0.88	1.17	2.27	1.8	0.85	0.09	1	0.38	2.84	2.52	2.05	0.36	0.6	1.12	0.21	0.6	3.11	6.36	0.68	0.13	0.24	1.04	3.86	0.32	0.77	7.44	1.49	12.87	0.84
112268360	0	0	0	0	0	0	0	0	0	0	0	0	0	0.01	0	0	0	0	0	0	0	0.21	0	0.1	0.03	0	0	0	0	0	0.01	0	0	0	0	0	0	0	0	0	0	0	0	0	0	0	0	0.01	0
RPGR	4.3	3.99	2.82	1.74	4.01	4.85	6.68	1.81	1.98	4.49	4.27	3.68	5.65	5.8	3.44	9.26	2.81	4	3.65	4.76	6.51	7.23	8.87	5.07	3.88	2.52	2.87	3.09	3.86	3.77	2.47	5.66	2.1	4.78	3.92	11.84	5.59	5.93	6.8	5.55	5.32	4.04	2.28	4.38	9.24	7.51	4.7	6.1	7.23
TPX2	5.67	96.79	72.59	22.46	103.89	3.96	13.16	8.3	79.08	23.91	1.02	0.95	123.34	176.18	1.72	98.51	33.31	87.3	88.35	179.94	2.47	90.19	20.58	47.22	38.41	11.03	105.97	103.03	6.19	2.01	68.97	0.77	21.46	80.9	14.16	2.7	55.19	4.66	1.32	1.8	2.38	10.75	105.61	3.12	74.71	96.74	0.53	35.73	0.34
SLC39A9	39.17	28.2	22.16	28.31	28.97	21.53	29.06	12.64	24.04	24.78	17.58	12.67	26.16	22.93	25.16	22.13	20.96	34.98	26.43	17.22	16.8	24.91	33.47	22.49	38.48	26.85	29.58	17.87	21.26	13.79	23.1	44.29	30	29.52	18.92	26.51	25.37	14.09	18.54	23.43	29.76	37.32	15.62	25.87	26.18	16.62	17.05	17.27	19.76
SH3KBP1	16.04	38.94	10.33	6.06	16.21	4.7	10.23	4.33	13.68	16.37	18.34	10.9	17	74.48	7.41	42.39	8.54	30.01	32.3	84.33	17.02	86.1	46.47	28.06	27.02	10.23	13.3	12.83	32.55	13.28	17.47	5.43	9.87	36.42	16.34	24.48	29.71	14.13	8.36	2.82	7.35	9.21	16.53	10.92	20.03	18.27	14.32	53.11	13.33
ACTR2	61	92.98	69.33	41.86	43.87	47.09	54.41	34.27	58.3	75.89	40.95	45.28	101.02	120.72	52.29	92.04	52.17	80.45	76.72	70.42	68.45	112.17	112.32	46.01	97.75	31.32	65.92	98.8	46.14	37.87	77.75	90.48	49.51	123.39	21.26	59.4	100.46	40.5	32.13	59.91	96.3	72.41	58.45	64.98	68.74	163.31	50.58	80.01	43.03
HYAL2	34.32	45.8	47.49	36.4	55.37	42.85	38.13	33.67	37.31	60	27.99	27.79	36.54	63.51	32.57	32.44	56.52	46.08	45.66	32.81	36.32	24.72	75.46	74.2	30.68	26.34	69.42	37.11	40.18	36.07	25.06	28.47	41.72	77.37	33.51	93.11	100.66	58.9	30.87	35.15	27.19	37.08	42.72	37.86	45.28	58.67	32.06	60.74	31.02
VPS53	6.75	15.18	7.84	6.34	7.86	7.75	9.33	7.23	8.38	9.24	7.61	7.08	8.47	7.89	10.3	9.3	5.74	6.1	7.91	8.65	8.6	8.27	10.7	9.51	11.98	6.52	7.37	7.6	8.7	7.46	9	12.57	4.87	9.04	16.62	12.34	9.5	7.97	13.58	13.01	9.47	8.66	6.91	11.76	18.36	8	9.24	8.28	7.7
SLC30A2	27.99	0.25	30.32	0.3	0.14	0.12	0.04	0.35	0.34	23.73	0.17	1.28	0.64	24.15	27.69	37.69	22.59	0.37	0	6.99	1.02	0.53	0.74	28.57	24.23	5.97	0.64	23.98	0.85	0.19	0	0.12	0.81	29.36	2.31	0	6	0.21	9.93	0.16	0.96	0.18	0.27	14.64	29.73	2.21	1.05	0	0.17
LOC107985692	0	0.01	0	0.03	0	0	0	0	0	0	0.02	0	0.02	0	0.02	0	0.02	0	0.03	0.01	0.02	0	0.02	0.05	0.02	0	0	0.01	0.02	0	0.03	0.02	0	0.06	0.02	0.08	0	0	0.08	0.07	0.17	0.06	0.02	0.23	0.03	0.04	0.03	0.09	0.13
ERI3	60.35	104.58	112.63	98.55	322.49	106.9	100.85	56.56	124.11	99.72	85.87	75.62	126.45	99.14	79.21	160.72	86.66	121.75	98.66	177.91	78	56.73	67.53	100.66	78.3	94.91	143.52	123.48	81.76	82.03	132.57	79.2	126.85	76.87	121.75	58.35	88.46	86.15	83.87	95.38	73.03	62.03	111.85	76.51	130.84	152.1	77.97	85.82	72.52
NOXA1	25.79	12.08	2.31	2.85	11.4	50.84	19.32	16.59	27.01	4.57	9.73	10.86	7.29	1.43	14.09	17.67	5.8	6.99	3.28	1.73	8.33	4.25	7.55	12.17	12.58	13.66	14.74	13.26	26.05	8.02	5.82	7.58	10.96	2.59	14.71	21.93	4.6	4.9	63.14	25.45	25.6	18.55	5.24	38.77	9.98	25.74	6.45	7.14	17.66
DLEC1	0.57	0.73	0.04	0.16	0.08	1.13	1.23	0.09	0.33	0.12	0.22	0.18	0.18	0.1	1.12	0.26	0.26	0.38	0.22	0.1	0.25	0.27	0.27	1.45	0.1	0.24	0.21	0.29	0.81	0.36	0.12	0.72	0.16	0.46	1.07	0.07	0.22	0.14	3.31	3.35	1.99	0.67	0.25	1.21	2.47	0.45	0.18	0.5	0.97
TMCO1	72.6	30.11	34.95	30.44	79.26	30.1	40.65	19.37	54.08	31.47	19.02	18.86	31.04	44.88	51.89	90.97	22.49	46.42	31.06	32.26	23.15	54.8	51.62	33.29	145.04	26.45	46.29	45.11	31.16	16.35	62.4	52.05	35.93	42.51	20.85	51.5	39.52	14.14	22.95	36.06	38.94	36.24	48.9	32.22	201.79	24.19	21.08	24.74	28.2
TLR3	5.08	2.41	0.21	4.58	0.56	4.55	4.44	0.62	3.07	1.5	2.95	3.09	2.8	1.61	4.38	1.48	2.99	4.12	3.78	0.84	4.32	4	4.39	2.38	4.75	2.25	2.05	1.85	5.67	2.24	2.76	5.49	6.57	2.2	0.4	1.12	3.58	1.59	3.29	6.37	9.94	13.18	2.65	4.78	1.42	1.83	4.22	3.72	3.74
FAM76B	3.8	7.28	5.71	5.58	5.39	6.7	7.48	1.24	9.27	9.22	5.32	5.6	8.63	7.88	4.94	8.69	4.21	11.18	8.85	6.32	6.22	8.84	8.27	8.18	9.51	6.66	7.22	7.99	5.15	5.31	4.45	17.72	6.32	8.31	4.72	7.36	11.9	5.43	11.67	8.88	11.09	11.79	8.19	9.84	9.85	6.64	8.39	7.22	10.23
VSNL1	0	52.18	0.07	1.08	0.17	0.15	0.85	15.49	0.26	1.14	1.63	0.83	39.66	0.77	1.76	0.37	0.2	15.43	47.61	1.5	6.67	82.64	4.46	4.78	0.66	0.09	2.33	0.46	2.27	0.97	24.8	0.09	0.28	0.18	0.15	61.59	6.02	1.12	1.31	1.36	0.89	0.05	77.7	1.26	4.05	0.43	2.39	0.42	1.67
TSTA3	369.6	204.66	143.79	128.93	153.33	162.64	192.91	122.19	296.3	178.21	51.17	46.26	182.21	82.78	181.82	145.03	172.58	369.04	142.86	93.01	51.8	232.96	120.7	269.49	170.33	150.99	114.07	235.77	110.2	53.79	141.91	106.86	208.79	117.54	218.48	78.61	106.62	63.86	167.33	146.64	108.84	100.29	132.33	129.71	165.1	264.39	45.57	84.32	62.08
TSC22D4	37.52	62.53	42.13	80.89	55.33	75.27	104.54	77.14	92.23	77.99	39.68	53.04	46.92	44.44	66.33	142.28	49.15	76.19	33.7	23.09	37.53	45.7	49.6	77	37.19	32.08	66.11	84.42	80.4	32.54	48.27	63.05	90.89	58.7	93.3	30	68.29	46.11	69.81	68.43	55.8	49.42	36.47	62.29	85.32	56.62	37.79	66.87	47.92
KDM4D	0.31	1.26	0.54	0.37	0.3	0.3	0.34	0.02	0.63	1.44	0.55	0.43	1.26	0.51	0.39	0.42	0.18	1.05	0.25	0.73	0.37	0.26	0.55	0.61	0.47	0.64	0.94	1.32	0.74	0.73	0.39	0.43	0.86	0.93	0.05	0.75	1.09	0.51	0.51	0.48	0.49	0.68	1.72	0.7	0.73	0.72	0.42	0.27	0.47
CYP2U1	0.16	1.73	0.6	2.58	1.93	1.22	1.66	0.31	0.88	4.11	8.73	6.68	2.08	1.82	2.42	2.43	1.86	2.6	2.81	2.36	9.8	1.08	6.39	5.89	4.48	8.22	3.21	1.31	5.18	9.07	0.98	4.31	1.91	3.57	1.19	17.49	7.78	5.64	3.4	4	2.54	0.66	1.28	4.04	2.35	1.46	11.12	6.72	6.81
KCNJ1	0.68	0.21	0	0.03	0.03	0.25	0.18	0.07	0	0.08	0.15	0.07	0.1	0	0.12	0.38	0.2	0.07	0.13	0.19	0.04	0.2	0.26	0.18	0.12	0	0.04	0.1	0.07	0.04	0.33	0.32	0.07	0	0	0.08	0.27	0.06	0.05	0.04	0.27	0.04	0	0.04	0.51	0.08	0.08	0.17	0.08
SDC1	96.07	781.44	858.41	948.86	102.97	1503.93	1167.18	1115.62	72.39	1074.95	9.84	4.91	648.18	72.64	773.38	516.96	806.21	579.33	382.89	38.08	77.91	410.47	337.39	500.73	917.19	560.15	520.31	923.97	338.55	5.9	583.8	1267.17	818.63	470.98	1215.45	3.45	212.13	1.85	517.86	1321.76	952.19	982.57	233.29	690.32	377.89	671.82	14.5	28.69	372.7
CP	1819.94	1.42	2.3	29.01	3.61	59.05	95.6	0.87	24.85	0.15	2.42	2.26	21.41	0.52	0.08	2.22	0.16	127.46	27.27	5.08	1.77	5.23	0.88	1.33	0.94	0	252.33	0.2	42.7	4.44	0.03	0.26	98.93	6.55	1.17	0.05	2.56	3.09	0.21	0.07	115	13.02	0.27	0.07	0.21	0.21	2.04	4.84	1.99
GCLC	9.59	20.61	24.57	55.3	36	29.23	22.43	17.08	36.46	70.09	24.72	27.8	49.29	10.19	34.89	47.07	79.24	19.79	15.18	34.05	27.9	15.18	67.42	13.64	50.95	71.54	31.35	45.32	44.28	18.24	81	105.01	15.89	130.89	37.88	10.6	26.23	20.39	26.76	66.17	42.29	40.55	57.61	39.78	73	45.01	34.47	17.33	59.72
ZSWIM5	0.28	0.13	4.05	0.23	14.51	0.84	1.58	0.09	0.13	1.99	5.3	6.47	1.33	1.18	2.25	3.86	0.78	1.36	0.3	0.33	5.06	0.55	3.19	2.06	2.96	2.94	0.31	2.04	2.57	5.84	0.13	4.53	0.27	1	0.53	3.99	2.84	3.93	1.09	2.39	3.06	1.43	0.77	1.04	2.13	0.85	8.52	2.44	5.57
CEP97	1.04	2.82	2.97	1.9	3.75	1.51	1.96	0.49	1.69	3.75	2.03	1.87	4.26	3.18	1.67	3.3	1.41	3.12	1.98	2.27	1.65	2.19	2.79	2.06	3.69	2.04	4.03	1.85	1.47	1.46	3.69	3.76	2.48	2.47	1.29	4.97	2.83	1.26	2.67	3.33	4.03	3.09	1.41	2.47	5.23	4.54	2.22	2.11	2.19
KRT79	0.04	7.62	0.07	0.1	0	0.74	1.11	5.41	0.18	0.72	0.04	0	1.1	0.22	0.11	0.13	0.16	0.37	8.56	0.15	0	61.73	0.25	3.42	0.23	0.05	4.97	0.08	0.08	0	0.43	0.18	0.36	0.09	0.74	0.05	0.04	0.04	0.4	0.19	0	0.26	3.15	0.33	0	0.05	0.04	0	0
IFITM2	1812.04	137.56	88.41	122.82	199.51	102.01	232.66	246.26	741.32	239.25	390.32	732.38	226.21	707.63	92.17	155.87	568.01	205.99	543.31	234.56	484.61	169.24	967.54	501.28	69.58	56.01	95.58	74.45	758.45	400.99	75.64	57.71	344.45	361.31	197.81	586.69	483.22	1890.9	115.38	71.28	138.07	97.6	398	82.33	196.5	396.67	330.15	1823.63	315.55
MRPS33	88.5	77.21	71.74	88.06	86.03	63.24	83.35	34.89	95.83	163.59	57.76	70.69	63.12	64.05	63.01	59.83	109.37	107.43	56.55	74.69	64.72	52.79	81.22	75.41	62.26	72.53	87.69	71.88	62.17	68.22	60.08	84.34	78.6	110.26	47.5	85.61	102.51	54.53	50.5	75.49	60.03	67.47	42.79	69.93	61.74	106.83	63.58	53.86	66.61
NDST1	6.95	25.12	8.99	7.25	26.14	7.61	10.16	12.37	3.41	27.27	21.01	19.41	20.2	19.59	9.01	7.8	9.95	7.51	32.67	10.77	23.01	23.12	30.72	12.13	10.7	3.98	9.2	4.56	16.17	20.9	40.71	15.91	20.46	20.4	7.15	18.6	19.7	13.97	8.51	14.31	17.45	15.8	17.37	13.29	21.43	15.99	24.4	11.55	13.95
TSPAN10	20.57	4.51	0.42	1.2	0.26	5.33	4.22	1.42	0.87	3.85	0.9	0.71	3.53	0.72	7.64	2.52	1.04	2.03	1.89	0.41	1.11	1.45	1.13	4.11	4.94	1.05	2.05	2.78	2	0.33	3.91	3.3	6.33	2.3	2.67	0.75	5.34	0.29	4.95	1.63	2.41	0.17	9.04	1.57	5.63	12.38	0.59	2.89	1.2
GAPDHS	0	0.11	0.15	0.19	0.11	0.11	0	0	0.15	0.14	0.06	0	0	0	0	0.13	0.11	0.12	0	0	0.06	0.05	0	0	0.07	0.06	0.07	0.17	0.06	0	0.05	0	0.13	0.06	0	0.07	0	0.05	0.16	0.13	0.13	0.06	0.06	0	0	0.13	0.13	0.17	0.14
RBM4	135.85	133.1	137.06	133.19	123.06	135.9	125.44	81.54	153.45	174.62	97.29	101.3	180.13	155.04	96.19	128.18	107.22	163.02	115.55	128.09	114.05	130.07	120.95	150.71	121.41	144.62	151.07	167.06	130.85	105.44	95.11	159.56	161.77	113.53	100.62	99.77	135.69	102.31	114.42	114.45	138.35	131.49	144.26	117.03	162.8	88.84	103.07	87.65	116.27
GPR20	0.06	0.05	0.38	0	0.39	0.15	0.4	0.08	0	0.33	0.41	0.47	0.33	0.21	0	0.43	0.65	0.29	0.36	0	0.4	0.26	1.93	0.22	0.19	0	0	0.11	0.77	0.53	0.15	0	4.31	1.04	0.62	0.6	0.74	0.15	0.56	0.2	0.06	3.03	0.46	0	1.47	0	0.92	1.51	0.68
ZC3H12D	0.15	0.86	0.18	0.64	0.96	0.36	0.52	0.39	0.2	0.19	0.35	0.29	1.77	2.38	0.19	0.94	0.17	0.54	1.38	0.41	0.44	1.27	0.98	2.48	0.37	0.09	0.39	0.98	3.76	0.55	0.35	0.3	1.62	1.39	0.45	0.25	2.09	1.08	0.56	0.27	0.33	0.99	1.1	0.38	0.62	1.45	0.29	4.19	0.5
POMK	0	0.59	0.1	0	0.17	0.05	0.16	0	0.2	0.45	0.22	0.06	0.11	0.53	0.15	0	0.2	0.17	0.13	0.05	0.27	0.5	0.23	0.2	0.67	0	0.18	0.21	0.11	0.12	0.44	0.06	0.06	0.46	0.1	0.25	0.18	0.05	0	0.13	0.19	0.45	0.38	0.39	0.09	0.42	0.23	0.16	0.06
PDCD4	14.45	16.33	13.35	28.74	16.55	35.42	25.03	41.89	30.46	22.45	39.42	39.1	25	16.74	39.23	26.57	24.14	19.64	21.21	22.93	45	44.72	56.39	36.5	73.07	134.19	27.55	11.96	45.06	36.1	45.68	39.44	47.67	53.1	31.19	87.39	43.21	35.98	42.6	57.05	35.81	44.6	12.89	37.31	15.81	27.37	45.22	36.37	63.75
OPN3	8.04	24.28	11.55	10.86	7.32	8.73	22.92	4.37	45.71	11.42	1.71	2.38	17.72	51.4	6.32	15.03	3.01	41.89	30.99	49.24	5.7	18.74	19.55	10.77	9.64	7.76	44.25	3.71	12.25	2.5	7.49	17.25	10.29	27.54	2.74	4.35	3.51	3.63	7.62	15.98	8.73	13.71	15.21	9.56	15.4	11.55	2.41	4.94	7.45
CCR1	8.36	7.57	2.61	1.59	7.78	0.51	1.63	1.35	5.35	1.35	3.63	2.7	4.46	33.27	3	5.25	0.24	2.72	18.48	17.55	3.68	7.2	9.49	5.69	2.44	0.21	2.97	1.01	4.32	2.24	7.07	1.28	1.48	3.05	0.9	0.88	8.26	9.94	0.57	0.82	0.93	2.93	9.18	0.71	0.76	12.01	3.21	25.41	1.23
TMPRSS7	0	0.1	0	0.09	0	0	0.04	0.08	0.18	0.25	0	0	0.03	0	0.34	0.23	0.03	0.04	0.13	0.32	0.11	0.26	0	0.45	0.08	0.04	0.04	0.14	0.03	0	0.03	0.08	0.23	0.3	0.06	0.1	0	0	0.15	0.08	0.12	0.11	0.04	0.12	0.06	0	0	0	0.08
PARS2	5.83	5.21	4.81	3.24	7.72	5.42	4.57	1.47	11.26	9.03	4.76	5.08	4.42	2.46	6.34	10.97	3.83	7.66	4.29	11.3	3.23	1.51	3.78	2.26	6.45	5.92	8.45	9.9	5.52	4.47	4.63	5.4	4.12	6.43	1.98	1.69	5.54	4.87	4.69	6.88	8.78	7.96	5.2	4.15	5.42	5.3	6.1	3.07	4.28
ERFE	30.92	0.71	0.41	0.19	20.23	0.1	0.55	0.43	0.1	0.24	0.74	0.18	1.18	5.19	0.05	0.44	0.57	1.54	1.51	0.16	0.46	2.25	6.44	1.29	0.42	0.28	0.19	0.79	0.39	2.42	6.92	0.1	0.32	1.35	0.57	0.2	0.5	0.86	0.12	0.16	0	0.64	2.14	0.36	1.44	0.86	0.28	0.79	0.17
TPCN1	84.35	16.08	33.57	25.26	38.88	23.49	18.62	17.47	39.6	69.9	25.18	26.21	20.55	16.61	58.39	40.9	23.48	50.82	23.85	12.46	35.2	11.61	36.43	53.35	52.37	101.86	71.93	30.22	65.45	25.12	12.46	54.19	24.77	56.47	222.53	27.12	24.23	21.27	132.8	67.52	49.98	51.95	18.37	93.26	40.79	33.72	33.18	31.2	64.65
TRIP10	75.92	133.91	109.86	111.58	46.09	195.71	190.21	326.79	73.33	105.12	128.22	135.95	160.2	99.69	106.57	99.68	82.72	239.36	116.03	118.5	125.13	102.13	120.11	162.92	208.05	18.33	114.95	107.08	109.57	153.32	30.75	185.41	176.34	50.16	389.48	39.83	124.1	149.64	147.04	104.83	88.7	129.55	100.86	102.29	78.56	147	158.26	118.42	170.38
SLC23A1	1.19	0.18	0.42	0.29	0.27	0.7	0.16	0.08	0.81	0.65	0.33	0.16	0.58	0.32	0.3	0.51	0.19	0.32	0.45	0.36	0.12	0.4	0.75	1.32	0.44	0.3	0.44	0.21	0.59	0.33	1.16	1.93	0.26	0.46	0.81	0.37	0.64	0.35	0.99	0.5	0.96	0.58	0.4	0.44	0.89	0.22	0.28	0.73	0.61
PTPRS	20.69	8.73	34.68	42.21	2.29	101.37	43.03	9.81	17.51	72.86	23.44	27.29	8.31	9.4	46.73	12.96	16.64	38.92	9.38	1.78	26.17	10.07	26.14	28.25	27.67	5.88	13.67	33.29	26.13	23.36	23.12	24.88	54.65	15.96	89.22	37.42	18.61	19.61	99.5	110.1	77.95	74.62	22.45	72.18	84.45	2.21	33.26	18.56	76.2
NAP1L4	41.69	165.4	47.37	90.29	84.47	113.49	112.75	56.57	57.09	67.22	70.14	71.54	104.13	65.6	70.3	91.03	63.86	65.53	76.92	65.68	93.73	62.53	95.94	76.39	97.04	130.43	57.94	69.79	111.55	81.81	90.42	121.61	112.25	76.78	54.6	82.28	88.28	69.64	130.17	167.99	128.34	98.77	81.3	123.62	88.53	53.45	88.91	68.76	104.4
HCCS	8.32	36.73	15.22	14.68	9.45	15.8	18.74	10.71	14.51	18.58	14.32	12.26	30.48	19.94	14.72	26.92	10.99	17.8	16.67	25.63	13.82	15.43	22.7	12.67	27	14	46.65	10.4	11.86	11.86	16.81	25.81	16.51	17.25	5.23	17.28	19.61	9.96	9.35	18.04	21.03	25.56	10.26	14.33	9.61	7.72	14.28	10.15	12.29
MGP	15.55	79.95	17.63	13.15	481.92	8.95	25.55	59.26	72.82	28.5	782.67	844.92	82.71	160.96	5.11	27.24	38.88	29.44	89.73	478.57	442.94	85.83	281.8	70.12	19.3	7.63	159.8	18.62	528.44	498.96	3.54	6.64	115.57	256.63	26.04	381.22	1281.81	413.88	16.69	6.45	9.47	13.03	197.61	19.93	51.44	90.51	1008.82	1680.26	259.15
RICTOR	3.8	5	4.74	3.76	8.7	3.97	4.03	1.27	7.98	4.34	6.22	6.05	7.14	4.54	2.95	6.31	2.58	9.35	11.27	4.53	6.33	6.74	6.44	4.84	9.64	2.61	8.72	12.74	4.48	6.28	7.71	10.77	3.73	5.25	4.16	6.8	7.99	4.76	6.23	5.3	5.95	6.14	8.96	6.06	6.32	5.54	8.72	6.91	8.91
TRMT10A	3.19	2.77	3.65	2.28	2.45	1.85	2.12	1.1	2.04	8.34	2.23	2.79	2.33	1.78	4.4	3.1	2.56	6.46	1.34	2.77	2.21	1.38	3.47	2.28	5.39	2.77	3.34	1.91	1.84	2.3	1.91	4.79	2.47	3.06	2.05	2.25	2.91	1.71	2.91	4.32	3.9	3.25	1.05	2.91	4.85	3.35	3.03	1.68	3.39
AR	0.03	0.17	0.09	10.51	0.23	9.64	22.12	3.79	0.25	0.77	5.33	6.03	0.35	0.68	0.49	1.25	2	3.74	0.81	0.39	4.94	0.43	3.4	6.72	15.7	0.46	5.43	0.76	4.99	5.9	0.1	1.29	15.74	3.73	0.77	2.01	2.7	3.8	0.47	6.29	16.88	10.17	0.53	0.44	20.87	15.81	7.88	10.6	5.63
RPS6	4155.28	2146.9	6329.2	6329.63	2174.93	6714.42	4985.81	3247.72	3715.07	7063.46	3585.92	4046.17	2265.04	1760.06	9956.75	3548.63	7230.38	1941.21	2453.75	4012.04	4228.38	3410.28	5139.83	2686.54	6607.34	11154.3	6677.37	4960.69	4963.87	4198.51	4311.46	3782.54	3630.57	6244.73	3474.13	3453.39	3159.15	3936.39	7565.44	7187.36	9474.66	6598.75	2176.61	8454.12	2757.85	5543.55	4005.85	3982.35	6291.31
OCLM	0.21	0.19	0.09	0	0.1	0.38	0.64	0.07	0.09	0.37	0	0.11	0.3	0.38	0.37	0.11	0	0.21	0	0.19	0.21	0.39	0.33	0.4	0.47	0	0.35	0.31	0.31	0	0.27	0.7	0.35	0.34	0.38	0.24	0.23	0	0	0.24	0.35	0.67	0.21	0.24	0.34	0	0.34	0.41	0.25
NSMCE4A	14.05	50.56	32.2	46.38	53.16	32.19	35.03	21.32	48.45	36.91	62.52	82.25	38.03	93.5	41.23	70.91	39.06	29.94	31.41	36.27	62.02	37.78	48.72	49.74	51.39	38.87	36.75	60.71	49.71	72.11	25.89	33.94	38.25	51.16	37.99	45.02	69.79	75.7	58.99	50.35	46.29	50.34	32.73	58.68	31.29	50.92	77.28	56.3	69.48
KRT27	0	0	0	0	0	0	0.05	0.08	0	0	0.39	0.17	0	0	0.09	0.06	0.05	0.33	0.07	0	0	0.15	0.11	0.82	0	0	0	0.05	0.26	0.5	0	0	0	0.06	0.1	0.06	0.17	0.15	0.3	0.06	0	0	0	0.18	0	0	0.12	0.11	0.06
LIN7B	3.63	30.26	25.28	27.91	15.53	21.46	37.71	18.38	11.39	28.06	14.66	16.21	14.6	11.18	11.78	25.27	16.57	45.63	20.15	4.9	14.43	14.69	14.35	26.42	16.3	24.17	26.03	57.21	18.5	19.06	14.09	21.09	23.96	15.92	38.56	75.08	17.38	16.72	14.67	22.22	14.68	15.95	46.5	8.28	31.82	65.19	19.96	11.68	19.5
CLEC10A	0.61	0.5	0.38	5.47	6.27	1.11	1.66	6.89	0.21	1.42	7.52	5.71	4.9	8.7	1.95	4.99	0.09	4.1	3.85	3.24	4.45	1.85	12.28	5.62	0.56	0.33	0.34	0.79	22.97	7.33	0.9	1.2	7.17	4.68	1.77	7.14	15.88	14.36	0.75	0.58	1.01	0.69	4.08	3.34	1.03	4.81	5.78	54.97	11.56
SLC6A3	0.19	0.02	0	0.05	0.04	0	0	0.01	0.02	0.05	0	0.06	0.08	0.32	0	0.07	0.02	0	0.08	0.11	0.02	0.06	0.13	0.03	0.07	0	0.02	0	0.16	0	0.18	0	0.07	0.25	0	0.02	0.05	0	0.06	0.14	0.18	0.16	0.08	0.36	0.64	0.02	0.05	0.29	0.25
FCN3	3.92	0.94	4.15	1.54	1.68	1.68	1.55	2.65	0.15	1.5	0.8	0.79	4.94	7.72	0.16	1.94	4.93	1.03	2.38	0.08	0.52	1.11	14.29	7.68	0.1	0.29	0.2	0.94	4.84	0.81	1.03	0.57	7.83	3.23	2.46	1.13	7.9	3.1	2.27	0.51	0.68	2.18	3.79	1.85	2.28	2.76	0.58	3.41	0.74
ISM2	0.03	0.17	0.05	0.07	0.03	0.06	0.06	0.06	0	0.26	0	0.1	0	19.88	0.05	0.41	0.34	0.11	0.08	0.35	0.14	0.13	0.03	0.25	0.19	0.31	0.22	1.09	0.46	0.03	1.89	0	0.18	0.18	0.06	0.04	0.1	0.09	0.04	0.29	0.22	0.07	0.14	0.04	0.32	0	0	0.22	0.11
MAP2K1	32.41	40.95	26.15	21.2	45.02	17.11	23.16	31.68	35.64	16.39	26.67	25.39	35.96	33.75	16.74	40.73	13.17	41.19	43.72	38.81	28.93	54.62	32.05	33.9	54.86	22.62	75.55	44.93	21.3	25.51	31.42	35.07	25.08	30.02	17.78	47.94	28.14	25.21	17.14	18.05	24.27	20.99	37.26	18.32	22.08	30.89	30.61	35	23.63
BICD1	16.2	2.97	7.56	0.92	6.39	1.75	1.48	0.59	3.43	0.56	3.83	1.88	2.7	2.34	0.83	2.37	1.28	1.39	4.65	1.13	3.26	15.44	3.76	1.69	1.51	1.08	3.67	1.45	2.2	2.46	4.54	1.88	1.23	2.7	3.61	12.37	2.46	2.72	6.68	2.79	1.84	0.82	4.63	6.25	3.33	1.48	2.51	4.02	2.28
TAF4B	1.56	0.9	2.13	0.77	0.37	1.44	2.6	0.78	2.57	0.2	1.77	2.23	4.82	1.6	0.57	2.65	0.87	2.58	3.36	0.64	2.32	7.66	1.57	2.11	2.53	0.67	1.5	1.43	1.48	1.58	2.13	2.64	1.5	0.84	1.36	2.28	2.47	1.53	2.1	1.47	1.26	1.2	3	1.74	2.47	3.93	3.16	2.29	2.03
SMS	77.46	190.23	49.89	33.02	94.9	26.1	57.58	21.16	67.82	26.14	70.77	74.65	102.86	125.48	25	98.03	32.09	79.94	127.86	151.32	76.03	133.43	58.6	56.83	81.83	45.43	194.81	37.69	46	86.56	67.86	53.56	27.11	98.47	18.65	61.83	65.37	54.58	33.16	21.8	42.52	42.86	31.31	37.95	142.41	64.62	81.39	97.22	63.78
FBLN2	0.52	19.86	1.55	1.1	12.84	2.89	0.55	13.77	0.31	71.52	107.82	55.52	9.96	33.16	3.48	7.15	1.24	12.96	21.87	62.21	53.45	12.1	25.52	3.46	0.22	0.19	0.02	15.36	76.33	71.15	3.38	0.17	4.28	43.62	9.18	17.5	33.54	32.17	2.5	3.02	3.19	1.67	59.93	9.73	2.77	10.32	68.99	30.64	36.71
DBP	2.82	14.21	5.3	4.56	13.35	3.17	4.05	1.89	6.12	3.94	30.01	25.7	6.93	4.2	12.58	12.91	9.03	3.56	9.52	31.31	21.37	8.12	6.08	10.1	6.63	10.65	13.85	22.14	20.75	16.48	6.93	2.91	31.71	15.32	7.99	39.97	15.01	8.94	5.1	2.93	6.03	3.5	6.65	4.1	6.77	17.28	19.47	18.01	11.85
CD99L2	3.07	19.06	7.18	6.52	41.81	9.16	8.25	3.74	4.52	9.82	50.6	45.02	8.73	21.84	10.76	13.24	6.62	9.9	17.34	24.02	50.22	11.88	19.65	15.65	10.97	4.54	12.92	32.58	21.89	57.91	18.26	10.38	13.9	13.57	19.47	31.28	30.46	45.04	13.08	12.45	12.61	11.94	18.88	10.82	15.14	10.83	61.06	34.77	30.84
SPATA31D3	0	0	0	0	0	0	0	0	0	0	0	0	0	0.01	0	0	0	0	0	0	0	0	0	0	0	0	0	0	0	0	0	0	0	0	0	0	0	0	0	0	0	0	0	0	0	0	0	0	0
MTSS1	14.94	12.48	22.28	3.62	44.25	13.59	6.68	17.47	0.75	27.7	8.36	7.24	38.76	6	17.65	17.76	25.58	16.78	34.77	3.93	14.05	64.98	17.04	18.4	48.07	10.99	8.35	15.7	14.27	6.43	55.11	27.69	11.9	21.24	24.43	44.77	9.2	7.62	26.46	23.07	18.02	4.96	17.76	28.37	14.37	18.63	9.21	18.47	16.32
AURKB	2.98	77.36	91.48	20.52	60.34	4.97	13.75	10	36.36	10.5	0.72	0.96	51.03	105.37	2.81	118.37	74.64	47.2	41.07	79.69	1.08	54.01	21.52	57.75	38.33	14.2	46.65	75.57	8.14	1.15	57.35	1.71	11.48	51.36	23.45	1.44	40.63	4.81	3.05	4.55	2.63	11.36	49.71	4.74	151.06	110.5	0.7	27.45	0.6
MELTF	2.58	10.62	0.79	0.87	14.33	0.99	2.51	1.01	27.02	0.74	2.46	2.25	6.47	1.23	0.33	5.45	0.74	2.09	19.56	4.19	2.15	31.15	1.81	2.27	4.08	0.82	1.01	3.76	2.11	1.75	60.57	0.45	0.82	1.41	1.39	20.97	2.07	2.8	0.86	0.87	1.9	0.75	9.81	0.98	5	1.75	2.79	3.62	1.39
DDX41	54.55	67.03	47.5	78.41	72.76	67.35	65.58	48.42	58.93	57.86	33.17	34.59	81.05	57.45	75.28	60.36	87.23	45.97	49.94	84.81	35.96	36.48	61.36	81.21	72.73	70.6	45.85	75.96	60.01	33.2	75.02	67.79	74.22	53.92	99.12	53.42	55.82	40.31	62.25	68.65	57.67	57.31	43.59	62.1	106.87	102.7	37.3	55.3	43.96
LOC105371063	0.72	0	0.6	2.9	0	0.68	1.35	4.92	1.25	1.74	0.78	0	5.71	0.66	0.69	6.97	3.35	0.72	0.9	0.63	1.51	1.97	1.55	9.88	2.53	0.78	0.8	0.71	1.41	1.57	0	0	4.52	1.49	10.67	4.11	0.77	1.29	2.95	0	1.05	1.54	2.85	4.04	4.42	6.76	0	0.72	1.76
AMZ2	88.59	87.38	61.3	56.35	71.95	60.44	70.48	12.2	47.94	54.21	74.3	58.1	71.54	55.07	61.78	73.18	38.26	68.34	59.26	75.08	71.34	43.9	65.73	57.51	55.91	59.35	72.85	56.74	54.32	74.64	83.19	70.3	66.57	104.67	32.67	98.11	83.8	66.35	56.14	59.53	67.91	57.09	49.23	64.72	61.1	87.42	86.71	67.34	82.39
HNRNPA3	39.35	186.52	94.45	62.53	112.21	64.06	65.38	40.45	65.38	77.69	74.26	89.6	78.83	92.64	82.88	128.14	77.49	100.81	72.98	80.86	94.74	137.59	99.86	84.88	131.11	79.78	58.46	92.2	70.72	71.23	67.31	143.02	79.48	144.12	60.1	115.36	108.75	66.3	94.02	74.82	109.18	119.17	75.56	84.46	66.52	72.9	106.26	101.36	100.25
CYP27B1	0.72	3	2.46	3.38	4.3	3.3	3.35	1.12	6.66	6.99	0.18	0.69	9.89	4.46	1.31	4.32	5.74	3.96	12.59	4.95	1.9	3.71	1.42	2.55	2.56	3.04	5.1	13.06	1.28	0.46	4.87	3.75	1.93	1.45	3.48	2.77	1.57	0.4	1.56	2.67	2.16	2.77	4.43	1.16	3.39	6.47	0.47	1.29	1.04
TBC1D3H	5.71	0.22	6.16	27.29	0.08	3.06	3.66	1.09	1.05	1.07	1.41	2.95	1.31	0.28	4.41	52.63	9.71	3.5	1.27	1.48	0.6	0.98	1.43	3.49	5.62	7.83	6	1.93	2.53	0.38	0.36	6.98	3.19	1.09	6.59	0.73	0.51	0.75	7.78	5.17	2.82	0.25	2.2	11.09	5.54	2.48	2.08	6.53	3.56
FMO5	0.23	1.14	0.7	3.08	11.07	3.46	3.98	0.39	3.5	6.34	1.62	1.27	2.14	1.98	3.73	5.46	4.93	0.76	0.52	1.16	2.4	0.73	4.16	6.26	7.28	2.24	8.06	1.07	3.26	1.82	0.36	20.78	2.08	5.21	3.13	0.73	2	0.89	5.82	4.03	4.22	3.87	1.22	4.32	2.18	2.16	2.44	1.99	4.69
THBS1	12.37	31.91	12.45	10.41	25.23	6.53	7.38	28.69	7.31	17.89	118.01	53.53	51.59	175.13	8.63	19.83	14.93	10.01	267.44	27.09	439.52	84.41	116.49	31.09	22.66	11.84	16.42	7.51	30.45	58.89	8.29	74.14	9.36	62.38	13.69	55.82	77.07	97.68	16.22	25.49	7.86	9.77	66.64	31.03	21.4	25.9	19.17	120.63	25.32
LOC105370733	0	0.05	2.97	2.92	0	3.71	2.23	5.47	0.05	3.51	0.19	0.06	0.16	0.05	9.46	0.11	2.78	0.06	0.07	0.05	0.56	0.36	0.92	6.65	27.32	5.81	0.57	0.9	3.36	0.12	0.05	11.55	0.19	5.78	11.38	0.04	0.11	0	17.42	7.16	9.17	1.15	0.06	3.6	1.86	0.82	0.53	0	5.49
LOC107987233	0	0	0	0	0	0	0	0	0	0.06	0	0	0	0	0.07	0	0	0	0	0	0	0	0	0	0	0	0	0	0	0	0.05	0.08	0	0	0.1	0	0	0	0	0	0	0	0	0	0	0	0	0	0
MAPKAPK5	17.18	36.73	20.66	20.64	28.28	19.79	17.14	13.07	39.02	33.52	21.23	23.08	28.9	54.84	23.68	34.26	18.78	32.86	25.43	31.83	20.38	20.05	23.04	25.59	35.05	26.28	51.84	88.63	20.21	23.94	34.99	35.13	24.67	28.62	65.43	25.77	29.24	22.6	23.1	26.69	22.2	27.79	29.78	25.31	23.47	23.39	24.42	24.64	27.44
TBX1	0.18	3.52	14.28	16.25	3.24	65.6	118.71	2.71	0.06	112.58	4.93	2.64	2.77	0.25	10.72	4.2	69.2	14.28	25.17	5.52	4.21	16.87	2.66	20.98	0.76	163.64	1.07	44.61	15.28	0.62	25.85	44.9	2.08	22.83	51.11	2.68	26.38	1.21	10.84	67.91	40.74	76.03	10.5	7.75	77.67	31.19	2.93	6.89	9.47
SMPD5	0.29	0	0.24	0.03	0	0	0.21	0.06	0.04	0.24	0.04	0.04	0.16	0.15	0.07	0.18	0.16	0.08	0.21	0.11	0.08	0.08	0.25	0.37	0.37	0.09	0.14	1.17	0.32	0	0.57	0	0.18	0.13	0	0	0.22	0	0.06	0.05	0	0.09	1.12	0	0	0.14	0	0.16	0
REM2	0.63	0.51	0.58	1.32	2.19	1.46	1.13	0.43	2.07	1.25	0.77	1.03	1.7	0.46	0.43	1.66	1.46	1.12	0.35	0.21	1.11	0.58	1.03	3	0.72	1.39	2.01	0.72	0.98	0.99	0.76	0.9	0.49	0.41	1.41	4.58	0.6	0.84	2	1.64	1.47	0.64	1.04	2.37	2.03	1.88	1.34	1.43	0.71
ARRB2	65.58	45.33	31.55	29.12	107.09	11.39	34.33	36.4	77.03	32.13	44.56	30.19	68.71	90.04	35.15	53.28	39.38	37.18	64.11	89.62	51.43	54.37	47.29	80.75	44.65	25.5	35.33	89.64	85.08	48.17	32.15	36.8	70.21	60.95	55.39	61.48	70.55	83.8	25.5	8.55	21.72	18.2	70.39	20.15	86.18	130.83	33.54	167.72	43.86
FAM131C	2.33	1.39	1.52	0.08	3	2.43	2.64	0.82	0.39	0.24	0.42	0.89	0.29	0.09	0.09	1.15	0.91	1.33	0.32	0.32	0.15	8.82	0.1	3.3	0.11	0	0.45	8	0.3	0.63	5.9	0.22	9.08	0.11	1.19	6.28	1.04	0.37	0.99	0.29	5.79	0.43	4.7	0.75	5.57	12.79	0.49	1.09	0.24
TRIM54	0	0.32	4.94	0.07	0.64	0.6	0.53	0	0	0.41	0.26	0.41	0	0	0.16	0.9	0.5	0.18	0	0.04	0.22	0	0.05	0.08	0	5.57	0.29	0.52	0.17	0.14	0.08	1.17	0.05	0.42	0.95	0.05	0.1	0	0.37	0.15	0	0.05	0	0	0.07	0.14	0.13	0.5	0.47
MS4A4A	4.31	6.12	0.98	2.05	9.61	1.33	1.81	2.32	1.97	1.58	8.29	6.11	8.52	26.67	5.47	4.49	1.39	3.49	19.3	25.33	11.11	9.5	10.86	3.49	4.35	0.86	3.63	2.9	14.21	7.92	8.04	2.66	3.47	7.48	0.95	8.34	16.94	44.44	1.55	0.49	1.93	5.54	10.21	1.61	1.18	35.71	13.35	60.19	5.59
GRPR	0.03	0.03	0	0.05	0.12	0.08	0	0.04	0.05	0	0.03	0.03	0.06	0.06	0	0.1	0	0.03	0.04	0.03	0.16	0.06	0.13	0.04	0.03	0	0	0.03	0	0.03	0	0.03	0.03	0.03	0	0.33	0.34	0	0.04	0.11	0.03	0.4	0.19	0	0.15	5.18	0	0.34	0.07
KLF17	0	0.04	0	0.04	0.31	0	0	0.04	0	0	1.89	3.44	0	0.1	0	0.1	0	0	0.34	0.12	2.5	0.08	0.03	0	0	0	0	0.04	0.13	4.79	0.02	0	0	0	0	0.12	0.87	4.08	0	0	0	0	0.31	0	0	0	3.44	0.24	1.3
MEIS2	0.19	9.48	11.69	6.28	10.52	8.22	7.62	12.01	4.21	4.14	67.55	54.34	9.53	2.53	7.08	13.21	3.49	4.79	6.05	7.53	63.14	1.27	21.94	5.85	12.64	6.63	14.98	6.8	20.46	88.86	1.11	17.37	9.6	8.65	8.09	13.99	48.3	36.67	7.75	0.25	9.81	7.49	10.27	6.32	7.27	2.25	80.08	31.26	38.03
CSNK2B	234.77	375.37	223.85	295.31	399.31	249.51	304.13	198.14	397.72	280.62	200.05	183.18	454.01	340.64	233.04	674.69	253.39	267.89	675.62	341.3	199.82	324.54	282.88	347.64	260.34	268.52	366.76	338.76	245.04	201.61	343.9	284.98	273	408.83	206.22	269.97	277.21	203.31	268.6	272.44	234.99	280.07	346.98	244.82	308.27	218.59	210.93	284.56	239.15
TMEM128	23.47	21.35	21.39	24.75	23.22	19.05	15.98	4.99	25.82	28.56	18.57	20.27	18.71	22.1	25.73	23.8	12.88	25.71	21.18	24.84	19.81	16.91	29.58	19.18	43.27	29.58	34.31	46.52	18.32	18.81	14.25	44.43	23.03	17.7	13.65	56.61	23.82	16.01	16.87	25.57	27.34	28.65	24.09	21.84	28.93	14.96	20.5	21.03	24.07
LOC105369214	0.09	0	0.04	0	0.13	0	0	0	0.04	0.05	0.04	0	0.04	0.04	0	0.05	0	0	0.11	0.08	0.13	0.04	0.31	0.06	0.14	0.05	0	0.17	0.21	0.04	0.07	0	0.09	0.05	0.08	0.25	0.14	0.08	0.06	0.05	0.05	0	0	0	0	0.14	0.09	0.34	0.05
AMER1	0.38	2.92	1.53	0.72	1.14	0.64	1.01	0.35	0.86	1.99	2.55	2.48	1.5	1.9	0.72	2.48	1	1.86	1.42	2.28	2.87	2.31	0.89	1.36	1.7	0.57	4.95	1.57	1	2.4	1.65	0.67	1.31	1.83	0.43	1.49	3.03	1.84	0.51	1.11	1.07	2.37	2.46	0.84	1.66	3.49	3.61	1.78	1.35
NAXD	21.19	50.26	32.96	40.32	40.73	48.19	37.54	18.59	41.83	72.3	39.19	41.94	39.26	46.33	31.86	53.54	69.36	32.39	32.26	56.33	32.32	28.28	53.24	79.54	41.11	51.9	41.25	33.73	38.4	41.23	19.09	52.13	41.55	27.79	72.27	37.29	44.98	38.74	60.08	43.88	43.23	39.03	23.18	43.49	69.54	31.08	45.99	30.5	40.99
ENPEP	3.54	5.96	2.53	2.01	7.05	6.16	0.7	0.63	0.19	1.45	4.09	5.12	3.47	12.76	5.05	5.83	2.73	7.2	5.75	1.9	3.43	4.04	3.44	8.72	1.42	9.29	1.18	3.53	2.48	3.77	0.91	0.11	3.4	4.84	0.12	12.83	6.34	2.37	1.52	0.07	2.73	4.13	7.19	0.07	6.75	2.06	7.33	5.73	5.83
MYL5	11.56	10.17	30.55	12.55	17.92	30.92	21.98	12.17	11.69	14.59	12.44	7.01	14.23	18.66	19.24	36.95	27.43	15.24	7.52	10.12	9.66	10.32	22.75	24.34	56.37	24.83	11.27	28.98	22.47	14.43	14.79	22.66	12.66	8.86	51.98	15.96	6.74	9.51	31.94	45.9	21.08	21.95	19.52	23.19	146.07	18.93	12.76	16.05	17.31
DTHD1	0.03	0.07	0.02	0.03	0.11	0.07	0.08	0.03	0.05	0.1	0.06	0.04	0.19	0.26	0.04	0.03	0.03	0.06	0.36	0.06	0.16	0.12	0.07	0.45	0.18	0.04	0.19	0.05	0.36	0.06	0.08	0.03	0.29	0.12	0.08	0.04	1.02	0.07	0.04	0	0.02	0.08	0.05	0.05	0	0.49	0	0.96	0.19
C10orf95	30.23	1.04	3.68	3.12	6.35	6.39	1.49	1.43	7.97	2.02	0.12	0.12	1.31	16.02	2.1	2.83	7.63	1.02	0.37	0.54	0.3	1.44	1.22	1.82	4.17	3.32	0.8	1.34	0.81	0.19	0.56	1.19	0.65	0.25	2.14	0.9	0.58	0	4.4	4.3	2.48	5.31	1.26	3.05	1.06	2.38	0.26	0.12	0.71
PAXBP1	12.8	23.47	21.9	12.41	23.49	19.76	20.04	8.23	19.18	29.64	15.21	19.48	16.45	27.95	19.64	38.78	20.69	31.11	22.86	18.77	15.12	23.6	23.04	30.25	22.27	21.42	22.78	26.94	13.3	16.84	11.87	27.27	15.21	20.4	31.75	26.17	26.77	17.27	43.07	24.99	22.89	23.37	16.56	26.79	98.47	47.22	22.16	17.07	24.4
CAP2	2.02	8.57	0.69	0.88	13.59	2.46	2.32	1.21	3.11	0.52	29.13	25.83	4.28	3.68	1.31	2.06	0.55	1.77	27.86	12.69	31.93	5.79	7.07	2.71	0.92	0.06	3.74	4.96	6.13	40.14	5	2.01	2.5	2.83	4.31	17.88	14.2	15.77	3.02	2.39	2.48	0.61	1.91	3.33	2.23	1.33	53.03	16.75	28.98
HSPA1L	0.61	0.94	0.11	0.54	1.67	1.88	1.53	0.21	3	1.59	3.56	4.08	0.98	2.06	0.76	2.83	1.06	0.87	1.33	1.14	3.5	0.49	1.6	2.75	1.47	1.45	4.48	3.05	1.87	3.12	1.34	5.87	2.26	1.74	0.3	6.2	1.83	2.82	0.88	2.81	1.57	1.23	2.24	1.32	1.71	3.24	4.25	2.07	2.72
MINDY1	13.1	20.15	13.43	23.98	33.38	20.85	30.7	25.91	21.33	32.96	20.69	20.62	8.97	17.64	27.74	18.03	17.55	18.1	7.74	3.64	19.21	15.4	23.94	14.49	4	23.67	8.88	29.55	20.81	21.11	2.95	44.06	34.66	64.08	12.61	12.22	18.91	16.86	22.73	30.42	26.03	39.36	6.62	29.22	38.02	11.95	26.38	14.48	20.19
DCAF16	5.06	7.83	10.41	5.17	13.69	8.58	5.66	2.48	5.95	9.71	10.09	10.71	9.01	9.79	5.55	21.07	8.14	8.07	10.6	8.74	10.84	9.64	8.61	8.12	25.83	9.16	17.8	18.64	6.62	8.15	4.74	21.79	6.49	13.67	9.3	15	14.45	5.38	15.65	10.77	16.35	17.1	10.14	15.01	24.92	4.2	15.28	9.69	12.18
DAB2	6.19	17.7	2.68	5.6	20.25	9.33	8.38	6.86	2.71	17.4	30.98	18.85	20.35	44.69	8.93	20.39	6.07	13.79	43.08	34.31	33.75	13.39	34.83	28.43	49.76	1.41	6.11	12	25.2	28.49	6.58	23.92	10.29	18.21	8.09	18.52	46.89	53.73	6.63	12.07	11.09	9.53	22.5	17.57	21.41	192.04	33.47	91.49	18.56
GNB1L	4.38	9.57	9.43	3.99	3.4	3.63	5.23	3.72	2.08	5.3	4.4	5.36	10.4	8.34	6.26	7.94	10.06	9.31	10.56	9.73	5.08	6.02	4.07	9.14	3.51	6.97	9.61	3.54	6.85	5.53	8.45	3.5	6.23	10.25	6.82	2.48	7.8	5.77	5.13	4.8	3.59	4.94	7.85	4.71	12.58	7.01	3.84	7.85	4.7
ARTN	1.66	1.99	3.44	4.75	6.69	0.76	1.2	1.95	3.93	8.5	1.41	1.05	33.02	0.64	1.73	2.26	4.24	5.27	13.67	0.6	1.9	1.44	2.27	7.76	1.01	3.3	10.58	5.16	5.28	1.57	2.14	0.48	1.89	16.92	3.54	2	0.98	0.69	2.67	1.28	0.84	1.88	27.6	2.24	6.11	0.78	0.96	2.03	1.59
NLRP8	0	0	0	0	0	0	0	0	0	0	0	0	0	0	0	0	0	0	0	0	0	0	0	0	0	0	0	0	0	0	0	0	0	0	0	0	0	0	0	0	0	0	0	0.02	0	0	0	0	0
CPA3	0.99	3.51	3.62	4.35	4.12	1.71	11.11	5.48	1.85	2.15	54.28	14.85	4.44	38.43	7.6	2.54	1.49	5.1	35.96	6.64	39.03	6.36	55.66	27.05	7.85	1.23	1.54	3.15	31.4	5.56	0.92	0.74	5.05	60.87	4.24	5.96	42.14	15.88	0.14	0	1.07	0.54	71.85	1.92	3.63	3.01	71.95	24.63	7.22
DUSP7	5.21	78.34	22.1	54.54	13.96	43.68	64.8	77.73	13.19	21.45	13.86	12.15	106.94	15.62	17.95	13.2	28.68	67.34	123.63	20.25	22.51	143.07	47.27	33.87	28.29	9.93	66.42	28.09	23.34	12.99	47.2	21.64	21.04	10.93	62.43	33.77	17.1	10.74	19.78	42.77	33.62	23.7	141.55	22.14	12.5	14.31	16.31	18.8	18.1
ENGASE	26.53	12.49	49.78	33.02	17.85	50.76	42.97	17.42	37.19	260.65	9.42	14.18	35.9	13.72	87.47	58.1	24.64	30.09	13.52	10.31	16.64	11.08	29.42	40.18	49.52	32.63	13.05	185.76	42.59	11.69	10.55	40.66	25.06	22.04	98.15	10.98	27.17	14.36	133.59	67.22	32.86	61.49	23.26	75.95	60.35	75.99	14.91	16.97	56.95
HMGB1	82.84	438.74	272.02	163.13	235.97	150.77	172.73	90.49	164.86	240.65	221.13	244.12	496.98	338.1	134.58	471.89	356.35	243.71	280.41	296.9	281.45	243.28	258.14	362.71	269.54	194.42	321.02	217.57	170.14	244.8	150.34	282.64	198.54	308.44	174.75	292.44	338.16	176.82	189.25	192.65	196.29	230.35	111.98	179.95	326.48	534.73	285.84	276.47	267.03
UBA5	38.65	19.85	11.39	12.57	8.78	14.45	24.13	6.96	17.91	13.67	15.13	12.69	22.47	15.43	11.89	18.33	9.54	18.82	17.5	21.54	13.98	21.11	22.38	15.36	17.51	16.3	20.43	16.8	15.73	14.23	21.54	29.33	24.03	16.67	17.38	31.11	22.24	12.61	28.63	21.2	18.88	16.8	12.41	19.16	17.24	15.71	16.74	16.22	23.41
BCKDK	91.33	35.66	51.92	68.96	66.81	55.7	87.04	39.1	50.95	45.65	68.71	62.15	42.13	70.21	41.51	60.84	47.74	73.75	48.6	49.87	53.05	31.2	54.41	62.07	52.66	54.81	64.78	90.69	69.29	59.53	51.53	35.56	58.04	67.71	52.2	31.89	72.52	75.83	37.04	38.46	45.83	35.34	57.62	46.89	49.82	72.27	54.61	61.66	44.91
CRACR2A	0.11	1.46	0.47	0.3	1.29	1.27	0.85	0.27	0.96	2.42	0.41	0.1	1.73	0.79	0.71	0.37	1.59	1.9	1.93	0.06	0.43	6.43	1.65	0.55	2.56	0.08	0.1	1.01	1.05	0.24	0.32	2.46	0.85	0.19	0.14	0.2	0.84	0.06	0.84	1.06	1.57	2.92	0.71	1.3	1.22	1.52	0.32	1.29	0.89
COPS5	64.85	47.2	63.58	41.17	63.59	32.42	38.57	22.9	49.5	68.28	38.77	42.69	79.01	44.19	32.24	58.46	31.72	48.48	51.73	52.4	47.44	54.01	46.62	32.79	48.32	58.81	47.77	34.33	34.48	44.34	54.91	42.14	38.63	62.29	15.73	58.96	57.1	41.46	30.27	41.11	46.6	47.67	90.24	38.53	38.35	25.44	47.04	31.57	42.34
SPESP1	0.12	0.22	0.66	0.1	5.65	0	0.06	0.22	0	0	3.24	3.34	0.12	1.11	0.11	12.78	3.06	0.19	1.46	0.77	2.78	0.17	5.16	28.17	16.29	0.2	1.09	9.48	0.54	2.16	0	0.68	0	2.36	0.33	3.64	1.65	1.17	2.14	8.36	0.13	0.2	0.31	0.91	0.99	1.84	3.11	1.68	2.62
PCDHGB3	0.04	0.26	0	0.04	0.04	0	0	0	0.03	2.6	0.47	0.53	0.63	0.11	0.12	0.38	0.27	0	0.63	0	0.33	0.35	0.31	0	0.18	0	0.05	0.03	0.05	0.53	0.3	0.48	0.09	0.08	0.13	0.57	0.39	0.35	0.08	0.28	0.08	0.63	0.39	0	0.15	0.12	0.6	0.24	0.1
CCNF	2.86	14.28	11.21	5.7	30.74	2.93	6.55	2.32	12.82	13.54	1.06	0.61	15.53	31.58	3.83	19.81	14.8	22.98	13.11	18.58	1.46	8.47	5.48	8.48	13.46	21.23	14.32	22.73	4.42	1.23	8.06	5.2	5.27	20.47	8.65	3.06	6.99	1.64	7.13	11.64	5.53	8.01	16.72	11.53	29.72	36.59	0.85	5.5	10.16
ORAI2	5.26	5.51	4.32	3.18	11.85	3.86	5.07	1.66	7.69	7.26	2.13	1.71	3.26	5.26	5.47	4.51	2.61	2.92	4.85	6.62	4.14	4.47	6.48	7.22	2.3	1.37	6.5	4.51	7.47	2.46	8.32	3.74	5.6	4.31	5.13	13	9.48	2.53	8.06	5.62	4.74	3.57	3.38	6.93	7.46	5.56	2.09	5.94	3.46
FLVCR1	3.11	8.74	9.86	4.46	7.15	2.25	5.45	1.57	7.19	7.47	2.15	1.65	4.92	8.3	3.82	6.16	6.48	6.16	2.86	4	2.95	3.88	3.32	8.79	11.01	23.9	12.11	5.9	2.6	2.88	3.97	5.23	3.14	26.28	6.96	8.14	5.21	2.5	4.9	4.79	5.4	2.56	4.2	4.03	12.95	6	3.64	4.39	3.86
OXER1	0.4	2.41	0.69	1.2	6.16	2.07	2.98	2.17	0.89	2.11	20.28	20.36	1.96	1.19	8.98	1.69	1.75	4.97	1.04	1.1	15.52	1.63	29.24	8.84	14.01	1.98	0.16	3.68	9.81	20.19	0.88	1.46	1.71	4.02	8.71	0.57	7.59	8.85	4.57	2.01	1.66	0.83	2.01	4.17	11.97	3.42	20.29	5.25	17.5
RBM6	55.55	67.19	105.45	85.32	90.35	160.07	111.81	37.62	62.18	222.59	93.96	120.01	127.5	79.21	84.91	183.17	111.92	115.21	116.28	78.51	130.7	65.25	143.98	176.2	107.55	92.35	204.98	48.02	120.42	116.47	31.02	129.97	71.04	76.13	150.8	196.77	155.34	119.66	287.99	150.38	102.63	155.84	58.99	139.86	139.23	105.36	130.77	149.19	185.54
IMPDH2	355.99	111.32	298.17	363.97	110.92	245.89	230.04	168.63	337.29	174.36	144.62	173.09	146.83	126.15	473.42	164.32	178.81	231.74	202.18	232.7	212.68	134.01	223.61	181.36	342.27	302.7	214.15	223.71	236.59	164.44	160.2	269.26	110.21	325.53	238.77	110.98	172.34	191.86	160.16	259.9	306.18	301.02	126.93	231.39	83.86	182.18	173.98	155.86	219.13
PRRT1B	2.53	0.08	0.29	0.08	9	0.09	0.03	0.05	0.18	1.47	0.1	0.28	0.09	0.14	0.14	0.17	1.99	0.03	0.04	0.35	0.19	0.11	0.07	0.46	0.16	2.61	0.03	0.33	0.06	0.06	0.11	0.21	0	0.18	0.28	0.14	0.08	0.03	0.4	0.08	0.1	0.07	0.28	0.14	0.3	4.32	0.07	0.09	0.14
POU5F1B	0.29	0.7	0.95	5.47	2.79	2.8	0.98	0.96	1.64	2.14	0.22	0.06	0.93	0.1	1.15	3.05	2.2	0.87	0.2	0.05	0.27	0.55	1.39	4.61	0.36	4.76	0.55	5.79	0.84	0.22	0.23	0.36	1.14	1.05	5.09	0.32	0.12	0.15	1.52	1.12	2.26	1.67	0.71	1.57	4.62	1.09	0.23	0.85	0.92
CIART	13.45	30.06	5.36	4.84	35.43	5.93	5.1	2.67	7.38	3.18	37.07	20.37	10.26	1.86	3.55	18.29	2.09	14.35	8.14	31.27	27.88	2.6	7.82	12.6	22.72	6.37	29.71	6.97	6.28	22.23	4.33	6.75	2.26	23.72	7.34	54.24	21.12	34.45	3.09	5.05	7.79	3.48	8.47	2.91	15.68	32.76	21.27	4.74	8.59
METTL13	24.65	18.3	16.79	16.56	72.94	15.27	26.1	8.14	38.45	23.95	11.33	11.21	29.12	28.94	21.57	41.94	17.26	23.52	16.23	25.21	11.41	31.5	21.51	16.23	61.89	14.56	26.87	96.8	17.89	12.5	15.38	20.08	19.3	26.29	6.15	12.01	28.83	13.43	10.75	15.45	21.29	17.02	24.16	15.98	22.33	33.93	13.43	16.56	14.12
KISS1	0.14	0.63	2.84	0.22	1.59	2.71	1.5	1.44	7.77	0	0.28	0.14	1.3	1.85	4.33	2.5	4.37	2.19	2.73	0.86	0.41	0.76	1.96	2.93	5.01	1.19	4.4	0.8	1.59	0	0	1.21	1.78	5.1	9.03	0.31	0.29	0.12	6.45	1.25	1.34	4.78	0	0.78	2.84	0.75	0	1.33	1.45
BBS5	41.59	30.07	37.98	33.83	54.32	42.4	43.45	14.4	28.55	83.14	28.88	27.97	37.85	50.35	35.51	44.76	56.3	30.9	19.27	14.52	26.7	22.64	22.03	38.69	32.82	29.18	28.68	32.52	33.42	27.41	114.04	40.04	30.8	20.25	54.99	27.52	38.66	23.36	44.73	35.71	33.62	28.95	31.73	33.27	66.97	43.25	24.55	28.2	33.2
NKAIN3	0	0	0	0.02	0.02	0.36	1.52	0.19	0.06	0.26	0.13	0.2	0.45	0	0	12.31	0.27	0.22	0.13	0	0.13	0	0.2	0.13	0.34	0.04	0.44	0	0.05	0.08	0	0.83	0	1.02	0	0.23	0	0.12	0	0.51	0.92	0.09	0.54	0.04	0.6	0.17	0.1	0.05	0.24
TGFB3	2.45	6.51	1.13	1.77	12.64	2.31	3.29	7.29	1.02	1.88	38.25	28.44	8.2	16.19	0.75	3.18	2.3	2.99	12.53	10.25	39.72	6.4	23.47	3	2.35	0.76	17.04	1.35	16.62	47.96	1.43	1.39	6.02	13.99	3.08	15	55.32	25.4	3.31	3.8	3	3.54	17.96	1.32	2.76	7.01	42.34	29	21.95
APOBEC3B	0.32	32.45	34.21	6.56	46.58	2.88	3.78	2.11	41.68	23.23	1.12	0.5	12.78	60.04	2.15	65.33	25.58	68.97	29.6	7.14	7.34	0.19	12.6	62.01	4.92	16.49	29.19	57.95	5.77	1.77	19.61	0.64	9.24	267.55	0	1.14	4.86	1.22	0.55	1.1	2.98	11.17	1.49	3.86	0	85.37	0.92	15.64	1.35
JPH4	0.14	0.26	0.13	0.27	0.21	1.44	1.56	0.16	0.05	1.14	0.7	0.57	0.5	0.23	1.5	0.23	0.67	0.33	0.46	0.33	1.2	0.27	1.6	0.69	0.28	1.26	0.11	0.04	3.71	0.54	0.18	1.45	0.91	0.24	0.38	125.2	0.44	0.33	3.28	2.51	1.93	2.72	0.21	5.15	0.53	0.28	0.73	3.54	5.35
OR2T8	0.1	0	0	0	0	0.04	0.1	0	0	0	0.1	0.05	0.02	0	0.02	0.03	0	0	0	0	0.02	0.09	0	0.21	0	0	0	0.19	0.02	0	0	0	0	0.03	0	0.03	0	0.06	0.03	0.11	0.21	0.14	0.08	0	0.33	0	0.03	0.19	0.12
CSNK1G2	65.86	80.95	97.16	63.32	55.89	65.91	78.03	56.68	52.64	71.59	28.71	27.27	59	47.34	73.17	76.29	80.81	85.68	47.54	39.76	37.12	43.64	42.84	84.11	68.55	46.97	68.51	56.59	57.27	27.12	30.26	61.01	63.15	39.45	104.26	24.28	46	28.31	60.82	80.31	49.54	55.97	57.31	57.27	98.92	66.28	23.9	37.37	35.53
LENG9	27.22	5.68	16.97	10.51	2.98	16.3	17.26	5.78	7.81	31.18	3.77	2.18	6.79	2.49	8.65	3.07	14.97	8.07	5.21	2.03	4.3	3.99	6.77	4.34	8.98	14.26	7.67	21.64	11.9	3.82	7.02	6.25	6.99	6.25	2.89	1.22	5.37	4.33	7.56	10.71	22.38	24.63	16.2	10	4.45	5.85	2.66	2.86	5.38
LOC105371095	0.17	0.25	0	0.2	0.31	0	0	0	0	0.11	0.1	0	0.09	0	0.14	0.26	0.15	0.24	0.1	0	0.41	0	0	0.07	0.21	0	0	0	0.14	0.08	0	0.43	0.18	0.31	0	0	0	0.14	0.01	0.28	0	0.01	0	0.58	0	0	0	0.01	0
WDR61	20.49	49.39	32.72	50.55	53.77	36.93	32.87	19.44	23.52	38.75	29.22	24.83	27.95	39.08	45.35	33.89	22.02	48.97	28.98	32.82	32.15	36.87	49.44	49.41	36.6	35.59	32.4	41.91	36.33	29.69	26.54	124.31	63.68	42.09	24.72	76.35	35.21	32.33	28.91	41.56	37.72	30.54	31.33	50.96	25.07	26.95	34.71	33.73	31.78
ZNF618	8.48	6.85	0.68	1.27	19.57	4.22	4.43	0.33	0.16	2.29	2.03	1.31	4.28	2.72	1.22	6.68	3.68	0.39	4.87	2.68	4.65	5.25	4.06	3.84	4.24	0.25	6.81	1.61	3.42	1.78	3.76	0.63	3.31	5.41	1.59	7.03	7.13	1.54	6.86	7.93	7.79	2.66	4.22	4.32	13.58	8.84	2.05	4.89	3.38
CENPP	1.61	8.09	4.59	2.25	5.23	2.98	1.88	4.75	2.22	13.9	1.39	1.36	9.39	8.13	1.09	6.38	9.19	5.66	5.52	4.26	2.55	3.23	6.35	6.98	3.69	3.87	3.16	6.5	2.52	2.63	6.84	1.35	3.46	5.43	7.04	5.61	4.49	2.78	3.61	2.29	1.57	2.94	13.42	3.5	7.72	12.23	2.16	4.28	2.82
LAMTOR1	97.04	203.19	122.41	123.28	211.03	140.77	111.73	77.34	116.91	155.46	113.43	115.55	115.81	182.58	116.34	107.54	107.95	168.04	171.14	120.9	102.88	160.33	147.44	127.71	132.29	103.18	158.53	120.69	148.16	102.04	125.18	140.27	152.97	153	93.47	123.96	148.68	115.37	85.82	132.15	121.29	125.42	215.33	143.81	111.72	122.37	110.17	140.62	97.67
CAPS	46.02	32.76	271.12	134.52	44.73	174.23	366.19	73.42	68.55	302.88	27.53	27.53	54.87	13.83	293.44	53.41	237.64	104.62	21.63	16.06	40.38	10.28	113.6	86.55	72.64	222.3	188.54	83.92	136.44	29.57	6.12	333.16	88.9	126.68	349.71	23.96	57.85	24.31	277	176.74	135.48	105.38	21.25	278.23	108.56	60.6	27.47	15.29	111.57
FAM218A	1.42	0.07	0	0.06	0.08	0.7	0.54	0	0.07	0.23	1.25	2.03	0.37	0.67	0.07	0.04	0.48	0.08	0.39	0.14	0.74	1.12	0.64	2.38	0.3	0	0.17	1.45	0.87	1.73	0.07	0.47	0.43	0.21	0	2.04	0.84	1.51	0.81	0.49	0.81	0.12	0.55	0.22	1.63	0.35	1.8	0.83	0.88
TAF1D	24.29	31.76	31.73	22.57	11.91	25.13	18.31	14.12	60.09	27.74	15.04	17.53	46.11	24.54	23.15	22.58	33.63	24.86	30.39	19.39	26.42	61.17	28.83	41.11	43.21	26.26	19.87	22.92	17.61	17.82	23.74	28.09	15.96	20.4	43.09	24.02	28.06	20.82	34.53	33.24	32.51	34.15	34.6	31.03	32.47	24.47	22.08	38.7	33.34
L1CAM	1.22	0.54	0	0.11	0.33	0.01	0.07	0.53	1.27	0.02	8.05	13.91	0.25	0.93	0.09	0.18	0.03	0	28.53	2.87	6.73	20.12	2.31	0.82	0.22	0.02	0.11	0.63	2.32	2.83	19.56	0	0.2	1.35	0.15	155.13	1.77	7.4	0.41	0.09	0.2	0.03	5.44	0.21	0.08	0.46	8.85	14.61	4.26
PAM	18.11	7.53	4.51	14.65	282.08	18.83	19.55	5.92	6.46	15.07	71.47	47.77	49.38	35.39	6.09	6.58	13.62	8.28	71.65	11.44	92.33	58.9	68.2	17.73	24.38	1.84	18.96	9.19	35.77	58.11	23.95	24.45	27.22	24.93	5.26	190.75	57.53	40.72	8.66	22.2	28.66	17.1	26.91	12.27	13.84	19.29	84.43	76.01	65.81
COPS7B	20.59	29.25	17.3	34.24	53.91	39.17	37.97	17.06	28.89	35.54	33.78	35.97	33.42	33.24	36.41	25.27	36.45	43.84	27.91	31.88	29.68	15.95	34.75	27.81	36.84	38.29	13.1	40.86	37.27	35.56	31.68	39.61	50.68	19.39	31.81	42.18	44.42	36.47	47.46	46.03	35.59	37.99	24	35.9	39.51	52.65	42.47	38.88	35.44
PRIM1	3.53	15.9	12.83	5.49	21.14	2.81	3.84	0.89	7.29	7.41	2.92	5.04	12.1	29.5	3.53	22.89	6.21	12	10.94	22.29	5.48	7.89	5.35	3.81	22.04	6.61	9.82	33.3	6.1	4.16	16.69	4.51	4.59	22.14	2.37	4.81	17.75	3.41	4.43	3.63	3.61	5.34	7.77	4.43	13.5	12.16	4.91	10.82	7.31
CAPN13	23.08	1.3	14.74	11.58	11.69	7.74	12.25	4.18	3.24	24.07	0.22	0	6.91	0	8.82	5.58	8.36	15.11	0.45	0.13	3.62	1.73	4.62	9.62	280.4	5.39	28.51	4.18	7.17	0.1	0.5	18.25	47.98	3.13	10.04	0.59	0.19	0.02	11.68	1.58	22.02	14.24	0.98	11.49	4.85	27.44	0.4	0	8.86
MOG	0.05	0.09	0.14	0.08	0.19	0.22	0.58	0	0.09	0.04	0.05	0.05	0.05	0.37	0.09	0.16	0.06	0	0.04	0	0	0.05	0.05	0.06	0	0.05	0	0.07	0.09	0	0	0	0.22	0.11	0.09	0.06	0.11	0.29	0.07	1.12	0.05	0.11	0	0.68	0.16	0.11	0	0.14	0.12
PTGES	2.79	187.73	67.01	47	2.33	122.95	51.7	17.25	33.73	118.78	13.71	9.98	199.95	428.5	27.35	60.8	16.51	76.19	39.11	99.42	18.06	26.03	126.21	17.74	73.55	25.59	12.47	82.68	31.06	13.91	20.68	57.5	71.66	40.85	41.98	8.59	39.47	9.5	26.81	39.63	65.96	72.59	20.78	80.66	3.03	3.74	12.05	10.21	23.36
LOC101929738	0	0.05	0.03	0	0.12	0.03	0.04	0.1	0.03	0.12	0.27	0	0.26	0.2	0.03	0.12	0	0.04	0.22	0	0.04	0.05	1.12	0.1	0.25	0	0	0.1	0.43	0.27	0	0.04	0.35	0.42	0	0.18	0.84	0.14	0.05	0.04	0	0.04	0.51	0.08	0.23	0.17	0.19	0.54	0.38
KRT17	0.96	992.58	476.8	2943.54	2.95	1571.91	1595.73	10993.5	917.01	302.53	63.34	5.78	4830.04	13.41	727.77	739.81	3722.63	486.96	10067.3	421.62	1637.98	16743.6	1349.21	3882.01	2095.82	39.93	335.58	2222.53	1961.16	67.23	8705.46	1088.43	3101.97	181.03	6087.45	3.35	416.01	0.6	2525.26	2172.44	1108.86	2989.83	10514.9	3046.14	632.26	1.78	7.75	2.21	1006.63
ACAD8	7.79	17.49	24.36	27.96	17.64	21.81	32.6	9.52	15.98	42.53	16.31	21.31	28.1	17.04	19.21	22.05	15.24	44.54	21.18	10.67	16.82	16.94	26.51	49.13	31.64	21.76	17.02	16.91	21.81	20.51	10.86	40.71	18.75	19.01	21.22	12.96	26.96	17.49	36.55	29.67	29.62	29.5	15.1	25.21	44.06	4.43	22.97	17.34	20.2
HYOU1	61.63	136.82	75.87	64.26	200.25	43.9	50.75	29.8	114.16	94.87	20.86	22.26	81.04	108.77	40.5	53.08	56.07	79.5	89.39	49.24	31.15	89.21	55.28	81.87	81.11	36.49	80.22	49.58	50.13	20.83	88.84	53.37	66.45	99.97	56.69	49.26	56.85	32.87	32.76	52.29	55.17	50.27	69.68	44.15	78.46	65.18	25.26	45.68	26.63
SLC25A13	20.31	28.09	8.95	15.51	19.91	13.84	20.55	6.98	13.07	24.82	7.03	6.92	17.23	26.24	12.45	45.98	9.66	25.1	13.67	20.61	11.95	16.58	19.35	13.32	21.99	15.93	20.58	18.4	11.17	9.11	27.43	23.34	18.8	34.06	13.91	13.75	23.62	8.03	17.3	15.74	18.16	17.95	16.55	20.16	19.51	18.64	8.83	10.84	12.09
SPAG16	16.73	23.91	0.55	38.29	32.34	47.52	25.33	13.57	2.07	36.41	29.28	24.17	30.25	5.6	31.37	29.17	18.96	45.92	23.95	18.15	32.51	9.2	32.35	14.35	42.05	31.17	14.14	28.2	32.37	24.42	10.67	65.74	19.85	35.33	21.85	37.64	29.98	15.71	35.9	48.49	31.98	52.51	12.37	52.81	7.7	42.76	30.54	15.76	51.9
SP7	0.03	0	0	0	0.05	0	0	0	0	0	0	0.06	0	0.05	0	0	0	0	0	0.05	0.03	0	0	0	0	0	0.03	0	0	0	0.02	0	0	0	0	0.03	0.06	0.03	0	0	0	0	0	0	0.23	0	0.03	0	0
OR11H6	0	0.08	0	0.08	0	0	0	0	0	0	0	0	0	0	0	0.1	0	0	0	0	0	0	0.09	0	0	0	0	0	0	0	0.08	0	0	0	0	0	0	0	0	0	0.2	0.1	0	0.11	0.3	0.1	0	0.09	0
MTG1	19.18	22.85	29.8	47.73	32.75	31.12	46.93	20.54	15.69	40.68	7.16	12.39	23.14	40.54	30.99	28.15	33.34	20.38	19.44	16.86	9.73	28.88	27.15	34.37	37.55	20.1	33.54	18.65	25.21	9.49	35.26	33.3	41.04	25.59	58.69	13.98	24.4	11.02	38.94	31	34.57	35.21	21.64	32.38	49.37	43.91	10.42	24.6	17.84
TMCO3	21.74	18.4	6.56	9.53	68.17	15.34	10.16	5.23	21.69	9.72	16.02	16.99	12.66	20.35	5.86	11.77	7.14	22.72	43.97	24.87	20.54	19.84	22.2	15.54	14.44	8.43	20.35	4.84	17.24	16.76	8.59	20.36	12.86	18.47	4.4	28.31	20.28	16.33	6.61	7.07	12.19	7.87	10.09	12.81	10.3	9.69	23.53	17.36	17.24
ALOX15	0.03	10.6	0.21	0.2	3.08	1.52	5.17	1.87	7.12	1.89	0.1	0.99	0.74	0.11	1.75	4.04	1.79	3.14	0.58	0.51	0.19	0.12	0.35	7.16	3.26	2.32	1.36	26.62	0.66	0.03	0.03	4.41	3.73	3.43	3.65	0.15	1.85	0.23	0.7	0.29	0.48	0.17	0.28	0.85	3.17	6.26	0.87	0.15	0.37
GGT1	59.68	11.89	2.04	2.02	3.54	1.83	7.96	50.47	6.59	22.76	6.23	4.22	5.69	3.57	2.71	2.78	2.8	44.72	14.75	4.97	5.23	29.32	21.46	15.45	1.07	0.98	2.41	2.77	10.07	8.12	16.72	0.7	3.96	3.99	12.18	4.6	5.72	5.18	2.68	1.24	4.71	1.92	29.5	2.48	5.3	5.29	5.97	12.19	7.91
NFKBIZ	67.2	18.22	27.9	14.52	5.45	13.02	27.22	9.62	68.15	17.96	27.8	13.81	39.23	41.21	11.68	30.27	10.32	39.57	34.4	6.76	87.81	26.34	35.46	40.07	35.95	6.63	35.68	8.34	26.23	18.72	14.53	40.73	9.68	53.03	20.65	48.48	7.64	5.22	14.4	19.01	15.6	11.92	16.51	30.13	22.22	8.4	9.96	59.06	55.95
CST11	0	0.35	0	0	0	0	0	0	0.16	0	0	0.19	0	0	0	0	0	0	0	0	0	0	0	0	0.21	0	0	0	0	0.19	0	0	0	0	0.44	0	0.6	0	0	0	0	0	0	0	0	0	0.2	0	0
PROSER1	10.89	23.89	20.53	13.74	19.13	12.38	12.22	7.14	19.11	22.07	7.63	7.14	19.9	36.15	16.29	23.49	22.5	14.53	10.6	25.14	8.6	12.62	18.13	27.94	23.64	17.58	24.67	17.83	12.52	7.1	8.6	29.13	14.9	21.16	13.96	12.96	20.06	7.65	20.78	21.52	22.04	19.84	7.37	18.29	21.39	7.16	8.62	14.17	11.69
CDC42	143.74	277.35	237.7	164.44	159.85	243.52	224.83	158.93	141.18	296.79	163.59	159.4	213.16	259	180.1	336.18	226.62	327.17	258.42	251.06	238.33	349.58	272.07	184.17	303.55	234.3	386.01	300.28	217.44	172.06	167.2	352.8	279.74	344.25	164.34	125.3	235.6	152.47	186.45	244.55	305.8	258.75	189.2	280.91	275.38	312.46	192.07	216.11	230.32
BTBD17	0.03	0.05	0	0.04	2.23	0	0	0.04	0	0.12	0	0	0.03	0.13	0	0.05	0	0	0.06	0	0	0	0.21	0	0	0	0	0.1	0.03	0.03	0	0	0	0	0	0.12	0	0	0	0.08	0	0.04	0.25	0	0	0	0	0.1	0
MUSTN1	4.85	6.12	5.38	22.59	13.26	15.08	16.86	9.32	11.09	25.01	129.1	121.22	21.91	8.84	19.82	25.49	10.16	10.34	11.98	7.28	41.38	2.15	66.62	16.46	9	10.16	13.62	20.94	96.3	165.31	5.51	10.77	12.4	80.67	44.36	43.89	55.4	207.14	17.2	15.58	10.57	6.49	9.21	16.18	34.67	26.84	128.57	148.68	156.07
MYLK2	0.03	0.6	0.27	0.05	0.52	0.38	0.39	0.04	0.16	0.84	0.03	0.03	1.52	0.73	0.03	1.49	1.16	0.36	0.15	0.32	0.03	0.39	0.12	1.19	0.3	0.2	0.7	0.62	0	0	0.13	0.1	0.2	0.26	0.43	0.14	0.39	0.03	0.29	0.07	0.1	0.41	1.84	0.1	3.48	2.6	0.03	0.26	0
ACTL6B	0	0	0	0	0.05	0	0	0	0	0.07	0	0	0.05	0.05	0	0	0	0	0	0	0	0	0	0	0	0	0	0	0	0	0	0	0	0	0	25.5	0	0	0	0	0	0	0	0	0.09	0	0	0	0
ZNF22	25.46	20.14	24.29	12.28	31.35	13.39	10.59	2.69	9.66	13.19	16.28	18.47	16.45	16.83	8.56	21.21	7.28	10.51	24.22	18.02	17.86	15.7	15.05	16.74	19.98	18.56	29.72	16.23	14.89	18.25	13.42	30.74	13.13	15.79	8.18	19.32	32.02	17.01	17.61	15.19	25.09	15.59	12.19	18.14	31.85	10.55	24.26	24.61	20.41
INPP5E	5.74	13.49	10.46	8.24	9.64	17.67	11.48	6.06	10.18	23.55	16.33	17.24	24.21	11.83	10.1	42.38	15.95	11.09	12.45	15.92	14.75	19.79	13.52	15.72	22.77	14.42	29.57	17.95	16.78	17.26	12.39	8.41	8.72	13.07	14.21	18.32	23.34	14.23	26.01	23.09	13.53	15.87	14.87	19.22	34.47	29.52	18.11	15.59	16.38
NARS	180.81	104.93	102.17	106.02	105.92	101.6	113.97	56.85	131.58	127.16	95.09	81.56	162.43	165.18	125.91	77.87	101.13	113.53	110.97	197.52	87.76	51.55	133.03	83.96	194.71	114.16	183.09	94.61	74.29	81.82	94.9	152.61	126.65	143.26	70.57	112.2	109.48	89.18	117.33	142.3	134.23	136.98	66.94	105.29	264.94	123.17	107.95	80.8	92.62
CSNK2A1	24.96	59.66	86.18	44.87	63.54	49.68	34.39	36.29	88.98	84.09	38.58	33.28	82.05	91.39	46.38	74.37	45.07	100.78	82.83	137.69	42.4	106.84	61.1	63.06	68.58	57.88	158.07	73.06	47.51	36.72	84.83	92.12	50.29	94.22	50.59	48.82	50.61	32.03	36.64	55.12	80.1	78.99	93.16	61.74	42.42	78.82	47.36	46.2	52.25
ABCA6	0.06	0.15	0.56	0.32	0.89	2.55	0.54	0.46	3.18	0.65	6.78	6.7	1.31	0.76	1.4	23.37	0.3	0.36	0.51	0.49	6.6	0.39	5.68	1.06	0.09	0.27	0.19	0.39	16.36	10.11	0.1	0.91	0.99	36.92	17.16	5.76	4.75	5.44	54.89	0.36	0.18	0.5	0.77	32.46	0.51	1.19	12.71	7.95	10.28
ADAL	3.2	1.8	1.33	5.04	7.23	4.24	4.2	1.16	5.24	3.02	3.36	5.6	5.53	6.23	3.67	2.48	3.56	4.14	3.76	3.55	4.29	1.67	5.54	5.68	7.98	2.29	7.9	4.54	4.81	8.95	1.8	9.42	8.09	4.79	4.6	9.77	2.82	3.81	4.26	3.11	2.75	4.03	6.51	2.37	6.1	6.88	8.44	4.19	4.21
VCPKMT	4.43	14.24	10.96	10.67	8.9	10.81	12.09	5.78	10.94	13.16	11.79	11.46	20.85	10.91	12.39	19.06	14.28	16.84	13.54	8.61	12.69	14.63	14.51	18.17	16.22	12.69	15.77	10.39	8.95	11.62	10.71	15.18	8.75	12.19	17.12	17.85	16.83	10.86	20.57	17.42	15.28	13.95	11.64	20.95	19.37	21.09	14.83	13.48	15.45
NFKBID	16.82	5.67	20.8	10.76	14.82	24.8	23.11	27.31	14.65	19.46	21.52	23.31	28.67	40.62	9.66	35.2	15.93	8.34	12.94	7.3	54.53	37.67	27.84	103.37	20.43	12.75	12.22	20.73	22.59	18.88	5.02	14.7	12.87	19.64	35.87	55.91	8.53	8.92	28.29	14.06	13.33	13.61	18.82	17.18	36.54	26.25	10.09	45.35	20.33
SLC37A1	16.25	46.91	37.58	37.96	63.36	49.68	51.16	29.16	52.03	104.75	6.71	5.12	24.75	49.9	42.21	45.85	55.8	89.07	13.02	8.59	14.34	18.85	34.49	63.18	49.24	22.6	31.45	36.36	39.56	8.83	5.08	67.26	39.42	48.13	48.65	29.89	15.45	10.4	54.18	45.93	31.74	78.64	8.76	44.45	74.19	26.44	8.1	12	15.94
MVB12B	1.21	5.28	2.92	4.38	19.09	9.8	4.27	1.68	0.95	13.58	10.38	8.86	3.01	5.85	6.4	10.21	7.96	2.82	4.35	1.91	13.15	3.49	7.96	4.99	5.21	19.07	5.23	2.33	15.55	9.91	2.12	4.91	4.84	13.61	2.88	9.97	8.5	9.26	12.85	18.11	11.26	7.53	3.06	18.83	9.94	6.03	10.02	10.42	19.98
TYR	0	0	0	0	0	0	0	0	0	0	0	0	0	0	0	0	0	0	0	0	0	0	0	0	0	0	0	0	0	0	0	0	0	0	0	0	0	0	0	0	0	0	0	0	0	0	0	0	0
BTF3L4	15.12	29.78	23.78	10.66	40.52	21.84	20.57	12.44	22.52	33.12	20.5	18.6	32.2	30.71	23.81	42.97	20.59	36.81	23.3	47.54	21.39	16.2	26.05	19.76	28.11	23.5	38.58	35.49	18.34	19.57	27.4	41.04	11.84	34.15	14.17	24.18	29.79	17.16	21.34	26.46	33.08	34.9	22.18	25.53	35.2	20.48	24.05	21.75	22.82
DNLZ	11.67	53.63	66.44	20.18	29.84	39.92	22.68	30.33	45.33	45.61	26.56	23.95	127.38	43.94	16.76	65.73	30.49	21.69	26.67	35.07	21.42	93.29	34.98	64.2	20.86	15.52	50.12	24.3	33	24.38	38.3	11.47	20.43	37.29	24.54	33.45	34.58	36.42	32.02	51.54	39.88	17.15	81.41	20.59	34.14	52.5	15.15	47.69	22.76
LCNL1	0.1	0.13	0	0.15	0	0.04	0	0.16	0.08	0.05	0.68	0.38	0.89	2.57	0	0.2	0.09	0	0.59	3.12	0.28	0.61	1.01	0.3	0.05	0	0	0.05	2.09	0.53	0	0.16	0.77	1	0	0.11	1.56	0.89	0	0	0.05	0.15	0.42	0.05	0.38	0.83	0.4	1.1	0.61
GAGE2A	0	0.18	0	0	0.19	0	0	0	0.41	0	0	0.6	0	15.16	0	0	0.18	0	0	430.36	0	6.6	0	0	0	0	0.43	559.63	0	0	0.17	0	0	305.19	0	0	0	0	0.27	0	0	0.2	0	0.22	0	2.01	0	0	0
KCTD14	5.74	2.77	0	0.23	7.87	0	0	0.24	2.76	0	0	0.13	0.18	1.08	0	0	0	1.87	13.01	1.21	0	0.87	0.78	0	0.26	0	0.19	0.19	0	0.26	0	1.97	0.71	0.36	0	6.67	0	0	0	0.42	0.9	0	2.59	0.21	0	0	0	0.59	0.36
NEUROG1	0	0	0	0	0	0	0	0	0	0	0	0	0	0	0	0	0	0	0	0	0	0.05	0	0	0	0	0	0	0	0	0	0	0	0	0	0	0	0	0	0	0	0	0	0	0	0	0	0	0
HIST2H4A	7.66	16.23	2.49	1.82	11.7	1.35	4.5	0.52	7.48	3.88	2.52	5.86	2.54	15.02	0.66	31.12	0.56	2.83	1.49	7.7	1.83	4.65	3.85	5.37	6.64	1.46	7.61	17.51	2.61	4.95	14.9	2.82	3.21	17.52	0.79	5.57	2.06	3.21	1.24	2.42	2.24	4.75	5.82	0.51	4.7	13.28	3.93	5.12	1.57
BAP1	22.61	60.18	25.6	44.52	56.43	45.37	42.61	26.01	37.69	38.37	38.33	39.33	46.31	36.36	50.17	53.41	33.72	55.28	47.22	49.2	41.26	23.28	46.09	64.27	50.5	26.21	51.71	62.95	52.65	40.16	22.13	56.24	36.45	38.12	53.89	36.51	55.59	44.52	51.3	54.21	36.41	40.92	50.13	48.23	48.05	45.29	43.67	32.54	55.43
STEAP4	6.42	1.8	1.61	2.31	0.45	1.04	3.22	44.8	36.96	1.85	18.24	17.03	13.43	40.57	2.35	15.37	3.49	41.88	23.88	75.36	12.53	21.56	34.98	29.54	6.77	0.3	21.96	6.58	17.31	29.27	0.41	0.6	3.47	24.72	3.81	16.21	14.29	26	1.26	0.36	0.69	2.4	6.77	1.43	0.78	6.3	20.1	37.02	26.37
ADGRB1	25.3	0.06	0.09	0.15	4.13	0.79	0.21	0.24	0.28	0.19	0.18	0.58	0.26	0.12	0.16	0.1	0.5	0.06	0.31	0.33	0.83	49.8	0.67	0.69	0.39	0.02	0.05	1.5	1.29	0.58	19.01	0.05	0.26	0.21	0.79	11.95	0.75	0.23	0.83	0.56	1.26	0.04	0.64	2.05	6.72	0.36	0.45	1.27	2.01
GNRHR	0.01	0.05	0.01	0.04	0.07	0.04	0.04	0.41	0.01	0.02	0.01	0	0.09	0.01	0.03	0.02	0.01	0.04	0.07	0.01	0.01	0.03	0.07	0	0.05	0.02	0.02	0.01	0.03	0	0.04	0.06	0.02	0.02	0	0.18	0.03	0.01	0.02	0.05	0.05	0.05	0.2	0.02	0.16	0.08	0.05	0	0
CLDN3	1027.55	1.09	5.52	0.34	480.5	1.13	0.77	39.62	106.72	28.83	1.01	1.93	12.36	164.14	7.48	21.29	141.09	37.82	2.53	144.14	15.65	6.99	4.01	133.43	12.87	21.64	53.42	47.49	28.81	0.36	0.96	0.08	0.76	12.07	14.79	1.3	3.15	0.38	24.69	0.72	3.74	2.37	2.03	9.21	8.08	35.41	0.38	0.07	13.05
AARS2	4.78	7.16	10.89	9.87	10.88	10.56	11.81	6.72	9.51	22.89	7.52	6.75	13.34	7.78	9.94	11.34	9.46	12.63	8.11	4.47	7.48	10.72	7.29	15.29	12.56	12.5	12.4	16.29	9.22	6.61	13.88	12.69	12	9.47	12.85	7.15	20.79	7.07	13.63	12.08	10.69	11.63	12.26	10.11	40.11	15.02	7.96	7.05	9.22
PCDHA8	0	0.06	0	0	0.17	0.33	0	0	0	0	0	0	0	0	0	0	0.07	0	0	0	0	0.14	0	0	0	0	0	0.37	0	0	0	0	0	0	0	0.24	0	0	0	0	0.25	0	0	0	0.24	0.15	0	0.05	0
COMMD7	68.87	154.96	81.16	152.22	127.6	119.84	94.98	34.69	87.96	142.99	61.59	60.41	49.81	88.93	60.12	178.77	62.03	101.53	83.79	128.83	67.99	94.47	85.14	178.72	78.2	106.15	215.32	188.39	84.27	72.71	89.97	112.29	158.01	95.4	124.02	65.63	112.31	78.47	86.18	92.46	88.25	73.29	67.19	101.9	118.85	146.23	72.48	89.86	93.37
LOC107986908	0	0	0	0	0.96	0.03	0.08	0	0	0	0.06	0.03	0.02	0.05	0.02	0	0	0	0	0	0.13	0.03	0.05	0	0	0	0	0	0	0.03	0	0	0	0.03	0	0.03	0.03	0	0	0	0.03	0.05	0	0	0.05	0	0.03	0.05	0
HDC	0.25	0.66	0.6	0.86	0.55	0.47	2.05	3.77	0.13	1.66	12.26	4.12	1.72	5.96	0.36	1.69	0.3	1.01	4.08	0.4	5.9	1.5	15.83	5.43	0.62	0.09	0.4	0.24	5.45	5.95	0.27	0.16	1.2	5.6	3.21	1.65	5.6	10.2	0.11	0	0.31	0.17	5.56	0.5	1.36	0.18	13.37	4.97	4.71
ACPP	2.54	4.12	2.62	1.22	0.62	0.67	0.59	5.14	18.9	7.79	0.24	0.32	2.19	0.8	0.57	0.99	1.53	8.11	3.26	5	0.49	13.38	0.92	3.57	0.42	1.97	6.47	2.33	4.42	0.11	3.18	2.86	4.25	2.87	2.38	0.18	1.91	0.64	0.33	0.06	0.8	1.06	1.53	0.66	0.04	0.67	0.49	1.3	1.39
POLG	12.25	17.39	15.05	21.23	21.82	20.53	18.01	13.39	17.17	19.67	14.91	16.36	17.98	24.08	20.75	25.82	16.8	38.85	19.5	15.58	18.53	46.86	23.53	35.62	30.17	9.41	33.86	28.81	21.46	16.27	9	51.28	24	19.13	23.81	14.77	20.99	17.16	21.12	23.99	26.27	22.52	20.73	19.98	33.77	19.56	20.14	18.54	19.38
RHEX	148.8	1.05	29.82	6.36	1.31	47.45	38.38	1.35	2.2	1.76	6.6	1.81	1.86	1.05	19.7	26.35	1.86	1.46	2.78	0.85	4.64	0.72	6.62	8.91	9.86	15.71	0.99	9.52	9.92	1.4	8.02	3.16	1.56	7.47	44.35	0.54	5.19	1.98	84.24	48.06	36.78	1.54	2.44	42.6	26.28	3.24	7.14	1.62	7.51
TRMT44	3.53	7.23	7.91	8.43	5.42	8.7	6.66	7.65	6.25	13.46	9.42	9.53	10.3	5.19	7.73	8.46	8.48	11.23	7.18	6.16	8.61	2.33	8.6	8.19	17.07	8.2	13.44	17.76	7.45	8.4	4.05	12.8	10.17	7.52	14.47	6.31	9.51	9.25	13.34	13.83	8.87	9.79	9.06	11.32	25.94	12.09	9.62	7.77	10.03
OR2A2	0.1	0.18	0	0	0	0	0.19	0	0.08	0.23	0.1	0	0.09	0.17	0.08	0.1	0	0.1	0	0	0	0	0	0	0.21	0	0.21	0.09	0	0	0.08	0.32	0.11	0	0	0	0	0	0	0.11	0.63	0.31	0.1	0.11	0	0	0	0	0.11
SULT1C2	14.27	0.26	0.6	0.62	3.06	1.08	1.25	0.35	2.89	2.93	0.89	0.59	1.69	0.14	8.07	2.75	0.17	1.27	0.49	1.49	1.48	0.1	7.22	3.37	4.59	1.84	6.08	0.88	4.16	1.26	0.31	4.23	2.26	1.12	2.2	2.36	0.58	0.33	8.27	0.62	1.89	0.57	0.29	12.39	1.8	8.51	1.16	2.46	4.24
LOXHD1	0.02	0.16	0	0.01	0.43	0	0	0	0.04	0.25	0.19	0.09	0.11	0.01	0.08	0.12	0.02	0.14	0.07	0.08	0.05	0.13	0.29	1.32	0.03	0.16	0.03	0.08	0.29	0.1	0.02	0	0	0.18	0.08	1.87	0.12	0.04	0	0	0.09	0.1	0.26	0.11	0.21	0.53	0.14	0.25	0.14
CCNT2	10.41	10.2	14.08	10.68	10.24	14.09	13.22	4.77	8.89	20.51	9.75	9.52	15.69	11.5	14.78	19.3	10.43	17.32	12.58	6.46	13.14	14.41	17.27	16.56	30.64	16.77	16.9	22.08	14.17	8.93	12.12	41.12	11.46	22.95	19.73	18.7	12.67	7.27	37.14	32.12	33.83	37.1	13.57	27.36	46.72	13.71	13.64	11.66	23.65
ZNF620	1.74	1.06	4.77	4.06	4.8	3.1	2.97	0.22	4.79	2.45	2.27	1.87	1.36	1.87	2.82	3.74	1.85	2.75	0.65	3	1.46	2.56	1.38	4.35	8.39	3.6	3.71	2.79	1.79	2.11	0.72	3.56	1.43	4.87	2.57	2.23	1.79	1.21	4.97	5.05	4.6	4.67	0.52	3.83	10.81	3.09	2.52	1.88	3.01
LOC102724985	11.43	28.22	26.91	20.86	23.35	11.02	25.21	15.11	41.19	34.61	19.09	8.19	19.14	38.78	12.8	38.53	9.68	0.23	14.76	30.5	1.36	28.35	28.82	51.45	0.51	24.7	68.82	37.42	0.09	20.42	14.42	28.32	15.2	37.79	21.55	20.88	0	0.46	35	52.44	33.53	33.48	18.47	5.9	44.73	34.29	26.32	0.17	5.35
VSTM2B	0	0	0	0	0	0	0	0	0	0	0.15	0.37	0	0	0	0	0	0	0	0.05	0.18	0	0	5.5	0	0	0	0	0.06	0	0	0	0	0	0	0.92	0	0	0	0	0	0	0	0	0	0	0.04	0.19	0.08
PSD2	0.02	0.22	0.27	0	0	0.07	0.09	0	0.06	10.36	0.11	0.06	0.02	0	0.38	0.95	0.96	0.04	0.14	0.05	0.11	0.15	0.21	0.16	0.69	0.12	0.02	1.69	0.05	0.08	0.06	0.04	0.1	0.35	0.92	0.92	0.06	0.12	0.05	0.02	0.02	0.15	0	0.06	0.35	11.52	0.2	0.07	0.09
C8orf88	1.6	0.47	0.14	4.37	2.03	0.56	0.62	0.3	0.21	0.39	23.53	39.56	0.75	1.61	0.23	0.77	0.24	0	4.07	1.33	26.33	5.56	5.83	1.56	0.48	0	1.08	0	4.99	36.7	0.08	0	0.62	2.54	0.16	8.73	9.73	17.99	0	0.16	0.38	0.18	1.74	0.48	1.94	1.21	46.49	8.26	20.12
MMAA	3.08	2.32	1.99	3.13	2.28	2.56	3.42	1.47	3.85	6.25	1.86	1.56	1.89	1.99	3.94	2.42	3.67	4.2	2.44	2.31	2.05	1.24	4.34	2.72	2.47	3.29	2.5	0.42	2.97	2	2.33	4.17	4.14	2.97	2.55	1.86	2.18	2.09	3.45	3.6	4.17	5.1	2.02	3.73	2.93	2.27	2.57	2.78	3.46
TFG	182.55	183.36	81.81	71.01	84.17	62.88	75.04	76.59	115.91	97.97	72.14	61.25	123.28	121.77	67.23	201.02	74.28	157.32	144.21	162.84	86.69	209.62	126.17	96.02	144.18	73.34	189.91	334.4	73.47	71.53	216.85	121.72	187.6	194.21	49.06	128.51	99.55	62.86	70.94	91.35	93.36	95.84	115.37	95.14	106.57	94.55	75.08	92.6	82.79
TTC23	4.74	5.24	4.23	8.97	2.12	8.98	10.57	3.86	5.56	5.44	12.98	13.53	8.63	11.22	5.68	4.96	5.59	9.39	6.92	5.38	12.15	3.59	11.98	11.35	7.76	6.64	12.33	3.39	12.06	12.29	3.74	21.96	12.52	4.75	8.68	4.47	13.57	9.99	10.67	8.03	9.99	11.89	7.5	9.08	3.19	5.15	15.26	10.79	14.97
GTPBP2	45.42	47.62	72.65	80.35	108.18	103.1	88.6	74.01	69.3	106.62	31.3	31.33	80.03	71.45	54.1	77.98	33.5	65.13	69.23	70.46	32.27	68.12	69.68	111.64	84.68	110.22	92.64	96.26	59.82	34.81	66.41	103.52	80.36	55.32	97.41	38.85	104.34	45.67	112.39	112.79	79.04	86.21	87.86	90.63	164	62.26	38.05	43.59	64.03
H1F0	89.74	175.46	149.32	99.25	310.36	37.67	71.24	57.5	156.04	151.74	86.09	64.26	138.21	314.2	29.49	92.44	78.19	514.75	254.91	132.31	52.37	336.79	59.72	87.74	204.21	119.89	42.8	132.88	62.88	62.13	157.22	104.79	73.43	305.61	42.9	132.45	69.81	42.42	33.62	32.83	53.53	86.55	126.96	52.39	145.18	58.89	81.86	78.18	49.5
MRGBP	11.32	21.26	15.48	16.31	10.04	12.29	18.55	6.66	15.94	16.55	9.84	10.61	39.4	19.25	11.38	15.82	11.39	21.22	28.43	19.41	8.29	21.2	12.62	28.1	12.36	7.57	21.79	21.83	11.93	8.45	22.77	12.46	18.25	19.18	33.18	10.72	10.22	7.66	12.22	12.41	13.06	10.95	14.1	11.82	20.49	15.96	10.77	12.07	11.97
TTC8	11.82	28.96	24.16	23.99	15.03	40.61	26.58	2.44	19.57	37.14	29.87	19.9	19.21	15.6	29.46	24.47	17.53	24.53	14.86	8.95	23.67	14.55	23.01	21.39	23.69	29.24	25.42	20.41	19.86	29.47	11.62	62.44	19.78	41.51	29.8	132.55	23.76	19.72	40.16	39.27	43.35	37.94	11.14	36.05	38.98	25.54	30.25	14.54	27.73
SLCO2B1	3.01	10.08	1.61	4.4	18.45	2.8	5.27	2.25	2.53	4.15	8.99	6.62	5.53	33.27	12.24	2.27	1.82	2.62	25.5	27.27	9.7	5.66	7.59	3.37	7.92	0.73	7.77	2.53	17.39	8.26	6.69	4.4	5.97	6.61	1.98	19.38	25	42.3	3.84	2.21	6.25	5.39	19.53	5.1	2.39	25.99	10.13	38.14	7.72
PKNOX1	59	9.01	8.75	4.83	14.63	6.17	7.8	2.7	7.23	16.46	12.96	13.93	6.46	9.45	6.98	9.42	7.96	7.58	9.69	9.5	10.68	10.58	10.88	6.77	15.31	18.48	7.61	7.63	8.07	12.17	6.45	6.66	7.9	8.12	4.99	10.16	11.76	9.71	8.92	7.35	8.53	7.68	7.39	9.07	15.88	11.99	15.36	8.43	11.74
ZBTB32	0.42	0.85	0.68	0.46	1.52	0.14	1.38	1.01	0.65	0.4	0.13	0.04	3.33	2.47	0.24	2.33	0.33	0.74	2.08	0.51	0.54	2.88	1.11	3.69	0.9	0.26	0.55	0.94	3.99	0.42	1.48	0.32	2.32	1.19	1.34	0.18	0.5	0.21	0.29	0.74	0.3	1.43	10.45	0.18	1.08	1.27	0.21	5.46	0.57
DCUN1D5	5	33.33	13.54	6.15	6.77	9.35	9.24	4.43	17.89	12.69	7.72	7.11	24.8	14.59	5.5	9.43	7.99	12.23	13.72	10.73	8.81	27.97	14.47	6.77	10.53	4.41	18.21	7.92	7.68	4.45	21.8	9.8	8.2	10.75	3.18	3.76	19.46	5.1	4.3	7.58	8.74	8.83	11.1	7.18	5.16	6.65	5.37	9.6	5.74
ARHGAP24	2.25	1.16	0.84	1.1	6.81	0.43	1.23	1.1	0.3	0.85	20.29	21.79	4.7	8.68	0.7	1.11	1.28	1.25	6.85	3.7	16.39	2.26	8.9	2.75	1.16	0.27	1.83	0.62	6.17	19.31	1.83	0.98	1.29	4.21	1.07	10.11	14.77	13.69	0.58	0.5	0.65	1.72	5.79	0.44	2.45	4	26.32	5.61	9.98
RAB33A	0.7	2.47	3.47	1.07	3.64	0.21	0.16	1.21	0.99	0.28	1.95	10.05	0.93	4.05	0.62	0.64	4.97	1.31	3.39	5.14	1.56	1.77	2.09	5.18	0.91	0.27	2.36	0.96	5.19	5.4	1	0.8	1.72	1.22	0.88	13.87	3.86	2.29	0.33	0.09	0.49	1.9	3.01	1.86	1.52	2.35	7.4	6.06	3
TBC1D28	0	0.04	0.04	0	0	0	0	0.14	0	0	0	0.02	0	0.04	0	0.05	0.02	0.02	0	0.12	0.09	0	0.07	0	0	0	0	0	0	0	0.12	0	0	0	0	0.05	0.02	0	0.03	0	0.02	0.02	0.2	0	0.07	0	0	0	0
PSD	9.13	1.06	0.62	0.56	26.47	1.23	1.47	3.14	1.84	0.34	205.21	250.79	0.75	2.08	0.71	0.96	1.18	1.39	2.55	1.91	92.91	0.75	3.53	2.45	1.75	0.4	0.74	1.68	23.45	141.98	0.97	1.19	0.76	6.19	3.37	62.31	61.29	135.35	1.13	1.88	2.99	0.78	2.4	0.45	0.59	1.42	196.04	18.42	71.75
MRPL15	51.86	42.8	94.06	33.71	73.79	31.68	37.57	24.6	60.75	107.14	28.87	30.7	135.31	40.67	49.31	84.86	72.36	53.2	42.12	44.36	30.42	61.7	46.24	39.7	60.52	64.29	33.69	31.84	36	32.56	59.92	54.61	36.8	106.35	23.91	29.48	48.79	33.78	35.75	34.13	38.68	52.04	69.69	51.26	43.93	33.69	34.7	25.03	31.26
BCCIP	49.71	48.47	60.27	44.49	38.72	31.02	34.73	29.15	34.24	44.75	43.69	50.51	91.77	91.51	39.54	71.67	50.64	33.94	46.63	58.66	47.83	58.81	58.35	38.72	66.66	45.84	71.37	83.27	41.44	44.13	66.44	43.52	40.63	48.58	28.51	46.73	48.63	41.78	36.32	39.63	51.67	38.39	38.61	36.58	39.64	61.6	50.24	55.15	49.73
WNK1	61.21	31.95	19.8	12.99	24.97	14.36	15.46	10.05	18.41	19.95	30.77	25.11	14.57	22.45	16.14	22.75	10.86	21.64	24.94	22.14	32.24	92.43	23.75	15.25	22.25	14.21	26.05	29.92	18.05	27.15	41.57	32.18	17.83	17.44	9.19	27.85	28.98	24.3	17.56	18.92	24.55	17.18	21.61	20.16	24.01	19.77	39.69	23.11	25.5
PPP1R16A	70.39	26.3	61.54	49.47	79.99	51.41	61.55	23.26	108.62	136.75	13.45	14.6	58.32	22.55	75.94	45.3	75.68	36.02	27.67	18.32	16.17	24.83	18.76	52.5	76.75	41.67	31.08	35.61	32.08	11.9	24.53	29.08	26.66	31.32	78.91	21.16	28.88	14.3	56.36	62.01	30.05	30.27	19.34	39.41	124.7	39.04	13.14	17.56	25.31
KIF19	0.2	0.29	0.29	0.35	22.71	0.11	0.03	0.57	0.06	0.03	0.69	1.1	0.41	0.81	0.28	1.04	0.05	0.05	0.75	0.21	0.99	0.16	4.45	1.78	0.03	0.05	0.08	0.07	2.03	1.72	0.15	0	0.57	1.69	0.04	2.27	0.76	2.02	0	0.08	0	0.08	1.76	0.28	0.05	0.64	1	4.48	1.65
CELF4	0	0.17	0.02	0.05	20.83	0.27	3.25	0.04	0.75	0	0.16	0.29	0.15	0.14	0.12	0.1	0.12	0.81	1.03	1.01	0.29	0.16	0.1	2.31	0.37	0.04	0.07	1.28	0.12	0.08	0.11	0.1	0.09	0.17	0.09	131.95	0.64	0.11	0.17	0.03	1.58	0.09	0.06	0.26	3.62	0.81	0.3	0.1	0.22
MS4A1	0.05	0.07	0.44	2.31	2.7	0.02	0.16	0.53	0.08	0.03	0.1	0.03	15.79	2.2	0.09	1.97	0.05	0.97	2.14	0.2	2.99	2.25	2.02	1.88	0.74	0	0.08	2.12	27.94	0.1	0.18	0.08	11.42	11.93	0.42	0.03	3.73	1.17	0	0	0.05	0.53	0.17	0.03	0.16	3.66	0.11	6.75	0.52
UTP4	47.46	93.62	46.74	56.93	47.34	58.62	62.72	40.71	59.18	58.71	41.39	44.25	83.83	128.64	36.96	101.91	56.08	93.45	63.49	48.85	49.36	80.25	63.12	89.5	32.33	90.94	73.25	218.77	40.47	45.65	65.65	61.63	54.81	84.79	72.74	49.65	58.84	56.09	59.26	68.87	57.93	49.73	53.79	60.22	71.12	68.37	47.9	41.63	54.83
FAIM2	0	0.02	0.03	0.05	0.74	0	0.12	0.71	0.03	0.02	13.77	10.94	0.58	1.2	0.16	0.07	0.12	0.05	0	0.19	5.68	0.32	17.5	0.2	0.12	0	0.25	0.07	7.33	7.87	0.02	0.02	0.44	3	0	349.26	2.04	3.37	0	0	0	0	0.04	0.04	0.21	0.37	17.08	5.61	5.62
PARP15	41.95	42.67	38.81	73.07	91.73	75.59	87.75	27.92	53.57	73.91	38.65	44.02	59.09	35.74	58.99	91.97	75.42	61.83	41.74	35.49	45.53	46.83	51.01	148.63	72.32	127.9	51.3	99.55	63.86	50.52	55.43	84.44	72.67	60.91	140.7	99.26	61.38	47.53	123.52	99.43	104.05	61.81	66.77	98.37	217.36	171.91	45.97	65.25	87.63
SUPT16H	30.31	53.84	40.16	29.22	57.23	30.35	39.89	13.02	37.24	35.15	39.45	40.85	76.49	45.76	31.13	49.37	29.34	66.45	74.55	84.46	43.54	48.84	47.53	35.49	75.53	34.61	51.76	33.67	34.55	41.51	80.55	52.98	29.77	49.38	28.04	51.19	50.7	32.35	30.51	40.04	40.56	41.11	29.75	38.29	73.91	51.2	58.55	42.83	41.65
CIRBP	227.82	177.69	216.97	261.97	222.13	296.39	348.78	69.12	142.38	336.4	360.32	482.7	126.85	107.76	357.28	224.36	202.03	224.64	129.93	78.91	309.7	80.92	209.61	206.75	142.28	336.79	172.9	126.84	320.31	394.86	87.4	376.25	289.66	154.29	404.78	531.85	306.66	322.8	533.09	282.94	251.93	302.73	129.76	335.45	227.25	222.39	461.12	344.69	449.12
GAS1	0.21	2.25	0.15	0.22	3.36	0.13	0.03	0.46	0.1	0.21	24.15	31.55	0.85	8.24	0.08	0.13	0.17	0.15	13.44	24.28	21	4.15	1.43	0.15	6.87	0.03	0.03	2.37	6.46	19.7	2.24	0.1	0.84	3.19	0.05	1.69	20.28	20.56	0.21	0.24	0.52	0.19	11.97	0.2	0.81	1.41	35.28	41.54	9.8
TEKT3	0.21	0.28	0.38	0.05	0.37	0.1	0.11	0.04	0	0.4	0.85	0.35	0.05	0.31	0.35	0.87	0.34	0	0.24	0.05	0.83	0	0.95	1.09	0.38	0.84	0.29	0.57	0.66	0.41	0.16	0.13	0.19	0.31	0.82	3.4	0.33	0.36	0.08	0.2	0.73	0.6	0.25	0.26	1.66	1.23	0.69	1.87	0.61
DECR1	59.53	90.22	138.05	150.51	94.42	162.15	186.23	74.62	105.65	193.94	54.52	52.81	142.68	54.93	120.18	131.24	134.43	144.24	57.09	113.89	62.9	49.75	164.2	106.13	147.96	180.06	76.04	40.86	105.49	66.94	13.52	166.82	125.72	264.81	94.56	107.15	118.31	64.61	127.03	231.11	142.53	196.78	52.02	132.94	181.48	152.75	72.43	96.63	82.95
RASAL1	7.6	3.49	1.22	0.43	1.84	1.94	1.94	19.08	8.16	6.68	0.14	0.03	3.91	0.61	0.83	1.49	4.35	11.27	1.19	0.23	0.1	5.34	0.97	4.49	0.32	0	1.53	14.16	0.49	0.12	6.23	0.1	5.2	4.22	25.17	8.42	0.2	0.01	5.88	0.47	11.52	1.3	3.29	2.69	2.46	0.98	0.1	0.14	0.34
TMEM135	4.06	14.54	6.33	5.75	5.81	4.11	4.14	1.03	12.25	7.25	6.09	4.85	7.02	14.12	4	9.14	6.65	8.23	2.63	3.02	5.25	7.79	7.91	7.32	9.82	4.31	10.72	13.8	4.04	4.72	2.33	12.31	4.88	8.9	5.26	7.65	8.74	2.75	5.7	5	9.32	5.53	9.92	6.04	5.44	5.97	6.95	7.46	7.88
MCRS1	50.18	77.76	64.13	92.91	115.54	78.42	72.9	52.71	74.17	105.14	55.09	51.95	65.52	93.5	70.99	117.87	72.46	102.96	69.56	84.88	46.9	41.23	67.5	62.44	39.71	64.76	79.9	99.13	68.29	64.2	67.51	80.35	83.25	58.59	84.79	45.28	124.03	59.31	76.35	79.52	64.93	66.33	69.32	75.66	106.57	81.13	55.18	63.67	54.16
GFOD1	1.28	5.96	2.28	1.55	3.8	0.76	0.63	4.55	0.24	4.88	5.93	4.41	10.06	1.21	0.8	2.31	2.08	4.66	11.92	23.81	6.7	6.9	4.72	3.61	4.27	0.93	3.41	2.85	3.83	7.94	9.01	2.61	3.67	2.29	3.08	14.05	8.09	9.03	1.22	1.38	0.56	1.88	13.24	0.54	1.87	4.24	5.62	3.62	7.14
SIK2	2.94	6.96	5.12	3.11	6.15	4.98	3.72	3.07	4.32	7.26	9.95	8.6	11.56	14.09	1.98	6.91	3.38	4.13	8.29	5.14	11.15	15.63	12.86	7.09	10.55	4.24	5.28	5.03	6.93	7.98	4.76	6.26	3.7	6.8	5.31	10.5	10.03	6.73	5.69	7.27	6.47	4.8	5.75	6.93	7.31	2.96	13.81	8.32	8.89
UQCC3	24.23	19.14	25.77	18.51	18.88	17.31	19.92	15.77	20.39	31.3	9.66	12.24	51.11	18.74	11.33	16.25	22.21	26.63	26.44	19.7	8.42	26.07	12.38	22.59	12.92	12.32	23.15	13.35	13.52	8.13	12.72	8.83	16.26	14.33	17.62	8.95	16.03	9.73	11.69	11.09	8.8	11.77	22.62	9.64	31.11	50.67	7.71	11.35	10.04
CCDC175	0	0	0	0	0.22	0	0	0	0	0	0	0	0.03	0	0	0	0	0	0	0	0	0.03	0	0.05	0	0	0	0	0	0	0	0	0	0	0	0.04	0.04	0	0	0	0	0	0	0	0.16	0.03	0.14	0.1	0
GALNT3	21.89	30.76	25.99	20.84	16.07	14.2	21.52	18.15	27.32	25.64	0.74	1.25	21.46	18.68	17.22	25.87	17.69	44.08	29.69	7.11	9.03	71.17	17.36	17.19	61.92	16.86	32.01	25.7	13.26	0.38	20.43	33.04	27.5	64.41	9.68	1.95	18.64	0.29	17.92	18.33	20.94	25.71	18.06	21.49	21.85	7.52	1.17	2.25	10.78
CD300LB	1.94	0.3	0.12	0.09	1.04	0.07	0.79	3.11	0.54	0.53	0.95	0.57	1.76	3.86	0.37	0.8	0.24	0.52	0.69	0.43	2.11	2.06	3.9	2.12	0.37	0.12	0.16	0.1	3.49	0.99	0.19	0.23	0.77	0.79	0.86	1.55	0.44	1.74	0	0	0.2	0.08	0.52	0.25	0.48	1.39	0.34	4.29	0.95
COX6B2	0.21	3.07	0.8	1.04	3.35	7.16	6.53	32.67	4.76	6.84	0.16	0.19	4.38	0.89	6.45	2.39	8.14	15.08	19.71	1.39	0.63	6.33	7.43	2.83	1.25	0.42	1.62	5.04	2.69	0.43	14.28	2.51	3.65	0.56	16.17	1.09	0.89	0.43	3.35	6.45	4.36	7.19	44.5	5.04	3.03	16.75	0.22	0.46	2.73
SH3RF2	0.24	5.88	0.78	5.43	0.01	16.18	6.13	9.92	1.41	7.23	1.48	1.04	16.82	0.25	5.39	3.1	8.43	11.6	21.65	13.65	2.23	8.33	6.69	4.55	4.13	0.55	1.53	0.95	4.95	1	32.23	3.36	9.78	1.48	5.98	0.14	0.96	0.44	6.62	3.49	4.57	6.86	23.28	9.08	1.68	0.24	1.28	1.87	7.43
DNASE1L2	8.66	4.7	2.77	0.91	8.48	1.4	2.73	0.62	1.86	11.24	0.71	0.58	3.54	2.88	0.93	3.41	2.33	8.31	1.35	3.08	0.53	3.56	0.75	4.41	9.13	1.56	3.38	2.58	1.12	0.49	3.46	7.12	4.03	0.8	4.44	3.16	5.3	0.37	3.06	1.07	1.17	1.23	5.82	0.39	2.65	23.22	0.93	0.73	0.77
C12orf57	353.91	194.84	370.59	253.24	650.21	241.74	258.07	131.5	212.23	146.59	355.52	430.11	115.29	286.33	341.7	160.71	318.55	292.52	110.49	195.21	341.4	334.99	222.18	170.94	171.23	208.97	127	220.4	312.88	317.82	305.49	226.16	274.75	156.04	173.7	357.18	297.45	320.89	218.61	198.13	157.62	191.93	235.75	201.97	322.52	176.74	303.4	356.39	299.51
EQTN	0	0	0.08	0	0.05	0	0.1	0.12	0.09	0	0	0	0.46	0	0	0.1	0	0	0.33	0.24	0	0.18	0.09	0.06	0.06	0.15	0.1	0	0.1	0.09	0.09	0	0.11	0	0.35	0.12	0.1	0	0.12	0	0	0.09	0.2	0.44	0	0	0	0.09	0
MAB21L1	0.03	0.03	0.1	0.26	0.06	0.41	0.58	0.08	0.12	0.87	0.21	0.71	0.25	0.05	0.4	0.03	0.27	0.2	0.54	0.34	1.44	0.05	1.42	0.07	1.5	0.6	0.45	0.42	0.11	0.6	0.05	0.99	0.09	0.98	0	19.99	0.4	0.13	0.72	0.3	0.51	0.06	0.17	0.26	0.37	2.3	0.74	0.11	1.67
PSMB1	210.59	514.8	227.12	202.99	248.81	212.46	241.43	129.76	283.85	104.76	204.52	214.65	317.42	372.91	166.74	215.52	238.47	363.88	228.05	226.24	226.84	296.52	236.72	259.25	117.92	180.93	431.18	174.95	235.14	217.05	330.41	295.53	262.99	192.78	181.52	284.21	212.51	209.85	172.75	179.73	230.27	241.26	296.39	205.32	223.07	235.77	247.47	255.74	218.47
PBRM1	3.04	8.82	10.01	9.14	12.13	9.78	10.37	5.54	7.91	12.28	11.73	9.93	10.15	11.57	8.09	14.04	7.71	14.82	12.85	9.95	12.38	9.71	12.41	12.72	14.52	10.75	17.02	10.02	8.56	9.89	5.38	22.09	4.18	16.08	10.48	9.65	12.91	7.4	9.94	11.22	16	13.96	5.51	14.47	16.37	8.63	14.53	10.73	12
EWSR1	83.69	176.09	164	130.53	169.61	150.98	146.12	84.79	105.83	180.42	116.81	112.61	155.47	199.92	127.31	190.36	159.95	171.19	174.46	219.97	135.64	170.51	157.42	138.61	110.93	146.22	170.01	152.82	136.32	111.95	167.43	211.94	139.98	300.15	142.26	144.4	178.26	95.98	166.18	182.28	146.69	153.2	103.09	144.11	217.83	152.66	126.88	152.88	122.21
PDZK1IP1	2585.13	10.42	7.31	19.87	16.08	12.05	75.45	82.29	609.62	29.67	0.43	0.64	67.61	9.14	0.83	12.26	2.07	108.32	123.38	1.13	1.05	44.34	6.01	137.97	28.42	0.23	24.88	25.93	62.35	0.54	39.88	17.57	107.97	3.45	7.48	0	0	0.09	0.87	0.24	14.35	17.6	189.37	0.59	0	1.62	0.34	0.61	0.74
XYLB	4.03	3.93	4.98	4.66	3.62	2.62	3.55	0.97	5.66	6.97	1.59	1.29	3.34	3.23	3.49	4.56	2.83	12.05	1.72	4.5	1.47	3.27	2.31	5.22	10.31	2.37	5.17	9.1	2.52	1.27	0.73	7.31	1.44	6.12	5.94	3.35	2.19	1.48	1.63	2.54	4.09	3.25	1.75	1.22	19.95	7.1	2.18	2.11	2.01
GLMN	0.89	5.55	8.36	3.45	6.68	5.14	3.96	2.43	6.05	6.57	5.28	6.32	13.5	8.05	3.93	10.25	3.51	9.9	7.28	8.14	6.44	5.32	7.69	5.23	13.4	5.62	10.44	5.16	4.17	4.85	4.66	14.11	3.9	7.16	7.01	4.15	6.58	4.05	4.86	6.63	6.36	5.9	5.88	5.87	16.45	10.73	6.48	5.77	7.77
SLC38A7	20.08	32.39	5.68	18.27	20.77	20.27	27.63	8.4	17.44	15.77	10.46	9.01	19.72	33.08	11.92	27.11	19.15	10.56	16.4	11.14	8.64	21.54	17.35	25.77	11.13	7.13	31.85	18.62	13.28	9.93	19.72	15.03	18.77	15.97	17.87	24.04	16.69	14.61	22.05	22.99	16.5	11.82	21.45	18.73	28.69	42.92	9.2	14.64	8.73
SLC2A7	0	0.05	0	0	0.1	0	0	0	0	0.08	0.05	0	0	0	0	0	0	0	0	0	0	0	0.05	0.09	0	0	0	0.11	0	0	0	0	0	0	0	0	0.05	0	0	0	0	0	0	0	0	0	0	0	0
BABAM2	59.48	111.77	20.72	47.23	40.39	53.29	43.6	30.34	53.74	42.65	62.33	54.86	36.1	61.71	37.61	76.8	44.13	44.12	26.33	86.5	55.58	31.18	53.92	41.24	32.49	57.52	36.13	72.3	60.7	66.27	59.31	48.41	56.23	101.57	36.81	55.41	50.56	72.38	35.67	48.79	51.9	51.43	36.66	49.22	52.06	67.39	62.25	56.2	49.91
LOC107984648	0.65	3.65	1.87	1.14	2.12	2.43	1.84	0.26	3.52	1.7	1.49	2.58	7.57	1.59	5.79	2.99	2.87	2.84	1.34	1.69	4.89	0.66	2.96	2.1	4.97	1.87	3.28	1.25	1.94	1.44	1.95	5.2	2.05	0.86	1.54	2.8	1.9	1.02	7.05	2.69	2.32	3.07	2.9	4.23	9.12	1.62	1.09	0.89	1.86
UTP6	49.88	56.29	29.42	18.72	35.35	17.63	23.46	16.48	33.05	19.68	19.66	23.75	48.59	56.18	17.23	38.46	18.69	37.13	31.03	41.27	26.6	35.07	35.81	37.18	34.73	22.55	29.01	27.8	22.88	25.79	31.14	27.79	21.52	33.58	24.58	31.06	38.77	24.54	25.56	25.92	28.34	26.97	34.05	24.12	40.91	61.98	27.98	30.35	30.63
PROX1	0.01	0.24	0.03	0.1	14.5	0.17	0.15	0.07	0.02	0.55	0.87	0.68	0.21	0.07	0.05	0.1	0.05	0.16	0.12	0.08	0.94	0.05	1.03	0.88	2.76	1.36	8.87	0.03	0.41	0.3	0.06	0.18	0.1	2.71	0.6	12.2	1.1	0.12	0.16	1.35	0.09	0.09	0.15	0.48	1.2	0.19	0.82	1.39	0.84
LTO1	14.48	24.12	15.9	14.59	21	17.39	11.47	5.17	19.17	16.31	11.87	10.74	17.85	11.57	12.69	27.77	10.45	13.42	15.54	12.71	9.93	12.01	13.71	17.2	16.43	13.85	20.89	32.69	12.8	11.88	7.59	13.92	10.9	13.58	18.89	11.89	17.36	13.78	17.72	19.15	16.85	12.76	36.2	14.36	27.4	20.96	10.47	12.35	14.51
ZSCAN26	2.09	7.94	6.64	8.6	14.56	8.24	13.59	1.1	7.69	11.86	23.1	21.76	11.18	5.4	6.83	5.25	4.93	9.17	8.74	6.81	18.83	6.56	10.01	12.88	12.49	8.29	14.36	8.58	12.36	20.94	9.11	16.83	14.7	19.34	8.38	30.48	20.22	19.39	17.05	10.37	13.16	10.66	9.96	9.81	26.93	14.11	30.33	16.34	20.17
DHX15	47.06	60.2	73.21	36.35	42.14	39.74	40.3	24.18	52.4	57.51	34.97	36.83	81.94	54.28	41.61	62.58	43.35	67.24	58.05	54.11	53.44	59.01	67.28	29.4	118.49	43.84	105.12	74.79	39.2	34.59	38.54	88.87	40.69	72.53	39.22	37.67	49.32	28.83	44.58	45.85	63.24	56.68	44.88	60.59	74.09	30.06	45.61	39.04	56.14
NDUFC2-KCTD14	3.6	22.43	1.91	6	35.27	3.88	1.74	1.03	23.74	1.18	1.34	1.27	8.66	13.25	1.89	4.69	2.01	17.9	12.85	14.03	1.78	6.53	5.71	4.56	7.69	3.84	3.27	4.15	6.46	1.28	1.75	8.67	3.76	7.83	2.98	4.41	1.94	1.37	4.23	4.79	5.99	0.48	13.15	1.68	2.35	1.26	2.32	6.65	5.85
BORCS8	23.89	16.85	34.81	27.46	43.18	24.03	30.41	17.22	16.48	42.57	15.98	16.86	25.85	28.43	28.02	30.73	20.24	32.37	19.1	13.64	17.39	17.49	35.86	29.55	27.84	20.03	16.65	24.96	27.48	14.13	16.73	36.37	31.98	34.7	33.05	32.35	34.08	21.28	25.09	30.46	28.61	22.28	29.23	23.92	35.6	35.24	16.19	21.37	15.43
XIAP	10.84	22.44	13.91	15.58	14.66	19.35	23.32	11.04	9.66	16.61	8.4	8.09	15.07	17.68	15.98	14.18	17.32	18.2	16.71	11.44	10.92	13.07	14.69	27.86	21.82	17.79	26.3	11.28	13.88	8.66	12.71	19.12	16.54	12.15	29.64	26.47	11.52	8.57	26.83	23.76	21.81	22.01	19.21	23.3	30.24	16.22	10.87	15.07	16.61
DDX39B	141.68	360.16	262.24	315.18	348.56	361.05	324.3	150.38	342.42	742.35	254.17	294.39	411.14	421.07	308.58	612.54	478.48	349.12	421.22	322.24	268.06	315.36	366.98	509.85	337.3	389.4	347.59	425.87	323.77	289.03	289.1	316.1	281.47	308.8	510.99	402.23	332.97	317.26	471.47	325.59	298.6	282.88	363.02	303.55	832.71	451.2	314.78	333.3	333.86
LOC107987211	0	0.05	0	0.07	0.03	0	0	0	0	0	0	0.03	0.13	0.02	0	0	0	0	0	0.02	0	0.13	0.49	0.57	0.03	0	0	0.05	0.46	0	0	0	0.06	0.03	0.05	0	0.15	0	0	0	0	0.03	0.08	0	0.04	0.09	0	0.13	0
KRT4	0.04	3.62	0.2	0.94	0.12	0.36	18.8	3505.52	0.41	1.34	2.99	2.03	124.6	0.11	17.39	102.01	51.16	332.81	41.34	1.54	6.64	93.71	27.94	267.66	55.29	0.04	1.19	126.26	1.07	0.29	39.99	8.27	364.32	0.68	5.13	0	66.01	0	0.22	0.09	6.69	29.76	28.89	0.14	0.83	0.83	0.13	0	0.19
ATAT1	15.58	25.56	68.59	43.06	66.62	44.44	58.55	14.48	42.39	102.77	13.66	13.84	43.58	30.07	44.41	81.16	53.77	42.96	49.31	19.72	17.36	14.93	27.25	97.96	46.71	65.27	63.5	33.26	28.44	15.91	19.3	69.86	48.76	54.34	68.96	31.78	47.27	14.07	94.26	50.68	48.64	51.93	24.18	51.63	140.89	43.03	15.92	16.61	34.23
RMDN1	52.19	27.15	48.31	30.55	36.39	32.52	25.87	11.84	32.71	44.87	33.01	30.35	35.16	16.43	26.51	30.69	27.13	29.66	21.98	14.25	31.33	31.68	30.54	26.22	24.64	49.21	13.22	17.46	22.19	33.75	45.81	45.45	27.03	32.99	22.86	17.24	31.35	31.38	29.55	34.61	26.86	27.01	16.4	23.76	26.77	30	43.77	21.2	31.03
SEC14L4	9.81	0.95	0.25	0.23	0.27	0.72	0.55	0.16	0.24	4.22	0.24	0.24	0.33	0.53	0.37	1.73	0.36	0.37	0.12	0.41	0.03	5.3	0.33	2.31	0.22	0.23	3.52	1.68	0.44	0.31	0.33	0.42	4.21	0.17	0.37	0.2	0.08	0.24	1.76	0.7	0.36	0.13	0.4	1.46	1.47	0.69	0.04	0.31	0.76
ASB10	0	0.05	0	0	0	0	0.05	0	0	0	0	0.05	0.05	0	0	0	0.05	0	0	0	0	0.05	0	0	0	0	0	0.19	0.05	0	0	0	0.05	0	0	0	0	0	0	0.06	0.05	0.05	0	0	0	0	0.05	0	0
PSMD1	46.89	103.01	35.32	37.89	80.05	45.48	44.47	40.28	39.56	46.31	54.7	49.94	63.02	86.27	31.88	40.62	53.86	91.46	62.99	49.07	59.03	60.66	71.23	47.48	56.09	36.47	35.29	37.09	50.3	68.31	56.82	53.93	41.57	58.42	34.34	91.81	55.38	65.91	38.05	45.8	46.14	39.89	66.12	46.39	46.81	62.85	68.18	54.24	47.06
APCDD1	6.64	14.34	6.19	60.63	6.38	39.58	56.72	7.61	2.94	97.88	75.59	41.75	8.57	18.77	41.92	7.53	40.73	16.3	42.25	75.51	58.24	18.89	67.61	45.78	102.45	15.07	41.08	8.09	73.86	47.42	10.92	16.27	30	37.32	38.25	19.47	54.52	52.85	24.37	97.33	43.83	47.81	81.55	59.15	72.68	45.42	54.3	9.75	87.15
LIPN	0.15	0.01	0.03	0.06	0.04	0	0	0.25	0.06	0.09	0.02	0.12	0.43	0.12	0	0.04	0.08	0.07	0.19	0	0.14	0.37	0.04	1.07	0.03	0.01	0.01	0	0.07	0.01	0.06	0.01	0.01	0.08	0.09	0.09	0	0.07	0	0	0	0.01	0.15	0.09	0.02	0.03	0.08	0.07	0.01
ZNF346	11.91	8.23	4.52	5.7	8.23	7.49	7.72	2.49	3.71	7.91	11.46	11.92	12.1	8.98	5.12	7.68	5.62	5.31	6.55	12.89	8.27	3.03	11.98	8.37	10.58	6.01	14.35	8.47	9.34	9.94	13.35	11.08	10.36	8.65	8.66	13.18	9.51	8.49	7.92	8.88	9.02	6.95	6.56	7.15	15.82	13.34	13.03	11.7	10.98
DNAJB12	59.17	29.78	16.71	31.96	15.34	38.62	27.62	20.36	33.58	30.56	25.51	22.63	25.45	42.51	31.67	32.11	34.77	16.08	21.34	27.11	26.94	47.39	33.11	25.7	34.79	29.42	18.38	24.6	32.08	26.62	28.26	25.2	17.88	27.89	26.2	49.36	30.86	25.96	31.76	33.97	36.49	35.66	20.69	31.29	22.06	22.29	26.13	24.41	29.55
WFDC1	2.72	5.87	15.11	14.28	11.34	7.55	17.12	14.31	2.77	51.03	288.02	52.56	15.3	53.39	14.78	15.78	27.39	22.54	30.9	9.97	379.39	3.26	152.33	37.12	5.94	8.25	5.37	9.53	139.86	372.54	4.65	3.35	27.91	26.6	63.3	42.9	113.05	195.26	4.89	14.14	8.2	7.58	26.63	21.72	49.64	25.56	121.84	41.04	142.61
MRPS7	135.09	84.91	98.66	66.77	92.94	48.31	64.87	44.74	65.88	78.87	50.63	50.6	120.35	82.39	84.63	65.34	69.41	87.98	55.68	78.16	48.09	69.77	75.92	64.39	84.48	79.4	67.8	60.46	59.43	48.92	77.27	72.23	75.41	122.42	34.74	64.54	87.17	52.13	39.56	59.65	58.55	59.14	63.6	64.17	70.26	89.31	54.96	54.46	48.77
LRRC45	13.51	16.35	28.35	15.26	42.61	12.46	19.49	4.73	24.78	18.42	4.75	4.78	57.13	18.53	12.16	45.09	22.07	29.72	13.22	9.43	5.2	9.69	9.94	17.46	35.45	11.64	13.89	21.31	14.63	5.08	7.68	10.07	13.78	23.13	18.32	4.71	26.86	7.01	15.49	13.47	10.78	11.39	12.4	13.72	42.94	28.51	5.55	10.75	8.77
ZNF565	3.55	2	4.98	3.66	2.56	3.65	5.23	1.94	2.27	4.57	4.17	3.12	3.67	3.24	4.36	7.11	3.2	4.69	2.66	3.56	4.6	2.54	3.74	11.68	5.8	4.16	5.42	3.32	3.44	3.36	2.18	4.43	4.1	3.14	5.93	5.42	3.5	3.53	5.16	6.06	4.11	5.05	4.79	3.69	11.02	11.14	4.29	3.16	4.32
TKTL1	0.1	0	0	0.05	0.54	0	0	0.09	0	4.72	0.03	0	0.09	0.32	0	0	0.25	0.03	0	1.51	0	0.33	0.23	0.17	0.07	0	0	0.06	0.03	0.1	0	0	0.04	0.17	0	0.08	0.07	0.12	0	0	0	0.03	0	0	0	0.07	0	0.19	0
LOC107987098	0.03	0.19	0.12	0.03	0.28	0.22	0.09	0.05	0.09	0.24	0.24	0.28	0.14	0.15	0.09	0.16	0.15	0.11	0.2	0.05	0.18	0.17	0.24	0.07	0.42	0.19	0.2	0.04	0.09	0.11	0.09	0.38	0.04	0.04	0.21	0.05	0.1	0.02	0.2	0.39	0.39	0.4	0.12	0.43	0.17	0.07	0.28	0.08	0.28
SYT6	0	0	0	0.18	0.32	0.07	0.08	0	0.03	0	0.04	0.02	0	0	0.05	0.04	0.02	0	0.15	0	0	0	0.08	0.03	0.02	0	0.02	0.02	0.06	0	0.02	0.07	0.04	0.04	0.04	5.57	0.22	0.09	0.21	0.11	0.08	0.04	0.04	0.16	0	0.04	0.08	0.12	0.07
SIT1	0.37	4.68	0.66	2.24	30.36	0.71	2.09	1.01	1.18	0.08	0.45	0.07	3.09	7.73	1.33	1.48	0.75	1.23	4.14	2.85	1.09	1.74	1.92	5.49	2.24	0.39	1.44	3.31	16.06	1.04	2.17	0.16	8.9	4.15	0.26	0.25	8.92	0.39	0.5	0.16	0.63	4.66	3.26	0.9	1.16	7.1	0.54	32.42	1.71
FDX2	38.86	59.4	37.96	40.57	48.23	26.41	40.7	15.41	30.94	73.23	39.27	41.65	44.05	26.54	31.19	27.7	28.75	41.72	35.2	25.51	28.86	25.66	36.73	31.28	36.51	25.76	42.91	30.61	34.77	32.86	25.62	27.39	37.77	30.55	33.32	67.1	57.07	38.91	43.38	32.57	21.62	19.96	34.21	25.45	58.33	44.73	34.37	31.89	30.92
MAP4K2	21.98	32.72	20.95	15.6	27.52	15.18	11.47	4.54	30.51	36.2	12.27	12.23	29.07	52.46	6.72	9.55	12.67	21.09	27.09	11.21	10.83	26.16	12.07	25.78	21.29	5.99	10.15	22.7	11.74	13.68	4.52	18.29	14.1	20.02	18.85	17.93	22.89	10.84	9.8	11.31	13.86	10.49	28.68	9.08	27.44	21.23	14.35	13.91	11.33
C17orf112	0	0	0	0	0	0	0	0	0	0	0	0	0	0	0	0	0	0	0	0	0	0	0	0	0	0	0	0	0	0	0	0	0	0	0	0	0.62	0	0	0	0	0	0	0	0	0	0	0	0
PCK1	0	0	0	0	7.73	0	0.07	0.05	0.09	0	0.28	1.08	0.17	0.11	0.03	0.04	0.03	0	0	0.03	0.07	0.06	0.75	0.04	0.12	0	0	0	0.1	0.43	0	0	0	0.17	0	0.08	0.04	0.28	0	0.04	0	0	0.04	0	1.07	0.08	5.17	0.15	0.48
TMEM182	2.94	4.34	3.43	3.58	3.2	2.44	3.79	0.61	5.56	5.21	0.63	0.53	1.73	4.05	5.91	2.52	3.33	4.4	2.31	3.93	1.66	3.74	2.06	2.56	5.05	4.53	3.78	12.86	2.86	1.23	2.41	6.37	2.48	5.17	1.83	5.89	2.54	0.31	1.82	3.77	6.44	3.51	2.23	3.56	2.46	2.35	0.98	0.8	2.3
CRYBA1	0	0.11	0	0	0.12	0.11	0.12	0	0	0	0	0	0.11	0.11	0	0.13	0.22	0.36	0	0	0	0	0	0	0	0.13	0	0.47	0	0.12	0.1	0.26	0.39	0	0.43	0.27	0	0	0.33	0	0.26	0.13	0.12	0.14	61.52	0.39	0	0.12	0
TSPAN6	15.02	55.43	94.9	58.76	16.71	68.18	93.42	105.97	45.25	100.83	11.61	9.37	68.01	38.68	137.95	195.3	147.84	110.17	43.62	20.92	27.5	43.81	69.76	170.6	310.32	150.13	184.59	46.35	61.92	9.57	2.97	151.15	60.43	226.65	55.41	12.36	107.82	6.98	83.95	85.6	78.82	149.91	26.3	119.9	100.67	61.74	16.58	24.37	57.32
SEC23B	15.77	27.37	35.79	22.22	67.94	19.72	12.47	22.44	45	35.48	8.09	8.91	38.19	63.48	24.32	26.57	15.58	40.97	42.6	37.6	15.87	42.01	33.61	17.53	52.57	19.62	52.45	22.98	20.8	10.02	27.24	33.2	17.94	49.66	13.83	30.67	25.21	10.44	10.72	26.28	30.74	26.81	34.01	23.4	9.51	40.47	9.14	25.52	12.61
SDC2	10.43	5.36	4.33	3.93	61.95	2.23	7.1	4.57	1.67	7.92	111.07	139.73	9.64	34.91	4.71	3.31	5.78	6.66	46.81	30.35	121.69	109.05	75.99	9.89	30.46	2.18	3.23	2.63	33.51	109.77	9.18	5.87	6.53	20.28	13.66	73.66	65.55	83.78	5.34	7.93	6.63	6.61	23.58	8.58	18.54	14.24	151.8	41.58	84.62
BMP2K	3	8.55	3.42	2.97	7.5	3.97	5.37	3.22	3.15	4.73	6.66	5.54	11.5	12.37	3.41	6.18	2.76	4.78	12.6	12.52	7.19	13.14	9.26	7.98	9.81	2.74	9.96	2.34	6.31	6.66	6.26	7.64	5.73	7.43	3.59	8.37	8.26	7.36	3.01	4.46	3.71	4.68	8.53	4.81	7.65	7.49	8.01	15.4	6.34
CTSO	25.95	12.55	6.34	10.35	10.63	15.14	15.18	3.36	9.26	21.08	21.33	19.68	8.02	13.89	15.33	5.76	10.91	14.52	16.93	5.32	28.45	11.23	30.59	15.57	7.38	5.58	9.03	5.77	16.1	17.6	8.58	42.05	15.36	22.33	10.94	29.66	24.91	11.02	13.72	19.34	19.49	33.89	11.86	22.35	7.4	7.81	25.7	23.66	21.03
PPP1R35	40.46	49.67	40.11	63.55	63.3	63.07	70.87	22.2	72.64	62.59	18.9	23.93	37.71	28.07	65.23	48.65	59.06	64.02	26.42	21.06	17.7	18.66	26.47	51.49	36.88	57.55	53.01	65.01	49.82	28.49	59.95	30.41	42.23	27.16	75.46	32.36	41.71	27.99	64.9	50.74	41.27	40.84	30.88	46.61	49.56	46.03	21.43	44.68	36.08
MAEA	33.06	38.5	50.97	54.61	41.19	63.72	43.71	25.2	47.09	96.42	37.59	36.83	56.27	36.72	66.55	75.35	45.83	54.86	44.32	51.47	38.2	44.04	56.46	36.32	96.06	37.18	63.33	86.05	56.15	42.42	33.34	86.22	53.33	53.25	66.43	42.37	44.8	37.5	70.1	76.82	62.61	74.18	50.92	65.2	142.84	31.78	43.29	37.89	48.8
TIMM50	64.98	63.82	76.31	66.8	70.07	65.05	82.58	48.22	53.17	69.47	41.02	43.77	90.45	89.96	55.19	199.47	98.94	89	68.98	82.84	38.14	81.25	54.71	70.51	74.82	61.65	75.04	73.05	45.32	44.56	57.83	47.82	70.16	93.95	98.34	51.29	69.2	53.35	63.53	61.65	49.42	50.37	122.72	52.5	127.91	91.14	43.89	62.83	42.82
KLF18	0	0	0	0	0	0	0	0	0	0	0	0	0	0	0	0	0	0	0	0	0	0	0.05	0	0	0	0	0	0	0	0	0	0	0	0	0	0	0	0	0	0	0	0	0	0	0	0	0	0
ZNF235	1.94	1.43	1.41	1.31	1.32	1.27	1.46	0.2	0.9	1.63	2.44	1.71	1.39	1.63	1.94	1.96	1.52	2.85	1.37	1.02	3.09	1.67	2.74	1.92	1.15	1.32	1.73	1.3	1.64	2.03	0.97	3.52	1.83	3.98	0.66	2.99	2.32	1.31	4.48	2.72	2.36	2.4	1.36	2.05	3.94	2.06	2.88	2.19	2.58
FOXQ1	71.11	11.04	22.46	179.23	1.56	102.18	91.7	73.92	104.52	86.01	2.64	0.3	147.43	2.83	142.34	145.5	119.82	60.46	29.2	12.21	56.44	22.5	50.59	27.22	370.48	533.47	15.51	106.21	116.84	2	23.86	211.89	82.32	161.54	47.26	0.3	3.74	0.07	95.82	228.57	130.64	126.93	17.09	122.26	323.52	207.48	1.73	1.74	111.57
ADAMTS8	0.36	0.23	0.1	0.44	0.76	0.58	1.21	1.23	0.11	1.8	7.23	23.15	0.39	0.39	0.98	0.8	0.92	0.65	0.73	0.56	14.36	0.34	2.84	1.25	0.27	0.34	0.13	0.21	4.75	15.65	0.66	0.24	0.94	1.47	1.25	1.81	11.73	18.57	0.2	0.65	0.55	0.56	0.12	0.89	4.27	0.8	9.31	5.47	6.65
OCM	2.2	0.29	0	0.25	0.15	1.12	0.47	0.11	0.13	0.18	0.81	0.48	0.44	0.56	0.14	0.17	0.29	0	0.39	0	0.47	0	0.8	1.96	0.86	0	0.17	0.46	0.3	0.16	0.4	0.34	0.51	0.17	0.83	0.36	0.67	0.7	0.22	1.07	1.18	0.16	0.47	0.53	3.47	1.2	0.34	0.4	0.37
BCLAF3	4.19	7.76	4.68	3.91	5.6	6.88	9.82	1.41	3.48	10.29	6.59	5.84	6.11	4.55	7.45	12.27	5.15	7.47	4.82	4.94	6.09	4.08	5.93	10.04	9.87	5.78	9.5	4.54	6.32	6.38	5.21	11.54	6.32	5.54	7.67	7.61	9.42	5.75	12.33	8.89	5.77	6.57	2.34	8.3	16.53	8.2	9.05	8.4	9.84
SH2D5	0.32	0.64	0.04	0.1	0.05	0.02	0.05	0.02	0.4	0.06	0.1	0	4.32	1.88	0	0.13	0.66	0.12	13.87	0.35	0.76	4.39	0.95	0.12	0.25	0.05	0.3	0.52	0.14	0.08	5.03	0	0.27	0.13	0.18	0.77	0.24	0.15	0.31	0.14	0.27	0	13.98	0.08	0.04	3.46	0.05	2.02	0.12
ATXN3L	0	0	0	0	0	0	0	0	0	0	0	0	0	0.13	0	0	0	0	0	0	0	0	0	0	0	0	0	0	0	0	0	0	0	0	0	0	0	0	0	0	0	0	0	0	0	0	0	0	0
SOCS2	1.62	27.41	2.88	10.32	4.59	1.41	2.25	17.11	9.28	7.39	62.56	39.06	22.93	18.44	4.9	26.76	7.62	7.96	23	3.48	46.46	10.49	56.29	214.08	164.01	7.26	19.42	7.85	27.88	37.99	1.77	15.29	4.85	24.33	84.53	76.54	45.27	31.79	7.52	16.27	3.86	2.65	11.48	11.53	26.36	34.02	38.39	60.92	40.55
KLHL31	0.14	1.21	1.03	1.41	0.54	2.45	2.44	0.23	0.63	1.03	0.07	0.09	1.14	0.05	1.49	1.61	1.27	1.15	0.37	0.28	0.76	0.12	0.61	2.02	0.81	0.95	3.54	0.82	1.21	0.04	0.67	1.51	4.11	0.33	4.3	0.03	0.46	0.03	6.19	1.71	1.99	4.74	1.36	1.81	1.35	1.96	0.18	0.14	1.81
IRS2	5.94	0.57	1.02	1.34	27.99	0.84	1.29	0.7	2.74	0.43	4.75	5.29	2.24	13.22	0.35	1.56	2.99	2.24	9.39	7.41	8.58	5.76	1.35	6.47	10.88	11.16	0.61	1.55	3.52	6.31	2.14	3.11	0.95	1.02	2.18	55.47	6.02	9.65	5.23	2.84	1.21	2.63	2.86	9.67	3.99	1.21	10.42	6.48	7.74
SMC1B	2.11	1.45	1.35	0.05	0.25	0.02	0.08	0	0.61	0.38	0.02	0.02	0.39	2.15	0.14	4.03	0.23	0.64	0.15	4.95	0.06	0.27	0.15	3.08	0.89	3.25	1.17	2.58	0.04	0.04	0	0	0.27	0.48	0.48	0	0.07	0.06	0.09	0.16	0.29	0.41	1.32	0	7.47	7.52	0.04	0.1	0.05
DPY19L2	0.84	1.07	0.67	1.17	6.14	0.69	2.31	0.66	1.08	2.03	15.23	16.68	5.25	4.29	1.01	5.55	0.64	1.09	3.48	0.89	18	1.34	26.14	8.23	6.49	0.92	1	1.12	6.83	16.84	1.42	0.98	1.55	4.01	5.5	36.09	13.99	11.36	3.51	3.79	0.97	1.28	3.17	1.21	8	6.61	22	22.31	21.04
CLGN	1.18	0.06	0.08	0.48	10.92	0.03	0.06	0.09	0.05	0.21	0.41	0.82	0.76	0.06	0.13	1.46	0.58	0.34	0.23	0.06	0.37	0.51	2.14	1.68	1.84	0.33	0.92	0.75	0.15	0.22	0.13	0.07	0.5	4.32	0.11	58.2	0.53	0.19	0	0.04	0.2	0.19	0.03	0	6.13	0.44	0.26	1.97	0.94
ZDHHC5	60.86	79.45	60.42	52.09	42.37	64.03	49.9	54.06	47.87	76.47	27.88	24.47	73.99	66.64	42.6	52.05	51.93	88.17	68.98	65.18	38.55	80.08	58.66	47.67	73.36	52.48	84.05	51.52	49.26	26.12	58.83	79.95	66.92	64.71	46.83	30.45	55.37	27.82	51.26	64.61	66.18	58.65	58.88	65.89	68.53	124.73	31.79	27.5	40.56
KLHL35	0.9	2.34	1.36	0.61	3	0.64	1.24	0.19	0.3	4.63	0.41	0.27	1.35	0.84	0.62	2.05	3.53	1.24	0.83	1.63	0.35	0.98	0.59	3.55	1.23	0.1	5.57	10.76	0.86	1.01	0.99	0.59	1.84	0.28	1.03	7.78	0.76	0.24	1.11	1.21	1.6	0.8	2.89	1.96	1.42	1.42	0.19	0.95	1.15
TMTC3	3.54	17.37	7.09	8.18	4.35	6.8	7.62	2.89	4.09	19.28	5.89	4.73	9.6	8.43	6.15	9.27	5.73	13.86	8.89	4.03	5.67	7.35	11.72	3.82	8.32	9.99	11.65	9.45	5.87	5.36	23.72	12.15	7.47	13	6.46	6.74	8.94	4.88	9.94	11.37	12	8.59	12.99	9.01	8.04	5.73	6.29	4.04	8.49
NCOA4	105.94	112.01	57.8	84.18	47.63	67.86	64.36	42.13	62.69	94.4	110.73	93.95	59.49	138.32	72.6	55.68	54.43	57.37	71.62	45	106.42	73.82	100.94	49.38	99.79	205.61	68.61	112.15	77.54	111.54	102.46	138.96	85.53	125.83	37.96	67.14	96.25	92.49	57.1	90.9	90.52	95.39	140.74	88.16	34.14	37.01	136.04	84.34	93.8
CSTF1	12.02	33.16	28.4	33.33	35.72	20.02	21.58	7.29	22.99	41.7	18.12	18.62	39.22	23.42	19.91	20.82	20.89	38.66	28.29	26.37	18.82	16.39	26.29	28.86	33.36	17.26	43.73	31.66	21.93	17.94	34.47	29.92	30.62	37.84	17.67	15.76	30.08	16.6	20.83	23.67	27.03	27.3	26.47	25.48	32.12	40.37	23.02	20.83	19.57
KLF2	5.91	6.38	3.07	42.08	15.82	12.6	41.79	22.87	7.25	14.17	128.14	101.07	22.48	20.83	4.02	13.23	8.9	5.85	13	6.11	138.01	13.08	62.44	14.95	5.29	10.41	3.17	6.74	56.29	91.29	1.52	11.22	6.9	37.76	10.85	175.38	40.52	51.49	8.11	46.89	2.33	6.76	10.75	19.54	14.93	9.84	54.68	184.7	108.56
SENP5	7.75	11.6	6.78	3.96	5.48	2.9	6.86	3.9	7.77	7.84	6.94	5.55	10.27	7.85	3.55	11.16	3.9	7.6	8.5	9.48	7.33	16.48	9.64	13.31	15.59	4.16	14.24	12.97	4.56	4.51	11.25	17.08	8.29	8.78	4.46	7.93	8.47	4.03	4.36	5.29	5.92	8.9	19.24	6.88	9.04	6.82	8.65	7.09	6.54
SETSIP	0	0.08	0	0	0.09	0.16	0	0	0.15	0	0	0.09	0	0	0	0	0	0.18	0	0	0.09	0	0	0.22	0	0	0.16	0	0.08	0	0	0	0	0.09	0	0.09	0.09	0	0	0	0	0	0	0	0.14	0	0	0.09	0
C8G	0.64	1.97	0.23	0.66	1.94	1	1.21	0.7	1.68	2.3	0.8	0.56	2.19	2.63	0.36	1.71	3.11	0.37	0.34	0.42	0.72	0.67	1.06	0.76	1.4	0.31	0.61	1.62	1.06	0.63	0.69	0.31	0.96	0.29	1.26	0.4	3.68	0.51	0.99	1.12	0.3	0.34	1.6	0.47	0.17	2.96	0.4	1.51	0.38
EIF6	158.27	388.65	467.85	661.64	378.03	438.14	476.83	628.6	350.47	773.76	146.42	137.23	548.92	394.46	538.04	528.53	661.3	419.79	534.93	258.65	161.81	385.2	302.75	446.29	287.2	255.62	441.36	1136.08	293.77	152.43	324.21	437.58	658.27	329.24	627.48	127.54	234.43	174.2	296.57	301.72	329.05	484.23	368.78	324.95	296.81	442.46	138.2	276.3	205.05
SOGA1	9.2	11.22	8.1	2.3	30	2.58	5.99	2.1	3.98	10.9	21.62	23.84	4.96	10.19	7.44	9.71	6.8	15.28	9.65	18.31	17.91	9.43	9.28	13.5	8.21	4.36	18.8	8.87	8.57	19.07	8.83	4.57	8.1	12.57	7.87	8.25	17.52	16.9	8.14	4.33	4.54	1.37	9.09	8.05	27.17	10.55	26.77	8.71	12.14
POLR3B	1.57	6.98	7.32	5.38	3.88	5.12	4.07	3.37	5.18	9.62	3.78	3.91	7.82	12.49	5.08	8.68	2.91	10.24	4.01	5.23	5.01	4.26	5.99	7.13	6.88	3.61	6.78	14.02	4.59	4.54	7.67	11.12	6.77	5.09	5.89	4.61	4.71	3.16	3.68	5.13	5.14	5.49	6.27	5.21	3.13	14.94	4.76	3.38	4.42
DACH2	0	0.03	0.76	3.7	4.01	1.61	1.16	0.03	0	1.45	0.04	0.1	0.15	0.03	3.21	0.15	1.07	0.08	0.04	0.03	0.25	0.03	0.4	0.12	0.54	1.29	0.08	0.14	0.29	0.01	0	2.59	0.01	1.66	2.69	0.58	0	0	0.51	4.03	1.53	0.84	0.08	2.74	0.15	0.05	0.05	0.17	0.84
SMARCA5	13.86	29.51	16.72	17.37	14.14	18.38	17.5	8.28	23.67	16.86	23.56	19.96	23.26	30.53	19.68	21.97	14.19	23.98	22.62	25.39	27.19	24.14	31.26	20.15	15.8	17.95	39.08	15.45	18.94	20.37	20.75	35.01	21.02	25.15	11.96	36.17	22.31	14.95	16.79	24.57	27.61	23.32	15.41	23.71	22.89	13.63	29.67	23.32	27.83
S100A7A	0	0.02	0	0	0	0	0.17	0.08	0.27	0	0	0.02	1.01	0.03	0	0	0	0.02	4.99	0.05	0	12.12	0	6.15	0.79	0.02	0.86	0.06	0	0	5.93	0	0	0	0	0	0	0	0	0	0	0	86.77	0	0	0	0	0	0
PHOX2B	0	0	0.02	0	0	0	0.03	0	0	0	0	0.11	0	0	0	0	0	0.03	0	0	0	0	0.03	0	0	0	0	0	0	0	0	0	0	0	0	68.75	0	0	0	0	0	0	0	0	0	0	0.15	0	0.03
LOC100996709	15.63	96.85	9.37	9.4	14.21	11.72	12.04	4.44	11.84	7.84	19.81	16.51	6.02	5.33	7.93	11.42	10.11	6.5	8.47	5.39	20.03	2.75	13.03	16.44	7.86	10.01	5.91	6.79	37.06	25.85	9.27	12.21	13.33	8.43	12.74	18.71	17.42	16.15	18.57	14.4	9.34	9.27	3.55	13.8	28.15	17.55	27.43	12.09	17.64
GLIS3	19.38	1.5	0.47	0.22	4.4	0.75	0.49	0.55	0.27	0.53	2.7	1.5	1.01	3.09	0.74	1.64	0.7	1.11	3.89	1.51	2.99	2.47	5.5	0.9	0.93	0.14	0.32	0.22	2.3	4.16	0.52	0.43	0.82	4.29	0.72	1.06	2.83	4.76	1.13	0.45	0.68	0.35	2.27	2.18	1.76	7.03	1.94	2.26	2.76
NME3	97.89	7.72	50.32	153.64	85.8	122.41	119.37	26.42	108.43	162.39	70.5	80.12	41.36	44.46	90.5	64.02	75.82	114.35	51.17	63.07	60.09	21.96	62.62	64.11	87.74	77.04	35.55	89.02	82.45	76.6	69.74	45.77	119.37	40.07	172	140.23	57.08	66.68	117.86	77.54	82.8	79.35	63.41	63.81	43.65	84.81	66.96	83.17	103.24
ACADS	5.59	40.47	7.84	14.84	19.04	18.45	10.28	13.16	21.75	55.23	25.26	20.73	13.03	17.11	18.64	18.5	19.69	31.72	4.84	9.67	15.71	9.42	20.92	7.9	18.8	12.97	12.06	53.48	24.37	24.1	15.95	19.49	22.69	18.16	9.81	7.53	24.31	23.94	19.49	20.76	12.14	9.08	10.51	18.01	13.31	16.96	24.01	12.74	20.37
NIPAL2	6.42	9.73	19.72	18.23	14.52	28.22	28.97	11.81	21	63.53	6.74	2.38	18.02	6.87	17.24	18.64	22.58	27.62	17.51	1.32	9.51	32.63	35.29	14.49	16.2	29.06	10.69	24.72	21.31	8.39	18.64	53.1	33.2	16.26	14.92	8.83	10.07	3.92	20.5	31.7	35.53	51.82	17.25	23.92	6.41	8.11	5.48	7.58	22.28
TMEM37	3.61	8.49	3.2	6.58	4.74	3.79	6.93	4.66	3.53	9.09	5.46	4.94	2.24	7.81	3.44	6.47	8.59	4.33	2.5	4.3	3.66	1.57	14.05	8.49	20.05	4.09	3.89	49.64	8.05	7.27	4.06	3.91	32.52	3.67	3.78	2.21	4.64	6.54	1.79	8.21	3.37	5.49	5.57	2.92	3.96	9.49	9.34	8.4	6.68
ZNRF1	8.42	33.42	15.67	9.9	17.63	11.33	14.05	12.53	15.18	24.21	12.25	19.7	10.97	17.94	13.13	33.63	19.51	24.66	10.83	12.49	11.01	14.93	14.93	30.01	6.93	12.76	22.16	27.7	14.1	12.42	8.23	19.83	24.38	26.02	17.25	28.51	19.21	7.85	24.63	14.38	13.15	10.72	9.09	23.42	20.81	30	14.97	10.99	12.55
GUCY2D	0.22	0.13	0.05	0.26	0.04	0.18	1.07	0.38	0.16	3.04	0.03	0.04	0.23	0.25	0.08	0.25	0.63	0.28	0.52	0.1	0	0.35	0.22	0.61	0.25	0.98	0.45	0.62	0.24	0	1.53	0.7	0.13	0.12	0.02	0.01	0.66	0.11	0.24	0.13	0.13	0.09	0.46	0.27	0.08	3.06	0.03	0.25	0.09
GPR119	0	0	0.06	0	1.82	0	0	0	0	0	0	0	0	0	0	0	0	0	0	0	0	0	0	0	0	0	0	0	0	0	0	0	0	0	0	0	0	0	0	0	0	0	0	0	0	0	0	0	0
MAGEA11	0	0.46	4.37	0.41	0.04	1.76	0.18	0.35	0	15.46	0	0	0.02	0.53	1.2	0.1	0.09	0.18	0	1.52	0	3.42	0.28	2.31	0.2	0	0.2	16.14	0	0	45.42	1.18	1.25	0.71	6.81	0	0.05	0	1.4	0.3	0.11	0.34	14.59	0.67	3.12	0.3	0.15	12.22	0.11
STK36	18.85	10.12	10.8	27.04	31.86	28.38	46.25	5.18	23.55	17.86	16.54	14.64	22.58	8.49	29.81	11.63	15.94	32.42	11.78	7.34	15.03	5.41	20.47	33.19	27.14	17.08	27.74	15.78	16.85	19.52	6.06	28.03	34.63	11.97	45.45	19.47	33.07	15.66	56.38	30.75	29.97	28.85	11.07	27.53	39.94	18.99	16.44	16.73	20.58
ZNF280A	4.96	0.32	0.03	0	0	0	0.04	0	0.1	0.23	0	0	0.04	0.43	0	0.34	0.48	0	0	0	0.04	0.22	0	0.6	0	0	0	0.58	0	0	0.47	0.04	0	0	0	0	0	0	0	0	0	0	1.03	0	0	0.04	0	0	0.05
NFIL3	32.5	20.27	12.87	8.45	17.54	9.16	11.15	22.73	15.97	16.45	41.9	46.29	32.47	61.81	2.98	16.36	10.41	12.22	33.57	73.47	92.55	82.22	54.38	19.02	23.06	5.48	32.29	21.27	15.71	37.91	32.46	8.02	20.88	22.58	13.36	50.73	22.66	30.89	6.4	11.74	14.11	8.46	38.5	8.44	7.53	27.88	29.99	72.87	28.77
LOR	0	0	0	0	0	0	0	0.07	0	0	0	0	0.48	0	0	0.11	0.38	0	0	0	0	0.56	0	3.69	0	0	0	0	0	0	0.43	0	0.11	0.11	0	0	0.22	0	0	0	0	0	0.1	0	0	0	0	0	0
PLXNA1	9.42	45.53	32.04	11.41	17.06	14.68	22.47	7.39	22.11	45.95	9.45	7.89	22.55	16	47.39	30.22	23.38	31.67	38.6	50.05	17.13	51.6	23.21	30.67	25.49	6.83	19.18	42.42	14.76	10.91	59.81	18.06	38.53	24.69	33.04	13.02	35.28	10.58	44.47	28.16	20.05	35.24	25.98	38.84	29.56	31.44	11.32	12.52	13.73
LRRC58	3.67	17.25	10.73	8.78	11.14	8.19	15.35	5.78	14.18	10.05	11.54	13.73	19.33	10.29	8.87	21.14	10.22	13.52	16.66	37.07	10.91	14.44	9.94	15.68	23.19	6.44	19.74	27.92	9.58	11.09	15.19	13.41	16.21	10.74	11.93	19.74	16.03	10.52	7.48	8.29	11.18	8.48	11.57	7.59	20.15	19.47	15.5	12.56	13.76
MRPS9	41.6	39.01	36.41	28.16	33.34	32.62	28.14	17.62	33.53	22.02	36.87	42.26	32.98	47.84	35.32	45.47	28.5	30.6	22.36	35.69	39.87	33.07	43.99	31.96	38.72	27.18	23.39	53.7	33.13	40.77	28.15	45.46	25.41	39.97	21.47	38.17	45.17	27.44	34.61	40.8	43.28	38.41	27.75	32.25	51.03	33.31	47.89	32.61	43.92
CDC14C	1.12	0.19	0.31	0.25	0.3	0.5	0.51	0.12	0.32	0.49	0.32	0.33	0.3	0.4	0.35	0.23	0.78	0.4	0.29	0.23	0.11	0.11	0.51	0.81	0.42	0.1	0.6	0.29	0.2	0.3	0.14	0.45	0.26	0.22	0.57	0.61	0.27	0.21	0.25	0.32	0.43	0.19	0.52	0.38	0.93	0.9	0.16	0.23	0.3
PATZ1	23.24	17.21	45.65	38.39	60.8	45.55	36.2	5.25	39.81	80.32	25.07	31.32	18.37	21.81	57.2	75.95	45.77	57	16.56	39.82	23.81	6.95	15.71	31.07	22.25	75.93	50.03	33.26	37.05	27.8	18.07	53.33	39.22	96.52	40.95	23.91	43.62	28.08	83.45	47.68	65.4	60.3	9.76	61.57	132.23	20.98	33.05	18.85	33.16
107985837	0.08	0	0	0	0	0	0	0.04	0	0.02	0.17	0.06	0.04	0	0.02	0.02	0	0	0.03	0	0.02	0	0.06	0.08	0	0	0	0	0.14	0	0	0	0	0.07	0	0.17	0.15	0.07	0	0	0	0	0	0	0	0.02	0.11	0.04	0.44
IKZF2	0.58	2.52	3.8	4.72	0.76	10.11	7.43	4.32	1.33	6.33	0.37	0.45	3.34	0.68	4.24	9.87	4.77	9.15	3.02	1	1.35	0.79	4.08	3.22	12.17	4.72	0.46	12.21	3.99	0.29	0.41	14.7	5.86	8.5	2.97	0.5	5.4	0.31	5.94	10.48	12.01	17.57	1.37	8.41	17.1	10.35	0.57	0.92	4.52
FBXO42	8.55	12.91	12.53	8.63	9.3	9.78	8.77	4.61	9.28	12.78	13.42	12.85	7.72	9.86	9.06	11.06	6.33	12.12	9.51	10.79	12.51	9.13	10.74	11.17	13.35	9.23	18.42	13.27	11.43	13.67	10.45	14.58	11.77	10.76	11.15	7.86	12.84	16.22	12.33	13.68	15.23	11.63	11.81	11.85	19	18.33	16.04	10.69	14.39
TMEM106B	27.39	15.24	5.03	7.68	5.25	9.88	14.18	3.78	22.53	8.79	17.84	13.84	16.54	15.6	7.87	5.48	5.16	17.37	14.87	6.82	18.34	19.59	13.53	10.12	14.35	6.32	15.77	9.24	9.59	15.4	11.05	19.45	14.07	15.52	4.36	24.21	18.99	10.73	8.01	12.02	14.45	12.59	15.73	12.51	11.03	9.19	19.01	13.52	13.81
OVOL1	6.88	10.49	82.05	61.31	4.53	29.33	101.22	198.95	54.94	124.05	3.1	0.32	86.85	100.63	23.84	10.89	114.14	36.97	21.39	8.76	76.5	220.73	23.31	57.36	80.17	147.06	30.5	17.72	42.35	2	10.94	210.99	8.29	57.68	72.82	0.18	5.46	0.06	66.59	93.08	66.19	35.04	31.47	207.22	114.84	29.86	1.97	0.03	103.02
DNAH2	3.98	1.23	0.08	0.18	0.03	0.29	0.37	0.1	0.31	0.79	0.08	0.03	0.94	0.15	0.04	0.12	0.25	3.64	0.17	0.09	0.08	0.48	0.58	0.52	0.04	0.05	0.07	0.3	0.59	0.03	0.15	0.2	0.07	0.06	0.05	0.19	0.12	0.02	0.68	0.65	0.34	0.3	0.12	0.44	0.74	0.23	0.01	0.07	0.51
LRPAP1	17.4	24.1	34.79	40.95	29.57	31.66	28.42	23	19.65	51.16	26.33	22.94	29.87	27.11	45.26	32.35	22.47	25.63	32.32	21.42	27.72	22.1	31.54	21.96	45.87	36.11	43.38	77.32	23.53	26.07	21.52	27.87	34.53	40.03	25.44	32.59	30.83	22.56	29.67	42.35	33.74	31.18	39.57	36.03	33.3	18.75	23.97	22.63	29.23
SCAMP1	11.03	9.52	10.42	12.45	15.64	12.55	13.81	5.75	7.88	13.59	14.59	12.11	17.67	9.39	9.05	13.8	11.2	7.36	14.3	13.24	15.87	15.11	13.28	12.78	12.74	18.13	10.78	9.64	9.69	14.38	18.46	27.3	11.31	12.64	10.18	50.25	15.21	7.29	11	16.04	20.1	16.8	5.99	15.66	11.73	7.94	17.89	9.13	15.9
CLVS2	0	0	0	0	0	0	0	0	0.01	0	0	0.05	0.01	0.01	0.01	0	0	0	0	0.04	0.06	0	0.17	0.02	0	0	0.01	0	0.01	0.03	0	0.01	0	0.01	0	3.72	0	0	0	0	0	0	0.01	0.02	0	0	0.05	0.16	0.03
ARMCX5-GPRASP2	0.08	1.28	1.48	1.39	0.47	0.62	1.03	0.1	0.27	1.13	2	4	0.36	1.32	1.09	0.46	0.63	1.01	1.04	0.33	2.23	0.21	0.77	0.56	2.02	0.56	1.54	0.56	1.09	2.83	1.04	2.22	0.96	1.11	0.62	5.02	2.72	3.47	1.94	1.63	2.58	2.31	1.19	2.14	1.53	2.3	4.34	1.94	2.21
C12orf73	6.31	10.28	8.24	6.64	10.15	5.53	4.61	2.1	14.3	9.15	7.63	6.96	4.62	8.73	5.31	9.23	4.6	7.15	6.89	5.57	5.64	6.07	4.53	11.89	8.14	7.5	17.16	14.09	4.39	5.78	14.85	7.78	6.41	6.69	24.45	10.3	10.92	6.37	7.45	8.68	9.02	8.22	8.15	5.6	6.5	15.53	7.66	5.66	6.05
GLRX	40.11	67.54	9.08	65.91	49.5	73.48	34.11	11.95	30.86	20.32	38.04	37.16	47.65	116	27.5	132.77	10.8	18.08	62.75	69.13	33.28	36.97	107.91	54.62	10.27	7.08	16.49	14.92	66.53	35.12	16.48	23.6	87.52	62.36	31.81	95.04	59.96	65.88	30.54	52.23	23.64	25.79	27.3	37.99	24.99	36.8	33.81	111.79	38.48
LOC102724993	50.12	158.47	138.77	103.3	250.69	189.37	216.57	56.77	179.69	220.38	357.01	339.79	109.08	145.28	137.61	157.34	171.11	294.93	108.37	93.65	201.89	82.34	204.74	343.38	239.74	317.44	272.36	191.46	165.78	220.16	127.76	165.06	181.66	137.23	378.06	283.38	294.49	261.12	213.6	199.83	204.33	114.52	161.24	128.15	739.77	188.25	228.23	127.15	196.43
EIF3F	220.4	200.63	231.05	331.87	260.08	380.53	225.76	257.93	214.9	140.25	333.5	364.24	276.45	326.69	378.16	214.73	303.3	165.08	214.49	326.94	306.8	156.84	358.3	215.15	243.35	360.27	175.93	299.64	367.19	367.51	222.1	457.03	316.26	357.15	115.9	268.63	402.56	314.09	308.55	333.11	375.61	290.81	279.54	389.98	163.39	188.18	371.26	350.39	404.38
CHST13	0.1	0.53	0.12	0.16	0.84	0.22	0.1	0.37	0.17	0.23	0.3	0.25	0.14	0.96	1.27	0.05	0.14	0.15	0.36	0.65	0.05	0.63	0.3	0.61	0.21	0.05	0.05	0.19	0.75	0.25	0.29	0.05	0.53	0.15	0.35	0.11	0.57	1.18	0	0.06	0.05	0.41	0.24	0	0.08	0.96	0.31	0.85	0.17
GUCA2B	0	0	1	0	1.16	0	0	19.11	0	0	0	0	0.49	0.31	0	0	0.32	0.17	0	0	0	0	0	0.64	0	0	0.19	1.17	0	0	0	0	0	0.18	0.91	0	0	0	0	0	0	0	0.17	0.19	0	0	0	0	0
GPR174	0	0.39	0	0.17	0.41	0.06	0.14	0	0.06	0.08	0	0.07	0.13	0.83	0	0.46	0	0	0.8	0.25	0.21	0.13	0.15	0.54	0.31	0.08	0.08	0.07	0.48	0.07	0.18	0.08	0.23	0.3	0.13	0.16	1.07	0	0	0.08	0	0.6	0.07	0.08	0	0.78	0.08	3.04	0.25
TRPC1	0.22	0.89	0.25	0.21	2.47	1.96	1.97	0.24	1.08	0.29	8.65	8.87	2.72	1.28	0.79	2.29	0.48	1.04	3.57	0.58	10.31	2.45	5.43	3.63	3.17	1.07	0.59	2.58	2.66	8.75	3.04	1.61	1.42	1.42	1.4	14.37	6.64	5.56	3.65	0.93	2.09	0.4	2	1.44	3.81	0.61	12.46	6.98	9.35
EDN1	11.58	19.32	11.8	6.13	1.52	4.42	4.35	6.19	2.78	5.34	3.79	3.46	7.85	3.34	2.03	9.51	3.09	6.52	87.25	20.07	16.41	5.54	36.22	37.5	33.92	3.54	5.78	2.13	16.23	4.74	3.5	5.27	9.48	24.95	2.92	16.18	21.36	6.2	7.74	3.6	3.65	3.98	24.13	23.38	24.38	10.01	6.12	15.54	4.94
CPB2	0	0	0	0	1.32	0	0	0	0.12	0.12	0.1	0	0	0.05	0.09	0.06	0.05	0.1	0	0	0	0.15	0.05	0.07	0.06	0	0.06	0.67	0	0	0	0.06	0	0.06	0	0.06	0.11	0	0	0.06	0	0	0.14	0	0	0.12	0	0.05	0
LRRC3B	0	0	0.05	0.02	0.12	0.06	0.01	0	0	0.43	3.58	10.22	0.06	0	0.98	0	0.06	0.02	0.15	0	3.91	0	3.15	0.24	0.14	0.2	0	0.06	2.02	5.47	0	0.03	0.02	0.39	0.33	0.79	1.99	0.11	0.09	1.01	0.06	0.06	0	0.35	0.99	0.03	17.52	0.42	13.05
ZNF562	5.44	12.36	20.66	21.85	8.77	11.87	20.62	9.43	9.91	47.08	6.91	7.68	12.52	9.68	13.38	40.39	12.75	15.09	11.17	7.02	9.81	12.07	13.6	29.7	75.74	13.41	17.48	14.64	13.02	8.37	2.17	16.28	25.89	67.66	20.54	8.75	9.29	7.09	18.29	23.37	27.81	29.55	15.44	20.35	65.4	25.57	10.14	6.21	14.71
RPL34	2304.16	1984.58	2650.47	2754.3	1491.24	3729.04	2385.25	1771.58	2197.34	1534.33	2776.35	3072.27	1181.25	1545.81	3993.84	1312.41	4652.1	1769.95	1274.16	1424.43	2890.82	1494.43	2899.06	2046.85	1509.95	4248.32	1281.81	1334.11	2828.72	2797.17	1661.42	3766.97	2075.61	1838.33	3267.11	3345.27	2603.73	2554.42	4264.31	3778.03	4372.52	4066.74	1225.82	3334.64	2265.35	1924.62	2953.49	3395.46	3811
ADAMTSL5	27.09	1.23	1.2	6.73	1.83	20.57	3.67	15.57	11.99	2.16	4.23	4.88	5.24	4.38	1.41	1.63	4.47	23.47	13.73	1.3	8.23	9.71	13.29	4.46	2.44	0.68	1.46	9.37	6.81	4.78	5.19	15.33	7.29	3.27	14.07	1.34	3.01	3.06	8.78	28.58	11.81	1.04	22.67	7.12	6.24	15.45	3.85	7.55	17.22
CBX7	5.54	5.04	7.33	13.97	20.07	14.88	13.5	3.21	20.42	20.73	105.44	123.69	6.47	6.78	27.34	13.52	9.47	7	8.43	11.22	97.74	4.69	19.66	9.61	8.7	13.52	7.76	16.39	41.09	104.12	2.97	30.88	18.39	25.93	14.91	66.79	59.89	93.82	27.1	25.43	20.56	17.22	8.03	19.79	11.6	19.11	140.45	43.34	72.2
IMMT	55.7	71.88	63.18	62.87	59.97	58.04	50.32	29.75	72.69	57.35	77.43	77.68	81.52	56.15	52.95	100.09	57.77	76.43	60.84	107.85	72.06	69.4	76.99	61.66	81.04	45.15	69.22	84.2	65.08	85.6	90.35	79.13	71.37	85.14	48.36	81.33	73.6	71.14	46.13	59.17	73.37	76.16	52.15	56.95	91.39	102.22	102.03	50.87	71.09
TYW1B	3.07	1.99	3.7	4.37	3.04	6.5	5.65	1.04	7.87	3.31	3.95	5.66	2.78	7.22	3.56	5.64	4.71	3.67	1.55	2.42	2.96	2.53	7.27	4.06	3.72	7.98	4.21	8.88	3.17	2.37	3.93	5.52	3.53	4.5	4.72	12.67	4.42	2.75	4.04	7.86	6.3	1.89	1.34	3.82	12.26	6.51	5.25	8.25	5.28
OR10H1	3.9	0	1.27	1.57	0	1.95	1.68	0.51	0.28	0.84	0	0	1.49	0.29	0.71	1.21	1.13	0.32	0.1	0.15	0	0	2.22	3.45	2.22	4.37	0.54	0.86	0.16	0	0.14	1.76	0.35	12.9	0.14	0	0	0	9.81	3.12	0.18	0.68	1.77	6.47	1.41	0.09	0.35	0	1.33
C16orf90	0	0	0	0	0.45	0.09	0	0	0	0	0	0	0	0.12	0	0	0	0	0	0	0	0	0	0	0.09	0	0	0	0	0.21	0	0.08	0	0	0	0	0	0	0.29	0.12	0	0	0.4	0	0	0.29	0.14	0	0
UBQLN4	39.77	48.45	54.96	47.34	117.69	47.19	85.08	30.34	69.53	57.96	32.93	30.92	48.9	40	87.88	31.61	45.89	47.79	38.18	45.76	34.33	44.97	46.1	56.94	115.07	40.93	80.69	43.41	39.86	35.13	38.19	51.44	54.76	95.43	61.54	34.57	50.9	33.18	55.71	49.79	51.09	50.66	35.05	51.29	123.84	79.3	44.42	32.87	39.11
ODR4	22.58	9.51	12.21	12.66	5.85	14.06	19.09	4.79	13.08	15.74	9.66	9.77	18.66	15.85	19.41	10.32	8.31	16.34	13.71	10.44	11.95	9.34	16.82	20.31	20.67	11.45	25.1	14.69	10.98	8.51	14.09	26.73	12.55	23.37	16.19	28.94	22.04	7.08	17.37	17.48	19.62	12.89	10.07	12.49	24.07	10.74	10.94	12.05	16.13
NDUFAF7	17.86	19.4	14.61	12.5	11.6	12.9	13.5	4.72	17.16	9.93	13.21	13.71	15.62	14.61	12.7	20.66	8.33	15.21	8.96	18.98	11.85	12.93	16.87	12.2	15.96	16.1	11.49	19.12	13.32	13.32	13.22	21.7	10.69	18.96	12.32	21.93	16.9	13.44	27.46	16.92	19.93	14.1	13.58	15.85	35.4	17.19	17.62	15.74	15.15
LOC105374103	0.2	0.67	1.45	0.92	0.75	1.71	0.84	4.44	0.24	1.78	0.07	0.02	0.8	0.57	0.99	2.34	2	2.63	0.39	0.36	0.73	2.56	0.76	2.79	5.69	2.19	0.53	1.36	0.94	0.16	0.13	2.14	1.36	1.04	1.87	0.1	0.16	0.03	4.17	2.12	2.07	1.07	0.21	4.89	3.5	3.06	0.12	0.03	2.64
VSIG1	0.33	0.89	2.15	4.7	0.58	3.27	4.4	1.39	1.28	2.18	0.8	0.18	4.61	0.81	4.54	1.37	27.54	0.98	4.8	0.41	4.44	2	13.93	2.38	4.54	17.73	51.26	0.52	9.19	0.47	2.35	1.9	1.05	12.66	3.65	0.35	0.41	0.48	4.14	3.12	3.66	1.63	3.01	1.94	2.75	0.92	0.3	0.98	9.2
PRICKLE3	10.16	51.69	64.97	31.92	12.93	37.72	46.78	22.88	14.29	47.98	13.25	11.26	34.19	24.77	41.15	51.43	33.57	37.84	18.51	14.69	11.08	19.76	19.73	36.28	48.46	60.16	44.72	40.3	24.66	10.84	30.77	30.33	36.4	24.75	68.15	7.13	15.52	11.65	30.64	51.51	32.4	30.74	34.43	28.48	30.38	48.87	12.98	11.08	25.29
SCGB2A1	108.19	0	0	0.17	6.31	0.37	0	0	0.18	2.15	0	0	0	0	0	0.22	0	0	0	0	0	0	0.21	0.25	0.91	0	1.58	0.8	0.39	0	0	0	0	1.09	0.36	0	0	0	1.41	0.23	0.88	0.22	0.2	1.16	0.32	0	0	0	0.24
BORCS5	3.15	4.76	5.11	2.49	6.79	2.95	2.62	2.73	7.3	5.29	4.24	2.97	3.92	5.65	2.82	3.3	3.56	5.82	2.51	3.08	3.99	39.63	2.41	3.72	2.59	2.49	1.66	5.31	4.22	3.69	5.02	4.78	4.08	3.48	0.72	4.07	2.6	2.24	1.34	4.22	3.3	3.53	6.22	3.95	2.91	5.47	3.64	5.46	2.27
SNAI3	0.15	0.42	0.42	3.42	7.04	1.86	1.66	0.78	2.17	2.59	0.26	0.47	1.39	1.95	3.9	1.09	0.76	0.36	1.07	0.68	1.01	0.8	1.4	1.67	1.18	7.77	0.56	2.76	5.82	0.52	1.95	0.56	1.71	0.92	1.18	0.41	1.47	0.96	18.21	7.79	7.02	6.1	1.17	8.61	0.32	2.8	0.65	3.05	4.36
LCTL	0.17	0.89	0.62	0.42	0.84	0.63	0.8	0.04	0.84	0.44	0.38	0.36	0.49	1.37	0.53	2.19	0.35	0.94	0.62	0.15	0.23	0.45	0.7	1.84	0.68	0.71	1.37	0.88	0.56	0.24	0.59	1.4	0.33	0.55	0.81	0.21	0.66	0.29	0.88	0.51	0.86	0.87	0.85	0.3	0.74	1.86	0.05	0.85	0.49
C1QL2	0.08	0.08	0	0.03	0.12	0	0	0.06	0	0.34	0	0	0.08	0	0	0.04	0	0	0	0.04	0	0	0	0	0	0.14	0	0	0.04	0	0.04	0	0	0	0	0	0	0	0	0	0	0	0	0	0	0.05	0	0.04	0
RAB13	432.03	211.59	243.33	193.86	343.6	202.55	314.72	98.11	200.67	131.14	167.45	161.01	126.77	154.59	119.71	109.69	102.78	167.79	217.23	179.32	178.58	152.21	396.43	154.03	283.78	121.4	180.05	142.94	199.09	228.12	120.83	216.23	169.85	208.18	205.92	170.61	202.03	185.24	149.83	255.18	161.85	161.18	118.13	165.34	99.04	53.47	151.65	234.6	181.54
ACSM6	0.05	0	3.07	12.95	0	3.04	0.1	1.07	1.7	42	0	0.21	0.19	0.09	1.6	3.54	4.98	0.2	0	0	0.41	0.19	6.05	0.77	3.87	24.03	0.34	0	0.29	0.42	0	3.18	0.17	26.82	0.18	0.06	0	0.05	0.84	7.15	5.42	5.67	0	1.15	17.46	10.8	0.22	0	1.26
C2CD3	6.84	10.23	11.2	8.69	29.9	9.07	8.82	4.55	11.29	8.78	7.14	5.95	10.27	11.46	8.26	15.16	6.62	13.57	13.17	8.03	7.72	7.25	9.03	16.97	14.01	10.1	13.33	10.22	10.18	6.57	4.38	12.74	10.24	10.81	6.66	9.29	12.5	5.93	11.19	10.77	10.04	9.08	9.59	8.98	24.22	8.44	7.13	7.66	8.25
ARL5B	9.18	13.11	10.17	5.48	18.27	4.23	7.63	6.41	10.79	5.78	5.18	3.86	11.98	30.77	3.72	12.01	7.87	10.37	7.32	11.41	16.85	24.79	14.07	18.79	11.13	5.1	20.47	2.25	5.43	3.53	4.34	11.74	3.39	17.4	4.9	21.83	6.66	2.12	6.24	9.06	8.57	8.77	4.9	13.9	14.36	7.66	4.24	8.65	8.49
KHDRBS1	50.7	95.55	65.6	49.18	86.01	49.47	50.24	27.95	70.21	56.84	57.84	61.99	80.06	103.36	53.79	116.53	49.77	74.53	80.15	65.63	76.46	92.24	78.44	61.2	86.08	60.35	76.86	77.75	57.55	67.48	76.52	73.49	52.57	125.51	29.93	61.76	85.74	52.09	47.31	57.37	101.74	69.63	67.81	74.08	82.49	67.41	79.99	80.81	69.76
ZNF350	3.28	11.22	2.87	4.58	5.2	6.14	4.73	1.76	6.19	9.89	9.46	11.18	7.15	7.16	7.58	10.18	8.49	11.38	11.98	43.85	8.58	7.36	7.22	4.67	8.68	2.62	11.36	37.56	8.58	9.48	10.27	40.85	8.51	20.61	14.88	7	13.35	9.11	20.58	8.6	7.89	10.63	11.35	24.92	16.27	6.12	13.11	6.99	12.85
GABARAPL1	30.22	33.84	10.93	42.94	52.86	27.23	37.59	39.73	14.56	33.08	95.34	92.71	32.86	49.4	21.86	58.99	27.59	36.71	37.92	42.21	133.22	147.28	93.32	34.85	28.52	42.2	41.04	42.09	53.97	89.2	67.5	130.09	56.44	32.11	26.55	297.86	66.38	103.51	14.18	44.85	29.28	34.6	64.08	25.06	29.32	24.25	126.67	77.14	163.04
C20orf144	0	0	0.15	0	0	0	0	0	0.47	0	0	0.19	0	0.33	0	0	0	0	0	0	0	0	0	0.45	0	0	0.2	0.18	0	0	0	0.2	0	0.19	0	0	0.19	0	0.5	0	0	0	0	0	0	0.2	0.2	0	0
DPH7	20.9	46.76	32.32	26.77	33.6	49.12	33.17	15.59	30.41	51.24	25.13	33.09	79.8	37.69	24.84	80.83	27.41	27.44	31.87	37.2	24.65	27.37	35.8	54.27	66.81	43.98	71.06	22.45	31.4	32.63	22.66	32.74	25.03	21.46	66.75	39.89	55.06	29.54	85.86	70.64	46.91	56.58	43.1	59.4	75.03	65.51	35.63	37.4	43.3
DUXA	0.03	0.5	0.04	0.04	0.19	0	0.07	0.05	0.1	0.58	0.05	0	0.02	0.13	0	0.78	0.26	0.02	0.4	0.27	0.02	0.39	0	0.19	0.03	0.08	0.58	0.46	0.02	0.1	0.26	0.03	0.05	0.16	0.22	0.09	0.7	0	0.1	0.03	0.19	0	0.12	0	0.12	1.08	0	0.02	0.12
RPL30	9989.5	2340.34	6232.9	4484.03	6090.28	5303.75	4156.54	2827.69	7651.52	4069.6	4303.87	4114.36	3842.08	2659.38	6627.2	4213.46	4524.38	4213.2	2940.33	4281.86	3914.87	3394.89	3025.52	3957.03	4139.26	9886.19	2798.34	5783.56	3947.19	3991.06	5215.31	5061.66	3646.47	4524.15	4185.43	2888.35	4741.58	4136.73	4499	4344.95	5239.81	4158.96	2744.77	4523.21	4273.58	5410.36	4195.05	4741.14	5094.85
HLA-DOA	0.22	2.35	0.71	3.53	12.07	4.48	3.07	2.7	23.07	1.16	4.77	3.39	7.11	15.33	6.1	6.28	1.16	1.39	16.95	15.22	9.34	6.46	9.52	30.11	8.62	0.49	2.71	1.37	17.84	4.14	7.85	2.63	9.46	8.31	2.02	4.7	11.51	4.36	8.67	1.39	5.94	3.08	6.15	13.42	0.38	14.41	2.59	32.03	6.67
ZNF816	0.99	7.99	14.28	8.68	4.24	14.26	8.22	1.71	6.45	12.46	2.88	3.34	5.94	5.28	12.4	9.66	9.48	12.38	6.55	22.13	4.91	4.48	9.65	4.84	13.22	5.74	7.59	12.71	10.3	3.25	0.14	14.57	11.69	11.24	12.9	3.63	4.58	2.52	20.74	19.97	15.79	14.84	7.78	18.16	14.94	7.77	4.32	3.1	15.06
CLPX	5.14	12.62	10.28	9.97	7.99	8.82	9.79	8.88	15.46	8.75	10.27	12.19	10.8	21.37	11.83	17.11	9.35	16.39	11.39	15.64	12.4	16.44	16.43	17.87	19.25	10.38	17.18	19.65	10.06	11.16	6.58	35.4	8.56	15.13	8.49	7.47	11.8	10.67	9.88	12.8	18.35	17.53	12.5	15.44	10.68	9.61	16.23	11.7	14.18
CTRB2	0	0	0	0	0.76	0	0	0	0	0	0	0	0.5	1.89	0.18	0	0.1	0	0	0	0.11	0	0.11	0	0	0	0	0	0	0	0	0	0	0	0.38	0.12	0	0	0	0	0	0	0	0	0	2.32	0	0	0
CD1E	0	0.76	0.35	3.07	1.33	0.66	0.97	0.68	0.04	0.09	0.68	0.27	0.7	0.84	0.11	0.27	0.12	2.12	0.82	0.17	0.48	0.97	2.75	0.98	0.22	0.36	0	0.18	1.7	0.5	0.09	0.45	7.92	2.57	0.35	0.61	1.61	0.85	1.1	0.15	0.34	0.13	0.95	1.47	0.22	0.21	0.21	2.37	1.62
SMCHD1	6.1	14.32	10.24	7.2	12.04	5.96	6.69	3.84	17.2	10.87	12.15	11.32	14.56	17.6	9.17	21.33	3.52	11.44	17.64	21.15	15.57	10.28	12.26	8.64	15.98	22.86	17.45	7.72	8.78	11.43	7.5	17.13	5.19	15.46	6.17	12.81	21.08	10.57	13.66	10.57	9.29	14.45	12.57	12.6	14.93	21.74	17.46	15.22	17.09
ARL17B	27.65	35.36	5.94	8.68	25.91	9.89	9.15	1.43	13.17	30.58	9.99	14.71	18.56	31.74	7.36	10.68	4.64	14.53	6.34	10.21	5.62	3.04	9.13	16.51	18.24	6.32	6.9	13.47	6.4	6.25	3.5	9.28	14.58	12.5	12.09	25.39	18.49	16.36	16.76	10.94	15.47	16.14	8.43	5.28	30.08	30.41	12.08	20.99	7.99
POLQ	0.37	4.97	2.66	0.56	1.07	0.24	0.98	0.32	2.6	3.5	0.06	0.01	3.33	2.34	0.28	5.14	2.89	3.6	2.44	4.14	0.29	1.87	1.36	2.32	3.05	0.48	3.24	3.09	0.3	0.04	3.07	0.04	0.87	3.25	1	0.13	3.99	0.31	0.17	0.06	0.18	1.12	1.63	0.25	6.76	7.07	0.11	1.25	0.03
GBP6	0.03	2.84	0.12	0.83	0.05	0.05	1.84	0.69	0.99	0.97	0.02	0.04	6.05	0.03	0.03	0.45	0.02	6.22	9.41	0.51	0.4	3.94	0.72	3.07	0.54	0.44	0.28	0.32	0.08	0.03	10.18	0	0.96	1.66	0.39	0	0.31	0	0.41	0.13	0.19	1.03	11.88	0.13	0	0.04	0.07	0.14	0.13
SCARB1	26.65	34.11	11.58	21.66	102.7	16.18	26.71	11.07	20.68	48.1	17.63	16.34	27.31	40.22	22.39	17.79	44.45	21.54	31.97	31.12	17.77	37.34	35.55	15.85	32.89	3.59	55.22	55.22	19.23	16.26	153.74	13.96	28.16	12.68	20.93	50.98	34.29	12.09	14.38	13.19	27.01	17.25	28.74	10.58	12.92	47.8	20.78	33.97	18.79
TBC1D5	5.34	13.09	8.21	8.77	8.77	9.79	6.76	1.53	12.98	7.4	8.71	9.82	4.15	19.64	10.04	10.47	7.06	8.62	9.24	13.2	10.68	9	9.89	6.82	4.75	7.97	12.09	21.91	10.38	10.81	3.8	14.24	5.83	14.23	6.71	10.41	9.41	7.02	6.37	8.6	15.48	10.06	4.34	9.95	6.64	11.19	13.27	8.38	12.82
LOC112267857	0.12	0.11	0.29	0.19	0.2	0.3	0.47	0.17	0.2	0.14	0.69	0.85	0.52	0.11	0.27	0	0	0.54	0.15	0.21	0.36	0	0.8	0.26	0.26	0.26	0.26	0.35	0.11	0.12	0.1	0.65	0.55	0.46	0.42	1.71	0.25	0.46	0.28	0.5	0.44	0.25	0.24	0.5	0	0.45	0.51	0.12	0.56
DNTTIP2	24.8	28.05	30.76	21.9	23.68	21.96	22.95	24.97	40.75	43.58	26	28.8	67.86	32.84	21.37	47	23.72	40.09	42.28	40.93	43.42	28.02	31.51	24.19	48.16	18.13	48.4	28.91	20.76	28.28	28.64	36.82	22.28	26.58	24.44	36.93	32.58	23.99	20.16	27.61	26.82	28.52	33.46	26.1	33.91	27.5	36.59	34.1	31.98
FGFR4	8.38	0.7	0.38	0.83	24.21	1.01	0.95	1.45	3.56	3.56	4.73	2.14	1.31	2.34	2.51	2.12	0.79	0.42	0.98	0.29	3.31	6.18	50.79	1.94	0.66	0.39	1.21	4.37	5.35	3.39	10.8	0.56	1.24	5.32	3.86	1.43	1.26	0.57	1.25	1.47	1.37	0.22	1.23	2.24	12.16	15.22	1.19	1.89	12.76
GMEB2	11.16	22.45	12.81	14.41	16.9	13.77	19.5	8.88	18.33	13.13	10.8	11.77	21.86	14.33	11.28	18.06	13.14	20.33	17.99	17.18	13.18	19.53	10.83	35.58	18.89	11.26	27.11	20.89	11.68	10.64	17.54	15.78	19.63	16.81	24.96	8.84	14.47	11.16	14.59	15.43	12.2	12.44	11.36	13.51	26.69	19.49	15.61	11.85	15.44
FMO1	0.17	1.97	0.04	0.06	1.6	0.09	0	0.17	0	0.28	2.38	3.75	0.98	39.77	0	0.25	0.08	0.04	14.45	3.56	1.1	5.43	2.2	0.76	0.05	0.05	0.09	5.91	1.43	3.32	0.55	0	0.57	1.93	0.09	1.82	5.54	0.86	0	0	0	0.05	16.65	0.27	0.61	0.47	4.41	8.59	1.24
ZNF730	0.04	2.01	0.03	0	4.31	0.67	0	0.02	0.45	0.36	0.22	0.04	1.01	2.58	1.31	6.83	3.08	3.83	0.09	3.04	0.11	1.32	0.41	7.32	0	0.86	1.48	0.63	0.34	0.04	0	0	0.16	3.68	0	0.52	0.04	0.03	1.16	1.23	2.04	0.71	0.74	0.39	0.06	0.42	0.03	0.21	0.25
SPDYE6	0.05	0.09	0.04	0.27	0.18	0.13	0.11	0.14	0.24	0.13	0.04	0.04	0	0.3	0.18	0.17	0.1	0.35	0.21	0.2	0.08	0.08	0.22	0.04	0.3	0.26	0.2	0.37	0.05	0.06	0.35	0.87	0.11	0.07	0.61	0.22	0.24	0.02	0.55	0.4	0.22	0.08	0.21	0.29	0.84	0.3	0.03	0.06	0.19
HDAC4	1.47	1.01	1.12	0.8	5.96	1.16	1.31	1.08	1.85	1.26	15.83	23.21	1.79	1.54	1.65	1.14	1.46	2.32	3.32	2.16	11.39	2.11	3.87	1.79	2.19	0.74	1.56	1.84	4.64	18.86	1.81	2.12	1.42	2.8	1.13	3.35	7.17	9.18	2.07	1.89	2.06	2.44	3.03	2.07	3.13	1.94	22.65	4.04	6.92
UBQLN1	41.94	70.06	28.16	13.9	69.41	30.09	21.33	24.75	31.23	35.74	39.27	34.88	46.88	63.59	18.05	41.35	24.18	31.75	43.76	78.22	47.14	84.27	49.68	26.8	46.6	30.94	66.77	38.82	32.69	38.69	50.99	30.35	19.2	43.17	14.53	82.73	44.05	39.74	20.28	33.76	44.1	40.61	55.41	36.42	22.84	50.89	49.79	37.93	44.39
PARL	60.6	63.19	47.22	42.32	42.3	45.48	52.16	22.04	46.91	49.85	52.45	58.52	65.74	42.03	38.73	99.51	43.69	51.25	42.62	68.39	53.68	63.39	53.2	60.03	51.06	43.07	44.42	74.5	47.44	64.45	75.22	57.98	57.81	43.89	29.31	44.43	51.72	56.08	34.71	40.92	47	55.2	61.5	44.2	41.38	43.56	66.73	49.15	54.49
GALNT2	21.3	90.71	28.77	36.42	24.05	35.19	40.93	9.33	49.76	40.7	22.61	20.31	27.59	74.36	47.12	13.97	16.63	35.23	66.63	54.7	31.58	53.77	61.82	25.9	28.98	16	36.77	21.75	29.18	19.77	118.49	35.71	42.89	44.48	24.63	12.86	36.64	27.18	20.65	50.09	48.54	32.16	42.53	53.17	11.94	16.45	30.75	28.79	22.46
ENKD1	27.72	21.87	8.82	25.99	32.1	35.45	34.34	8.12	35.55	15.84	31.13	39.13	16.07	22.59	15.16	30.77	18.52	13.99	14.92	15.45	32.55	11.43	18.58	22.39	20.49	21.07	23.17	110.33	30.46	33.28	5.19	19.33	21.29	12.96	37.25	29.29	16.09	33.18	50.34	30.38	19.21	17.56	15.23	23.67	21.29	68.01	37.09	23.78	33.03
TLL1	0.08	0.02	0.07	0.08	0.07	0.06	0.02	0.44	0.03	0.12	1.18	0.9	1.3	0.25	0.19	0.45	0.03	0.01	3.73	0.13	1.12	2.04	2.49	0.36	0.09	0.04	0	0.01	1.13	0.62	1.4	0.01	0.14	0.64	0.06	1.44	0.75	1.14	0	0.17	0.02	0.08	0.48	0.08	0.18	0.43	1.31	2.11	1.07
RBBP6	20.05	19.63	18.24	17.33	27.33	21.82	26.58	15.06	17.51	33.02	26.76	27.02	26.08	27.87	18.02	31.04	27.62	32.48	20.78	24.63	37.1	15.1	20.66	50.26	29.17	21.29	45.2	29.5	22.26	23.07	15.46	28.8	19.48	25.08	28.76	47.66	30.48	21.96	34.8	28.85	32.14	28.82	19.84	27.23	65.41	35.7	27.59	31.59	33.06
MOS	0	0	0	0	0	0	0	0	0	0	0	0	0	0	0	0	0	0	0	0	0	0	0	0.11	0	0	0	0	0	0	0	0	0	0	0	0	0	0	0	0	0	0	0	0	0	0	0	0	0
AHDC1	3.25	8.88	9.32	10.6	13.45	11.3	8.14	8.61	5.75	19.24	24.04	29.78	4.53	5.44	5.82	5.5	4.45	8.4	8.66	8.42	16.05	12.86	9.91	3.91	5.63	4.74	18	10.9	13.9	21.01	15.28	8.3	10.99	10.25	17.75	6.4	16.86	22.19	13.75	21.08	14.53	10.58	18.96	11.6	12.39	8.08	27.34	11.89	14.82
MATN4	0.21	0.52	0.04	0.09	0.53	0.2	0.11	0.03	0.13	0.29	0.58	0.22	0.83	0.62	0.06	0.35	0.56	0.17	2.02	0.12	0.24	0.17	0.27	0.66	0.05	0.08	0	0.35	0.21	0.08	0.19	0.12	0.24	0.37	0.22	0.04	0.12	0.08	0.47	0.17	0.04	0.15	0.33	0.59	1.5	0.73	0.27	0.78	0.49
COPG2	22.68	31.08	27.91	16.69	22.07	13.37	20.82	7.4	13.41	21.79	12.4	11.03	16.76	21.37	30.31	22.82	12.39	18.34	8.72	23.46	20.93	18.03	24.38	16.89	24.11	10.55	29.99	19.21	12.59	12.42	8.39	18.13	16.64	16.81	13.38	29.92	83.51	10.8	13.09	25.17	22.2	23.18	10.5	31.02	25.24	18.48	18.91	12.8	18.39
ATRNL1	2.68	0.06	0.14	2.02	0	0.02	0.19	0.03	0.05	0.3	0.27	0.03	0.15	0.21	0.07	0.26	0.34	0.07	0.05	0.04	2.48	0.53	1.31	0.66	0.33	0.82	0.01	0.39	0.09	0.15	0.06	0.03	0.27	0.64	0.11	19.23	0.05	0.13	0.07	0.18	0.12	0.19	0.05	0.11	0.38	0.64	0.18	0.23	0.87
LOC107987096	0.05	0.08	0.31	0.05	0.36	0.02	0.24	0.05	0	0.49	0.05	0.07	0.11	0.32	0.08	0.81	0.81	0.36	0	0	0.04	0.12	0.11	0.14	0.52	0.1	0.22	0.76	0.1	0.02	1.35	0.07	0.12	0.02	0.28	0.34	0.31	0.02	0.31	0.13	0.11	0.12	0.07	0.15	0.21	0.29	0.02	0	0.11
WDR47	2.33	7.03	6.64	3.14	6.42	2.76	4.25	2.88	3.91	7.74	7.48	7.13	7.44	5.73	3.11	4.59	3.55	5.77	7.39	4.24	9.63	14.12	9.09	4.09	5.68	3.92	12.98	3.13	4.03	7.17	6.16	11.89	3.27	6.76	3.14	8.65	8.38	6.16	3.09	6.32	5.02	4.3	13.74	6.35	4.23	4.49	10.9	5.11	6.11
PNPLA6	40.57	52.04	58.31	36.47	59.53	36.83	51.56	21.39	30.75	53.9	27.82	32.93	37.49	31.6	47.37	31.71	25.94	41.44	40.59	35.97	31.2	19.47	42.96	35.91	34.35	25.48	45.34	19.71	46.2	38.58	12.46	25.81	38.39	22.04	56.91	28.46	40.44	44.68	59.29	64.83	32.83	32.55	35.41	42.99	65.78	59.27	33.7	35.75	36.11
THSD4	0.13	5.4	2.57	1.63	2.55	4.2	4.15	14.18	1.82	2.94	17.75	3.95	5.18	2.71	3.28	3.93	2.19	11.37	10.98	2.98	29.05	7.8	7.69	6.02	3.42	1.59	11.31	1.18	11.03	11.73	5.15	1.55	0.8	3.02	6.6	2.54	7	9.31	4.15	4.98	5.72	1.81	7.52	8.42	4.42	2.32	12.08	3.51	17.89
NDUFB7	259.01	434.85	546.72	362.53	350.68	408.76	493.12	285.85	236.73	499.36	473.59	456.31	481.51	275.64	422.67	369.01	641.24	506.95	223.41	260.89	347.99	175.03	311.22	334.54	290.73	363.01	321.43	210.3	434.14	395.87	201.72	287.51	347.8	330.48	346.7	273.67	366.12	337.47	337.51	283.94	209.6	249.94	299.89	274.13	316.24	473.59	293.36	277.5	273.97
P3H3	43.86	3.96	1.49	1.23	12.82	2.18	3.24	4.67	11.29	2.86	36.06	32.04	5.03	25.9	2.15	3.53	15.26	2.06	42.83	5.75	35.67	21.16	20.62	17.92	1.99	0.45	7.61	16.35	23.63	33.06	13.19	0.42	3.28	15.94	7.47	51.56	36.51	31.83	4.95	2.08	3.31	0.63	30.14	3.68	16.58	24.48	36.53	23.79	22.66
STK38L	5.13	14.25	9.87	4.46	9.06	4.51	5.64	22.88	5.53	13.84	16.93	13.32	14.61	16.49	2.66	9.75	7.12	12	19.89	8.93	26.22	77.87	18.35	8.76	8.91	4.84	12.22	4.86	8.54	16.83	10.74	12.07	6.74	12.73	2.92	14.14	18.48	9.43	6.92	8.38	9.42	7.67	18.79	12.39	11.5	14.07	17	13.5	13.19
RBM41	5.78	8.9	7.94	7.66	4.8	8.75	10.26	2.71	5.27	10.91	6.42	6.78	14.96	5.57	8.29	12.11	6.63	11.31	7.09	4.4	7.22	5.96	8.11	11.52	11.65	7.82	9.5	3.76	6.83	6.66	7.47	10.81	7.52	6.58	11.99	8.56	8.98	5.83	16.8	14.12	11.9	9.57	9.56	12.43	23.21	10.35	9.14	8.18	10.49
CYP17A1	0.05	0.08	0	0	1.65	0	0	0	0.08	0.05	0	0.05	0	18.9	0	0.05	0.04	0	0	0.12	0	0	0	0.18	0	0	0	0	0.04	0	0.43	0	0.1	0.15	0	0.11	0.25	0	0	0	0	0	0.09	0.05	0	0	0.05	0.13	0
SUPT20HL1	0	0.01	0	0	0.03	0	0	0.01	0	0	0.11	0.23	0	0.03	0	0	0	0	0	0.03	0	0.03	0.06	0	0	0	0	0	0.13	0.39	0.01	0	0.03	0.04	0	0.02	0.09	0.27	0	0	0	0	0.02	0	0.03	0	0.27	0.53	0.24
LOC101927345	0.83	6.81	0.93	1.2	11.96	2.57	1.11	1.28	2.41	28.91	3.03	1.18	1.91	6.97	2.25	1.31	9.15	1.78	1.82	5.99	4.44	1.14	3.2	1.89	1.67	4.57	4.23	7.66	2.53	2.37	2.64	2.43	2.47	7.86	2.99	3.98	17.33	0.6	4.16	4.02	4.67	3.1	0.62	1.75	8.3	28.71	2.29	1.92	4.03
DSC1	0	0.04	0	0	0	0	0	0	0	0.09	0	0	0.02	0.14	0	0.06	0	0.02	0.29	0.11	0	0.22	0	0.64	0.04	0	0	0.02	0	0	0.35	0	0.02	0.06	0	0.02	0.02	0	0	0	0	0	4.3	0	0.13	0	0.02	0	0
MT1H	71.25	3.29	6.94	0.73	1944.25	0	8.36	1.45	4.11	7.02	0.31	1.84	3.09	1071.11	0	8.27	0.56	2.08	8.89	62.66	1.21	4.36	0	2.95	0.33	0	2.31	14.54	39.82	0.31	2.03	0	0	1.27	0	8.07	5.06	0	0	0	0.64	0.95	19.93	1.01	1.87	7.51	2.28	29.15	0
C1D	17.61	32.54	21.68	18.79	23.64	16.75	20.58	21.34	29.05	25.01	24.92	22.9	29.88	34.36	22.19	26.04	11.45	29.37	21.75	34.19	25.88	33.26	32.95	21.31	28.98	17.77	31.49	33.15	21.86	18.49	33.88	31.03	20.83	34.6	8.25	43.31	25.49	18.42	9.61	17.42	26.27	18.59	20.79	21.01	23.94	86.28	26.05	32.42	21.68
TSPO2	0.12	0	0	0	5.96	0	0	0	0.19	0.14	0	0	0	0.42	0	0	0	0	0	0	0	0	0	0	0	0	0.07	0	0	0	0	0	0	0	0	0	0	0	0	0	0	0.07	0	0	0	0.07	0.13	0	0
ECM1	12.75	68.83	10.35	6.29	426.98	5.14	11.38	379.28	6.36	17.52	46.84	35.81	103.46	88.74	13.67	8.61	13.49	8.42	69.89	38.83	43.56	29.76	144.53	45.14	8.41	2.99	11.94	7.6	35.88	38.77	159.5	3.77	20.65	26.46	21.39	149.18	39.68	45.54	8.85	10.88	6.44	9.79	75.28	13	39.46	31.63	37.93	32.57	30.02
DNHD1	3.57	2.95	1.45	2.52	1.22	1.05	1.16	0.74	2.29	6.21	2.46	2.83	6.64	2.99	1.3	3.23	2.62	0.93	3.15	3.53	2.68	1.42	3.13	2.9	1.56	1.62	1.95	2.46	2.58	3.11	3.51	1.19	1.92	1.37	0.93	4.19	3.71	2.24	1.52	1.8	2.04	2.31	7.49	1.03	2.79	2.64	3.2	3.75	2.75
MRGPRX1	0	0	0	0	0	0	0	0	0	0.18	0	0	0	0	0	0	0	0	0	0.07	0	0	0	0.1	0	0	0	0.66	0	0	0	0	0	0	0	0	0	0	0	0	0	0	0	0	0	0	0	0	0
ZKSCAN1	16.25	14.93	15.53	15.09	38.31	21.31	22.15	5.55	18.28	20.37	9.48	9.11	8.95	6.9	15.5	22.09	17.5	21.5	11.47	7.95	12.11	7.72	18.13	18.66	13.53	18.83	26.3	14.51	13.67	10.49	21.62	38.82	20.02	17.11	28.13	19.47	18.15	8.79	32.05	23.45	27.41	38.59	11.23	20.73	44	15.62	13.09	10.26	20.65
GDE1	29.65	68.24	60.8	36.53	62.14	61.78	79.52	47.91	82.03	110.48	111.17	63.08	48.64	113.49	51.96	48.48	67.94	135.28	52.14	46.27	87.54	31.62	77.75	102.43	58.3	75.67	324.04	98.65	62.46	112.91	29.27	92.07	55.51	107.93	52.32	42.6	69.68	83.15	69.25	75.93	98.54	69.67	41.94	68.04	86.22	38.9	105.32	39.08	60.28
LMOD1	1.38	8.5	1.55	2.39	47.05	2.29	2.48	9.08	0.43	4.85	1031.42	830.45	5.07	13.05	2.5	4.07	3.97	2.82	22.4	27.66	717.71	2.98	28.66	3.8	0.95	1.46	0.67	2.36	158.8	1165.19	1.34	1.2	11.6	49.84	6.98	29.74	470.71	1141.92	1.71	2.4	1.92	2.67	25.96	2.39	6.75	6.51	1158.58	213.71	437.63
GFY	0	0.37	0	0	0.87	0	0	0.04	0	0	0	0	0.05	0.04	0	0	0	0	0.11	0	0	0.05	0.06	0	0.15	0	0.12	0.57	0	0	0	0	0	0	0.1	0	0	0	0	0	0	0	0.85	0	0.22	0	0	0	0
HYAL4	0	0	0.18	0	0.08	0.07	0.15	0.22	0.35	11.53	0	0	0.96	0.29	0	0.04	0.08	0.41	0.51	0	0.07	0.07	0.9	0.09	0.09	0.13	0.63	0	0.29	0	0	0.09	0.05	2.34	0.07	0	0	0	0.05	0.19	0	0.05	0.04	0.68	0	0	0	0	0.1
TRPM4	21.76	100.93	44.29	66.85	7.18	77.74	62.08	39.3	20.63	192.52	7.29	5.1	47.63	36.35	100.22	57.8	241.48	92.04	60.38	7.61	20.3	22.01	52.7	48.52	60.54	35.29	41.48	31.66	73.65	11.2	22.85	71.67	115.55	59.48	80.58	16.82	39.68	11.8	73.43	52.98	54.91	89.53	113.45	68.63	49.82	78.15	13.35	21.06	45
CFAP74	0.09	0.08	0.1	0.19	0	0.04	0.02	0.01	0.01	0.21	0	0.12	0.04	0.35	0	0.06	0.89	0.06	0.04	0.05	0	0.38	0.15	0.65	0.02	0	0.07	1.12	0.03	0	0.12	0	0	0.03	0.1	0	0.09	0	0.16	0.03	0	0	0.01	0.27	0.27	0.03	0.02	0.03	0
ZNF335	7.5	23.05	21.53	27.22	29.87	27.47	26.57	17.99	13.93	42.08	16.46	17.12	23.48	20.6	23.09	24.58	21.54	32.27	23.63	22.15	17.78	23.48	22.57	48.08	29.32	27	28.92	46.67	24.25	19.91	28.7	29.51	31.65	18.55	45.72	21.31	26.33	22.48	36.8	33.04	20.86	25.25	21.17	25.47	50.8	62.95	20	25.41	22.46
TWISTNB	13.36	9.02	5.57	9.55	5.93	10.06	12.63	6.89	11.13	10.95	11.9	11.29	42.26	10.39	6.56	11.31	14.48	14.52	19.52	5.98	13.27	16.14	12.15	26.02	18.75	8.06	14.86	10.99	9.32	14.08	11.55	10.8	7.58	8.91	13.48	24.21	16.16	10.81	9.72	12.2	13.83	7.97	12.86	10.54	22.19	12.45	13.64	13.65	13.71
TJP1	9.24	12.12	13.91	13.96	17.28	16.03	10.74	22.51	21.9	12.3	24.49	19.66	15.54	23.04	10.33	13.77	14.48	24.46	20.92	18.01	33.89	51.59	28.7	23.53	19.08	8.93	35.47	13.17	16.51	23.71	7.69	49.72	13.84	20.91	17.24	18.24	27.31	21.33	20.18	23.55	22.42	23.39	21.38	23.61	14.46	13.44	32.77	17.35	29.25
CASQ1	0.04	0.08	0	26.72	0.59	19.13	6.94	2.65	0.34	139.03	17.21	12.09	3.16	30.39	75.16	55.93	8.72	7.87	1.15	0.43	7.41	63.42	16.27	28.78	21.79	52.57	1.12	132.21	25.49	9.4	0.3	58.5	17.96	16.6	16.6	1.07	6.45	4.43	42.52	27.23	49.81	6.34	1.1	0.65	56.88	22.29	16.29	0.68	35.11
RPL18A	4806.06	2865.35	6429.7	5531.84	3283.74	4927.72	4832.22	3805.74	3686.96	2090.1	2874.08	2876.66	3193.44	2439.35	6069.09	3969.81	6372.98	3761.67	1924.8	3015.12	2762.03	2552.01	2690.36	2917.59	3092.27	5170.25	2413.11	2708.95	3932.36	3162.07	1683.23	2914.47	3217.57	3253.74	3332	1870.03	3239.87	3322.37	3419.04	3955.86	4116.86	3695.77	3313.76	3164.03	2533.2	4414.24	2644.56	3568.1	3246.48
NBPF3	3.02	10.72	16.52	8.37	3.91	9.82	9.93	1.89	3.27	13.21	6.26	6.47	4.38	4.83	8.96	11.8	4.24	11.89	7.71	3.96	11.88	5.98	15.48	6.02	7.01	13.19	14.24	8.24	8.43	7.82	3.35	24.1	7.69	13.62	13.13	5.45	5.53	3.8	33.47	14.67	15.63	9.4	6.5	29.31	17.19	13.42	6.95	3.74	12.13
MAF	1.66	3.57	1.49	5.15	13.02	5.3	8.54	4.15	0.92	10.41	26.79	29.26	7.73	11.59	2.99	3.7	2.27	3.28	33.67	9.83	18.37	38.08	12.71	9.92	4.81	2.93	7.77	1.93	20.28	19.89	17.02	2.17	10.08	9.11	3.75	6.45	24.35	22.66	6.78	9.72	7.98	11.56	13.01	7.33	3.61	10.53	36.48	46.83	17.09
IL17RB	7.66	1.3	5.61	0.69	32.23	0.18	0.54	0.11	7.71	0.21	0.42	0.13	0	1.47	0.42	3.51	1.5	7.55	0	0.67	0.8	1.59	0.57	2.82	25.31	1.77	4.66	9.62	0.59	0.38	0.09	0.34	0	3.07	1.49	0.05	2.08	0	0.33	0.23	0.68	0.32	1.29	0.54	10.94	6.02	0.1	0.41	0.29
RCAN1	9.04	19.9	5.83	7.88	31.39	7.88	18.44	34	37.35	22.91	100.84	43.6	57.7	114.82	5.6	36.67	7.58	12.95	64.59	17.88	333.54	41.2	148.68	165.34	25.23	2.61	9.48	12.01	29.68	56.68	7.2	9.24	13.52	37.09	25.51	45.7	18.91	27.53	3.89	7.79	8.69	13.32	33.75	7.37	9.81	37.36	29.89	41.23	16.6
CELA2A	0	0	0	0.08	0	0	0	0	0	0.12	0	0	0.19	0.82	0	0	0	0	0.13	0	0	0	0	0	0.11	0	0	0	0	0.1	0	0	0	0	0	0	0	0	0	0	0	0	0	0	0	0.22	0	0	0
LOC101927506	5.6	3.56	7.39	7.85	21.65	10.11	8.5	4.9	5.26	7.37	9.45	8.79	7.97	9.49	8.68	11.07	7.08	14.2	12.57	13.36	11.71	11.57	9.12	18.44	11.7	10.14	11.59	15.02	12.36	11.25	5.46	20.46	7.77	12.17	15.05	12.46	10.83	10.98	19.38	18.27	9.95	11.63	7.67	14.23	18.76	18.59	12.84	11.18	15.09
RAD52	18.11	9.04	10.25	7.84	9.36	9.03	8.25	1.05	4.17	8.55	11.4	9.16	3.45	6.83	10.34	9.37	4.07	8.65	4.84	4.36	9.83	12.38	9.38	10.24	6.59	9.17	7.54	13.78	7.24	12.26	8.41	14.08	10.65	6.92	7.55	9.31	11.86	9.75	25.69	8.93	14.68	10.67	7.96	10.78	29.39	14.18	12.97	9.39	14.03
CSDE1	123.19	244.76	311.71	170.16	238.7	182.37	136.35	99.73	245.32	166.67	442.24	372.51	229.99	226.72	161.57	211.3	113.61	224.3	273.71	307.97	446.82	170.77	225.13	120.57	172.53	177.56	241.31	197.55	201.27	436.88	152.33	313.24	203.67	234.86	99.46	129.01	309.08	368.07	118.39	214.91	255.01	220.86	147.39	192.81	232.37	152.47	578.23	217.06	370.22
CFAP36	52.6	50.25	43.79	39.5	30.79	34.29	34.38	16.16	39.81	27.4	66.84	66.87	46.1	42.03	34.91	33.68	25.32	34.68	24.56	58.4	76.56	36.72	55.27	28.22	36.04	50.58	35.12	33.87	44.16	68.4	46.63	49.35	27.73	32.21	28.1	195.08	64.03	55.99	52.37	66.34	51.18	30.86	19.2	61.46	77.62	60.65	82.99	59.26	79.1
TCHHL1	0	0.32	0	0	0	0	0	0	0	0	0	0	0	0.31	0	0.02	0	0	0.14	0	0	0.09	0	0.03	0.03	0	0	0	0	0	0.08	0	0	0	0	0	0	0	0	0	0	0	0.25	0	0	0	0	0	0
KRT38	0	0	0.02	0	0	0	0	0	0	0	0	0	0	0.11	0	0	0	0	0.15	0.16	0	0.08	0	0	0	0	0	0.03	0	0	0.94	0	0	0	0	0	0	0	0	0	0	0	0	0	0	0	0	0	0
CRNN	0	0.08	0	0.04	0.09	0	0	3911.94	0.04	0.05	0.23	0	47.04	0.08	0.04	0.19	0.46	0	0.17	0	0	2.37	0	27.11	0.9	0	0	0	0	0	1.62	0	0	0	0.16	0	0.05	0	0.06	0	0	0	0.18	0	0	0	0	0	0
ARHGEF25	3.64	12.35	3.3	2.13	34.94	4.18	21.75	5.02	21.11	3.38	211.84	261.07	7.93	10.7	2.95	9.11	4.72	18.35	15.89	7.01	168.23	6.9	31.95	17.95	6.43	0.58	19.47	19	58.15	259.8	23.5	1.04	21.99	16.17	10.87	48.84	107.73	188.26	3.42	2.24	9.39	0.76	16.03	2.06	26.86	16.57	251.51	90.75	98.22
C14orf132	0.17	0.38	0.33	0.38	8.73	0.22	0.93	0.53	0.2	0.54	6.72	4.28	0.94	2.75	0.41	1.04	0.33	0.25	1.51	0.65	10.97	6.52	10.28	4.42	0.1	0.09	0.67	0.81	4.91	5.96	2.52	0.22	1.22	2.47	2.36	52.59	3.57	4.03	0.98	0.46	0.51	0.25	1.94	2.85	11.65	2.05	6.99	2.84	6.96
DENND1B	2.62	6.42	4.57	4.17	2.31	3.75	7.23	4.07	4.88	7.53	2.06	2.11	5.37	5.13	5.15	4.25	3.35	8.73	4.07	3.48	3.12	4.59	4.92	9.52	5.95	4.62	5.01	7.26	4.61	2.19	2.47	10.8	5.27	7.74	6.53	5.42	4.34	1.73	4.02	3.86	5.1	5.54	2.78	4.96	9.1	3.27	2.59	5.66	4.82
NPAP1	0.02	0.04	0.24	0.59	0.03	1.08	0.5	0.16	0.02	0.72	0.09	0.04	0.04	0.07	1.42	0.08	0.65	0.02	0.05	0.03	0.19	0.04	0.12	0.63	5.02	0.43	0.07	0.22	0.5	0.05	0.01	3.81	0	1	1.57	0.02	0.04	0.05	2	2.03	1.46	0.21	0.02	1.19	0.74	0.04	0.09	0.03	0.68
PTGDS	16.24	11.79	1.17	25.49	24.69	5.59	14.75	103.68	8.47	23.12	835.91	176.5	252.6	968.58	7.41	39.4	7.05	4.23	63.24	178.78	174.18	61.96	145.96	55.87	1.56	1.66	0.65	12.35	653.86	160.72	13.55	1.68	183.11	350.05	21.57	139.71	296.42	154.89	0.49	1.07	1.53	11.03	41.77	4.39	24.14	119.74	132.83	466.71	124.81
MVB12A	55.7	45.93	22.11	72.1	57.58	80.21	81.83	35.72	41.66	60.07	24.85	24.56	48.27	34.84	61.56	58.41	67	63.64	28.86	42.06	23.89	26.63	41.53	46.72	45.91	21.97	37.87	35.52	63.38	24.71	23.09	48.15	72.98	45.73	70.59	14.61	27.5	26.49	67.86	60.61	39.01	36.03	47.04	49.28	75.56	111.73	21.92	37.84	30.45
CENPW	1.37	31.99	16.02	7.66	12.51	1.28	10.26	8.87	17.7	3.97	9.58	10.84	140.23	30.71	1.74	25.33	15.67	31.06	13.9	13.68	9.02	26.2	12.59	15.44	7.4	6.75	17.27	13.87	6.59	7.79	28.81	1.67	9.5	14.34	5.96	3.92	13.4	5.37	2.17	2.26	2.16	3.53	21.33	1.97	29.88	27.89	7.8	20.2	4.9
GAS2L1	29.53	28.8	27.03	33.85	34.31	29.73	30.86	14.36	9.6	61.96	28.41	22.38	30.39	22.84	32.93	14.83	19.87	50.58	60.06	65.87	22.28	38.21	32.27	21.32	15.37	18.21	16.12	22.88	28.51	24.38	40.15	26.03	29.71	43.26	23.72	20	23.66	23.43	21.91	22.24	22.31	19.49	31.67	16.6	24.72	15.23	23.18	20.46	23.14
ARRDC5	0.16	0.59	0.04	0.78	1.85	0.79	0.72	1.33	0.42	0.56	0.25	0.13	1.81	1.12	0.42	0.53	0.37	0.47	1.3	0.23	0.23	0.22	0.46	2.29	0.93	0.39	0.13	0.47	4.28	1.11	0.51	0.81	2.57	0.89	1.5	0.2	2.48	1.18	0.22	0.15	0.13	0.37	0.46	0.18	0.58	2.42	0.52	7.42	1.2
ADAM19	3.39	7.32	2.74	1.75	13.33	0.59	2.6	3.97	4.19	0.63	47.69	53.11	21.71	17.62	0.57	4.48	0.98	1.85	35.1	4.05	36.2	11.52	11.49	8.7	2.29	1.6	1.73	1.32	15.84	54.39	4.81	0.56	4.67	9.15	3.65	5.66	31.79	42.19	1.51	0.31	0.73	4.27	11.65	3.56	5.93	3.13	64.94	19.5	25.91
TMEM225B	1.61	0.16	0.65	1.36	0.71	2.34	2.91	1.3	0.42	1.41	1.71	1.51	0.81	1.13	0.82	0.99	0.72	1.3	0.6	0.48	0.99	0.29	2.48	1.92	1.31	2.66	0.79	0.52	1.55	2.26	2.85	1.4	2.54	1.39	1.84	4.54	1.26	0.87	4.78	2.91	1.09	6.48	1.16	2.01	2.4	0.49	1.47	1.52	1.45
C17orf100	5.62	4.09	4	4.06	12.55	7.75	9.88	1.81	7.41	3.97	2.89	1.66	2.61	1.91	4.71	5.18	3.15	2.98	1.81	1.01	2.41	4.92	4.75	3.77	4.47	6.83	2.68	4.48	6.76	2.08	3.26	9.88	3.24	5.19	7.53	4.49	3.49	2.47	13.54	7.86	7.77	10.71	4.21	10.04	8.45	5.82	2.83	2.07	6.94
PRAMEF8	0	0	0	0	0	0	0	0	0	0	0	0	0	0	0	0	0.05	0	0	0	0	0	0	0	0	0	0	0	0	0	0	0	0	0	0	0	0	0	0	0	0	0	0	0	0	0	0	0	0
AP2M1	570.07	669.21	352.68	542.08	320.85	566.18	728.19	287.03	410.84	567.15	482.08	427.95	377.28	393.83	332.5	533.44	295.1	573.61	371.99	455.3	436.51	362.17	539.44	469.4	376.72	469.33	508.99	485.48	420.22	426.74	678.09	538.89	845.19	368.29	395.79	467.62	462.99	479.51	290.22	456.22	394.75	425.97	453.74	319.86	283.05	356.19	524.06	408.02	376.65
PUM2	25.26	40.84	30.4	35.28	35.49	37.9	33.07	15.83	42	51.64	40.91	45.11	38.87	33.95	31.45	53.86	32.36	46.3	42.69	77.39	41.45	31.29	38.03	35.19	41.89	42.02	48.25	60.98	32.82	39.02	32.98	74.13	41.26	57.33	41.29	49.37	40.73	28.24	66.29	53.31	62.04	55.26	24.99	59.16	95.24	53.12	58.98	36.53	54.81
B3GALNT2	6.54	21.4	9.92	9.28	12.25	10.89	18.04	5.67	17.64	9.64	27.65	22.51	11.69	14.51	13.37	9.28	7.13	20.54	18.31	14.99	35.77	15.86	21.78	12.62	12.4	9.59	23.82	13.58	12.74	29.71	19.71	19.19	16.44	14.85	14.97	15.37	19.85	18.97	13.54	19.89	13.18	13.64	16.47	13	12.9	7.54	33.38	13.21	24.27
FAM13C	0.7	0.26	0.92	0.32	1.86	0.35	0.76	0.32	0.1	2.89	4.87	3.7	2.08	3.26	1.05	1.57	0.82	0.51	1.48	0.2	3.32	0.51	11.18	1.02	0.48	8.35	0.57	0.24	2.48	3.25	0.12	3.42	0.77	6.46	0.17	24.73	3.27	0.78	0.59	3.48	0.24	0.98	1.2	1.23	3.5	1.57	4.51	5.51	6.13
MAGEA5	0.11	0	0.09	0	0	0.05	0	0.04	0.45	0	0	0	0.25	0.09	0	0	0.05	0.52	0.07	0	0	0.05	0	0.27	0	0	0.99	0.36	0	0	0	0	0.34	0.17	0	0	0.06	0.05	0	0	0	0.06	0.16	0.06	0	0.06	0	0	0.06
KIAA1211	2.74	0.28	1.55	0.49	5.39	0.52	0.96	0.09	4.79	0.9	1.47	0.62	0.6	4.44	0.24	0.92	1.43	1.1	0.68	6.38	1.55	1.63	0.5	1.61	3.9	3.32	1.35	0.24	1.33	0.82	0.13	0.84	0.38	7.15	0.02	4.92	3.28	0.42	0.47	1.6	1.4	0.31	0.67	0.69	12.27	0.86	1.13	0.5	0.64
ZNF485	9.01	3.56	4.06	5.95	2.28	5.03	6.13	1.05	5.91	3.14	1.92	2.35	3.11	3.14	6.51	1.92	3.25	2.84	2.64	2.29	3.01	2.06	2.9	6.82	7.19	2.63	7.97	3.76	3.09	1.98	4.96	8.04	4.08	6.08	3.78	2.45	2.64	2.1	9.95	5.2	8.78	5.53	5.73	4.45	6.42	2.44	3.14	2.15	2.88
DUSP13	1.67	0.75	0.09	0.08	0	0.09	0.62	3.97	4.55	0.85	0	0	0	1.38	0.4	0.17	0.31	0	0	0.28	0.07	1.18	0.13	0.66	0	0.45	0	0	0.5	0	11.18	0.11	0.11	1.1	1.3	0	0	0.09	0.29	0.47	0	0	0.62	0.28	0	0	0	0	0
MAN1A2	10.31	19.57	21.16	17.78	28.13	13.27	11.53	10.49	11.76	15.49	10.82	15.49	11.66	31.13	11.5	13.85	17.03	14.53	11.02	17.42	12.34	8.55	14.21	27.42	23.39	10.75	18.5	32.66	10.5	11.03	14.13	18.91	12.49	16.5	47.46	12.99	16.63	11.96	17.76	16.5	17.37	14.69	7.2	11.98	27.72	24.07	13.96	20.67	13.72
GHSR	0	0	0	0	0	0	0.1	0	0	0	0	0	0	0	0	0.11	0	0	0	0	0	0	0	0	0	0	0	0.03	0	0	0	0	0	0	0	0	0	0	0	0	0	0	0	0	0	0.03	0	0	0
GP6	0.51	0.42	0.32	0.53	0.11	0.37	0.64	4.09	1.19	1.31	0.12	0.35	0.11	0.13	0.1	0.61	2.43	0.04	0.29	1.15	0.42	0.56	0.75	1.48	0.91	0.45	0.69	1.5	0.29	1.16	1.35	1.24	1.15	0.28	1.08	0.31	0.54	0.59	9.83	0.22	0.29	0.2	3.13	0.21	2.35	0.43	0.44	0.41	0.27
TTC1	137.88	81.1	45.91	78.94	66.72	67.97	61.86	34.63	70.54	98.28	97.42	93.19	96.03	71.03	56.54	64.04	67.18	45.28	65.12	84.6	100.63	58.67	90.55	52.47	89.58	67.04	53.2	61.86	78.6	103.53	112.38	99.51	79.6	69.1	36.13	89.03	79.47	90.7	62.65	78.48	82.13	77.27	61.48	65.45	73.56	75.11	104.41	83.07	81.14
ASPHD1	27.3	0.44	0.24	2	37.91	0.65	3.88	0.67	13.42	0.37	0.12	0.18	5.16	2.95	0.16	2.41	3.15	1.88	1.73	0.16	0.76	1.21	2.61	3.23	1.88	1.41	1	3.43	1.31	0.12	0.71	0.46	1.56	0.69	1.59	19.07	0.47	0.45	0.91	0.54	1.63	0.11	8.5	0.2	0.86	0.98	0.13	6.69	0.61
TNFAIP8L1	4.92	31.08	17.25	11.09	28.51	5.74	9.36	4.99	16.41	10.73	16.78	18.33	17.83	28.42	4.42	19.07	17.12	25.86	12.08	14.47	9.58	14.42	14.33	11.77	12.17	5.1	17.13	18.11	10.7	12.16	3.73	3.62	15.79	13.62	11.69	9.93	15.38	10.97	4.36	3.63	4.14	7.92	22.45	4.08	20.24	27.47	17.79	13.66	12.24
PYCR2	52.24	149.01	106.82	113.91	85.25	100.2	151.31	25.47	97.12	103.15	62.23	67.98	53.53	99.82	147.79	65.53	81.74	138.89	55.33	62.78	62.46	40.79	82.16	73.83	83.02	136.33	128.13	117.8	88.32	62.25	110.02	119.14	90.16	92.46	123.04	100.05	72.84	67.78	104.13	133.74	111.6	83.43	105.83	105.51	133.92	106.45	65.5	67.59	78.51
FADS1	5.57	37.09	18.52	7.94	31.71	1.61	1.43	1.24	15.82	10.3	11.64	12.34	5.38	39.18	0.96	3.88	11.53	14.35	15.12	107.24	13	15.94	19.3	12.56	14.73	5.46	69.5	15.54	8.01	12.06	11.53	0.47	2.43	9.86	7.12	31.91	15.02	19.11	2.42	1.3	5.75	1.7	11.91	4.45	23.97	9.76	15.88	15.21	10.01
SLC35E2B	16.39	23.03	55.67	37.19	28.12	71.43	41.6	7.59	25.67	58.69	30.79	33.8	14.12	37.1	56.35	58.72	35.99	38.18	15.17	26.01	33.06	24.51	34.14	52.44	29.23	51.08	31.12	75.1	40.09	36.39	11.25	43.95	33.28	41.05	70.19	23.99	41.79	33.45	77.01	65.43	48.76	62.98	37.84	47.55	159.58	76.75	30.07	37.84	48.35
LOC105379545	0	0	0	0	0	0	0	0	0	0	0	0	0	0	0	0	0	0	0	0	0	0	0	0	0	0	0	0	0	0	0	0	0	0	0	0	0	0	0	0	0	0	0	0	0	0.03	0.03	0	0.03
SEC11C	69.59	57.69	43.13	39.68	3399.66	17.99	38.43	22.86	41.44	35.73	29.02	32.64	48.1	89	45.07	32.81	36.31	41.45	50.66	67.02	32.66	39.68	41	40.22	52.3	25.13	58.51	38.19	48.13	32.01	40.82	47.43	40.07	64.35	13.44	76.58	52.87	26.5	16.99	30.89	26.93	42.27	30.24	28.34	29.66	53.31	29.9	74.85	31.27
BLOC1S1	113.45	210.24	241.85	234.9	291.46	293.45	260.31	208.7	197.62	343.47	292.51	302.36	112.1	216.19	226.93	274.57	276.1	301.91	111.37	171	227.64	122.1	204.32	201.35	216.61	172.07	231.41	391.8	278.42	272.24	206.48	235.33	272.25	162.96	271.28	252.22	199.58	319.82	380.59	202.4	150	213.06	139.34	214.94	322.9	449.93	222.57	298.57	197.34
CXorf21	0.5	0.57	0.3	0.51	1.21	0.16	0.58	0.31	0.8	0.31	0.74	0.09	1.61	1.52	0.35	1.1	0.21	0.31	2.56	1.36	1.03	1.65	2.05	1.87	0.35	0.05	0.4	0.13	2.15	0.55	0.84	0.34	1.02	1.66	0.16	1.71	1.58	1.41	0.06	0.1	0.15	0.94	1.61	0.3	0.36	2.12	0.48	6.68	0.32
2021-09-03	23.86	0.66	0.31	0.11	18.54	0.09	0.31	0.14	1.75	0.38	0.22	0.28	0.1	50.16	0.89	6.68	1.07	0.34	0.55	2.16	0.09	14.62	0.21	10.29	9.71	0.17	1.24	16.23	0.36	0.16	5.99	0.27	1.09	1.06	0.25	95.82	1.15	0.12	0.69	0.16	0.31	0.17	2.28	1.16	60.67	15.31	0.39	0.86	0.16
MYH11	2.58	20.92	6.26	5.9	211.03	3.45	5.84	65.45	0.63	5.41	8082.2	7381.51	18.06	37.12	4.13	9.45	8.01	7.33	61.1	118.99	5691.84	4.94	62.58	5.7	1.41	2.64	1.43	4.04	942.11	7204.15	0.74	3.11	43.58	241.21	18.72	110.46	1918.73	5367.62	0.96	2.07	1.37	2.95	75.38	1.34	18.4	3.45	9179.29	705.06	3105.72
COX8A	736.26	1216.24	1477.35	892.94	925.52	773.51	770.38	1049.3	846.36	1238.88	805.91	800	1370.32	1308.19	805.55	638.37	1391.17	1361.05	812.35	639.56	625.42	978.82	900.61	643.38	825.33	942.41	1336.53	526.32	965.8	754.68	738.62	716.95	1204.38	840.42	803.4	997.86	737.04	817.69	620.77	644.99	558.53	787.6	832.05	669.68	525.7	1112.76	684.54	651.21	717.72
DBH	0.15	0.03	0.05	0.22	1.94	0.11	0.21	0.02	0.03	0.39	0.16	0.19	0.06	0.16	0.43	0.03	0.17	0.06	0.38	0	0.37	0.08	1.9	0.12	0.3	0.03	0.51	0.18	0.65	0.41	0.1	0.07	0.2	0.1	0.22	1481.94	0.2	0	0.42	0.17	0.2	0.13	0.03	0.45	0.88	0.24	0.29	0.47	1.19
IL1A	19.67	25.17	53.87	6.72	0	41.49	6.13	45.94	0.96	11.66	1	0.06	24.85	87.75	12.14	8.01	1.34	7.23	128.14	1.75	20.37	11.52	33.35	85.7	65.17	10.01	2.04	6.89	20.23	0.94	18.6	7	7.2	65.62	53.34	0	0.28	0.08	17.1	16.16	2.38	0.76	57.81	71.78	14.58	3.99	0.52	0.08	4.23
CSMD3	0	0.01	0.02	0	0.01	0	0.01	0	0.02	0.05	0.02	0	0.02	0	0.02	0.47	0	0.03	3.58	0	0.07	0.09	0.03	0.14	0.01	0.12	0	0.15	0.02	0.02	0.01	0.02	0	0.11	0.02	6.03	0.04	0	0.01	0.02	0	0	0.11	0	0.02	0.42	0.03	0.05	0.07
NR4A2	3.82	1.16	7.17	11.47	12.21	4.47	48.58	32.36	4.67	10.49	53.74	29.36	33.71	44.69	18.82	9.62	62.94	4.79	15.06	2.02	179.24	16.04	176.23	20.08	62.76	3.98	61.7	4.45	40	41.82	1.76	54.61	2.25	57.91	13.93	412.95	2.63	3.6	2.98	29.5	16.29	4.21	3.21	12.01	13.66	9.22	27.62	67.09	27.22
SF3B6	252.15	338.51	148.14	132.42	137.11	133.6	126.78	119.34	192.82	123.76	133.13	144.72	182.84	173.75	121.31	224.76	128.56	186.02	154.25	329.31	145.59	206.85	182.53	144.38	162.43	174.15	142.6	254.83	125.54	141.5	267.43	230.03	142.38	209.75	87.71	176.2	184.63	117.26	107.9	139.86	189.67	151.81	150.77	147.98	206.33	257.58	142.06	166.9	139.18
HSF4	13.06	18.42	6.2	28.15	17.36	17.26	43.46	6.13	10.86	25.86	50.2	76.13	6.61	6.37	19.49	9.53	12.4	22.74	7.06	7.09	22.86	4.34	11.03	52.48	11.4	43.58	14.16	53.74	28.59	65.83	16.7	20.44	44.48	13.27	47.17	54.31	21.46	54.78	14.06	22.24	16.74	9.33	12.44	5.55	17.58	62.7	55.34	13.71	40.4
ZNF781	0.27	0.27	0.49	0.67	0.72	1.29	0.21	0.13	0.59	1.3	3.45	4.4	0.96	0.65	0.33	2.95	1.1	0.29	0.76	2.32	2.74	0.1	2.23	2.68	0.35	0.75	0.86	3.68	1.98	2.58	0	0.15	0.73	1.93	0.33	4.28	3.66	1.99	2.85	2.27	1.49	0.45	1.28	1.69	6.08	1.88	4.57	1.99	3.46
CNDP1	0.16	0.18	0.1	0.13	0.11	0	0	0.03	0.1	0.18	0.04	0.04	0.04	0.14	0.24	0.21	0	0.27	0	0.45	0.39	0.14	0.08	0.54	0.69	0	0.26	1.06	0.04	0.08	0.07	0.38	0.34	0.25	0	0.14	0.08	0.03	0.11	0.04	0.04	0.12	0	0.31	0.44	3.38	0	0.08	0.27
XAGE5	0	0	0	0	0	0	0	0	0	0	0	0	0	0.25	0	0	0	0	0	1.73	0	0.42	0	0	0	0	0	0	0	0	0	0	0	0	0	0	0	0	0	0	0	0	0	0	0	0	0	0	0
REEP6	103.36	65.5	36.76	30.06	22.89	112.86	51.88	35.91	67.81	114.86	4.64	3.44	25.23	5.99	61.21	36.58	95.04	103.05	6.18	3.22	13.41	14.54	41.66	6.79	22.08	35.16	54.22	91.06	44.31	2	6.98	97.59	51.86	92.06	151.87	9.58	4.04	1.28	93.62	76.08	50.43	38.76	23.39	84.67	84.32	229.74	6.36	3.94	43.18
IGFBPL1	0	0.13	0.16	0.04	14.38	0.02	0.19	0.03	0.02	0	1.83	5.49	0.09	1.22	0.33	5.21	0.39	0.02	1.57	0.46	1	1	0.2	0.92	0.03	0.05	0.18	24.77	1.22	4.1	0.36	0	0.1	0.45	0.17	22.01	4.73	2.28	0	0.03	0.36	0.02	1.8	0.08	8.12	0.75	5.79	0.52	2.13
C22orf46	5.97	1.9	2.99	5.61	4.75	5.02	6.31	0.9	4.23	6.19	6.74	6.92	3.43	5.98	7.27	2.41	4.09	9.99	5.2	3.72	7.29	3.73	5.06	5.31	5.13	4.15	5.34	5.25	5.92	8.4	2.41	10.48	5.86	3.82	4.79	5.89	5.32	5.85	7.43	7.22	7.33	10.48	6.28	4.24	13.96	4.73	6.87	5.16	7.2
CISD2	12.68	17.98	7.84	11.7	18.83	9.82	8.47	5.36	10.9	8.3	7.91	5.45	9.51	14.02	8.05	13.8	8.28	20.61	14.48	11.27	8.13	18.62	14.81	12	16.22	11.5	18.83	7.69	8.74	6.4	12.76	12.44	12.77	10.01	5.45	14.14	7.92	6.58	9.08	10.04	11.23	8.26	6.15	11.46	11.61	6.33	6.96	9.63	9.6
STK24	89.71	261.99	199.41	176.68	141.55	223.65	176.7	259.88	222.33	161.82	140.32	126.4	151.24	130.93	170.51	265.23	206.56	170.38	230.64	180.55	143.56	217.51	180.43	243.73	298.53	237.72	265.36	303.98	131.48	127.97	151.85	220.77	229.6	194.88	149.67	89.65	172.26	119.04	177.47	228.78	203.22	313.99	137.7	225.13	158.7	125.19	168.44	95.09	161.48
NNAT	0.07	1.61	2.07	1.19	3.82	0.92	1.39	0.93	0.88	2.47	60.11	179.59	3.94	0.92	1.09	5.41	0.55	0.44	25.92	0.99	44.95	1.35	3.75	1.58	1.54	0.64	14.17	7.86	6.99	53.83	1.19	2.18	1.36	5.77	72.9	18.25	11.96	63.93	2.95	0.84	5.04	182.42	2.09	2.08	0.82	0.81	136.59	1.28	48.3
GABRR2	0.68	0.29	0.47	0.92	0.54	0.2	0.33	0.27	0.47	0.97	0.56	0.95	0.82	1.44	0.17	1.34	0.61	0.41	1.29	0.6	0.92	1.35	1.88	1.34	0.42	0.23	2.38	0.87	0.62	0.62	0.54	0.72	0.63	0.62	0.89	0.82	1.42	0.76	1.22	0.43	1.07	0.59	1.8	0.55	2.03	2.78	0.96	1.41	1.13
SHOX	0.04	0	0.04	0.09	0.04	0.02	0.02	0.03	0	0.05	0.04	0	0.15	0.04	0.05	0.09	0.16	0.04	0.03	0.44	0.04	0	0.04	0.17	0.05	0	0	0	0.04	0	0	0	0.05	0.02	0	0	0.05	0.02	0	0	0.02	0	0	0.05	0.14	0	0	0.05	0
WASF3	1.48	0.93	1.64	0.52	9.39	2.01	2.12	0.24	0.06	0.62	7.44	7.05	5.03	1.87	1.15	4.27	3.19	0.21	4.26	0.9	6.88	2.82	3.55	4.71	6.05	0.02	9.14	4.89	2.82	6.29	1.47	1.81	0.83	1.27	0.55	1.58	3.88	4.7	5.5	1.76	3.73	0.37	2.67	3.91	3.25	3.83	9.76	3.95	6.4
RPUSD2	4.47	6.72	7.78	8.2	7.81	7.06	5.83	2.85	7.96	7.41	5.08	6.64	9.68	6.37	7.61	7.71	10.01	10.72	4.45	4.97	6.16	5.05	5.78	7.95	8.92	6.47	10.08	10.2	6.1	7.28	3.51	8.8	7.54	6.74	5.69	5.18	9.25	6.13	6.13	9.28	9.72	8.85	11.77	7.35	7.09	8.34	7.58	4.99	4.79
SLC22A2	0	0	0	0	0	0	0	0.02	0.32	0	0.07	0	0.03	0.15	0	0	0	0	0	0	0.13	0.37	0.03	0	0	0	0	0	0.06	0.14	0	0	0	0.07	0	0	0.04	0	0	0.04	0	0	0.03	0	0	0	0.07	0.1	0.04
CHRM3	0.92	2.83	1.61	3.92	8.96	1.45	1.51	0.83	2.75	5.96	16.32	19.62	2.93	1.6	1.64	4.54	4.09	3.12	1.34	0.98	10.62	6.94	1.44	7.64	1.6	6.23	1.94	9.95	3.08	17.84	5.92	2.45	2.84	5.79	3.27	2.56	9.31	12.29	2.44	2.17	2.97	3.97	6.52	1.97	9.91	11.03	22.49	1.7	9.37
[truncated: 18,244 more rows]
[truncated: 8 more columns]

## Sheet: TCGA Clinical data
The clinicopathological data of TCGA_BLCA cohort.
Id	Survival time	Survival status	age	gender	grade	stage	T	M	N	AJCC system_version	Muscular_infiltration	Histology
[truncated: 412 more rows]

## Sheet: GSE32894 Clinical data
The clinicopathological data of GSE32894 cohort.
[truncated: 224 more rows]
